# Supplementary material for: Nitrogen palaeo-isoscapes: Changing spatial gradients of faunal δ15N in late Pleistocene and early Holocene Europe
Source: PLoS One. 2023 Feb 6;18(2):e0268607. doi: 10.1371/journal.pone.0268607 (PMC9901814; doi:10.1371/journal.pone.0268607)
Supplement: S1 Dataset — (XLSX) [file pone.0268607.s001.xlsx]

## Sheet: Dataset information
S1 Dataset
Nitrogen palaeo-isoscapes: Changing spatial gradients of faunal δ15N in late Pleistocene and early Holocene Europe
Hazel Reade, Jennifer A. Tripp, Delphine Frémondeau, Kerry L. Sayle, Thomas F.G. Higham, Martin Street, Rhiannon E. Stevens
PLOS ONE, 2023

## Sheet: Supplementary data
Site	Country	Latitude	Longitude	Sample/Excavation Information	Sample Code	Other sample codes associated with specimen	Faunal Category	Genus/Species	Trophic Position	Sample Material	Skeletal element	14C lab code	14C date	14C uncertainty	cal BP from (1 sigma)	cal BP to (1 sigma)	Median Date cal BP (2 sigma)	Context Age	Assigned Isoscape Age Bin	%C	%N	𝛅15N (‰)	C:N molecular ratio	Reason to exclude from analyses	14C reference	𝛅15N reference	Collagen extraction method	Isotope Lab
62 rue Henry-Farman (15th arrondissment)	France	48.83	2.27	DeÌcap. sud iso895	PHF-11		BosBison	Bos primigenius	grazer	bone	metatarsal	GrA-45018	9285	40	10580	10295	10466	NA	EH	39.2	14.5	6.5	3.2		Leduc et al., 2013	Leduc et al., 2013
62 rue Henry-Farman (15th arrondissment)	France	48.83	2.27	1/4 A iso2319 166/971	PHF-24		Cervus elaphus	Cervus elaphus	mixed	bone	radius	NA	NA	NA	NA	NA	NA	early Holocene	EH	36.4	12.9	4.3	3.3		NA	Leduc et al., 2013
Abri Castanet	France	44.99	1.1		CST-A2		Cervus elaphus	Cervus elaphus	mixed	bone	patella	NA	NA	NA	NA	NA	NA	late OIS 3	LOIS3	37.5	12.8	8.5	3.4		NA	Bocherens et al., 2014
Abri Castanet	France	44.99	1.1		CST1000		Equus	Equus sp.	grazer	bone	matatarsus	NA	NA	NA	NA	NA	NA	late OIS 3	LOIS3	36	13.7	10.3	3.1		NA	Bocherens et al., 2014
Abri Castanet	France	44.99	1.1		CST700		Equus	Equus sp.	grazer	bone	matatarsus	NA	NA	NA	NA	NA	NA	late OIS 3	LOIS3	34.2	11.3	8.5	3.5		NA	Bocherens et al., 2014
Abri Castanet	France	44.99	1.1		CST800		Equus	Equus sp.	grazer	bone	matatarsus	NA	NA	NA	NA	NA	NA	late OIS 3	LOIS3	34.6	12.4	8.4	3.2		NA	Bocherens et al., 2014
Abri Castanet	France	44.99	1.1		CST900		Equus	Equus sp.	grazer	bone	matatarsus	NA	NA	NA	NA	NA	NA	late OIS 3	LOIS3	36	14	11.2	3		NA	Bocherens et al., 2014
Abri Castanet	France	44.99	1.1		CST-A3		Equus	Equus sp.	grazer	bone	metapodium	NA	NA	NA	NA	NA	NA	late OIS 3	LOIS3	38	13.6	9.2	3.3		NA	Bocherens et al., 2014
Abri Castanet	France	44.99	1.1		CST-A4		Equus	Equus sp.	grazer	bone	metapodium	NA	NA	NA	NA	NA	NA	late OIS 3	LOIS3	27.7	10.4	8.7	3.1		NA	Bocherens et al., 2014
Abri Castanet	France	44.99	1.1		CST-A5		Equus	Equus sp.	grazer	bone	metapodium	NA	NA	NA	NA	NA	NA	late OIS 3	LOIS3	36.2	12.3	9	3.4		NA	Bocherens et al., 2014
Abri Castanet	France	44.99	1.1		CST-A6		Equus	Equus sp.	grazer	bone	metapodium	NA	NA	NA	NA	NA	NA	late OIS 3	LOIS3	36.4	12.4	9.8	3.4		NA	Bocherens et al., 2014
Abri Castanet	France	44.99	1.1		CST100		Rangifer	Rangifer tarandus	mixed	bone	metatarsus	NA	NA	NA	NA	NA	NA	late OIS 3	LOIS3	35.7	13.8	8.6	3		NA	Bocherens et al., 2014
Abri Castanet	France	44.99	1.1		CST200		Rangifer	Rangifer tarandus	mixed	bone	femur	GifA 99180	32950	520	39165	36365	37635	NA	LOIS3	36.5	14	10.3	3		Bocherens et al., 2014	Bocherens et al., 2014
Abri Castanet	France	44.99	1.1		CST300		Rangifer	Rangifer tarandus	mixed	bone	tibia	GifA 99166	34320	520	40634	37757	39462	NA	LOIS3	37.9	13.9	10.3	3.2		Bocherens et al., 2014	Bocherens et al., 2014
Abri Castanet	France	44.99	1.1		CST400		Rangifer	Rangifer tarandus	mixed	bone	tibia	GifA 97312	32460	420	38431	36016	36881	NA	LOIS3	35.1	13.6	7.6	3		Bocherens et al., 2014	Bocherens et al., 2014
Abri Castanet	France	44.99	1.1		CST500		Rangifer	Rangifer tarandus	mixed	bone	humerus	GifA 99165	31430	390	36585	34907	35799	NA	LOIS3	37.5	14.2	9.2	3.1		Bocherens et al., 2014	Bocherens et al., 2014
Abri Castanet	France	44.99	1.1		CST600		Rangifer	Rangifer tarandus	mixed	bone	metatarsus	GifA 97313	32750	460	38935	36256	37305	NA	LOIS3	37.5	14	9.7	3.1		Bocherens et al., 2014	Bocherens et al., 2014
Abri Castanet	France	44.99	1.1		CST-A1		Rangifer	Rangifer tarandus	mixed	bone	humerus	NA	NA	NA	NA	NA	NA	late OIS 3	LOIS3	25.5	8.5	7.8	3.5		NA	Bocherens et al., 2014
Abri du Maras	France	44.3	4.63		S-EVA-30226		Equus	Equus sp.	grazer	bone	mandible	NA	NA	NA	NA	NA	NA	early OIS 3	NA	2.4	0.4	1	6.9	fail: CN	NA	Daujeard et al., 2019
Abri du Maras	France	44.3	4.63		S-EVA-30050		Equus	Equus sp.	grazer	bone	mandible	NA	NA	NA	NA	NA	NA	early OIS 3	EOIS3	35	12	6.2	3.4		NA	Daujeard et al., 2019
Abri du Maras	France	44.3	4.63		S-EVA-30051		Equus	Equus sp.	grazer	bone	metacarpal III	NA	NA	NA	NA	NA	NA	early OIS 3	EOIS3	28	9.4	4.8	3.5		NA	Daujeard et al., 2019
Abri du Maras	France	44.3	4.63		S-EVA-30052		Equus	Equus sp.	grazer	bone	mandible	NA	NA	NA	NA	NA	NA	early OIS 3	EOIS3	31.4	11.1	2.2	3.3		NA	Daujeard et al., 2019
Abri du Maras	France	44.3	4.63		S-EVA-30053		Megaloceros	Megaloceros giganteus	mixed	bone	mandible	NA	NA	NA	NA	NA	NA	early OIS 3	EOIS3	28.3	10.2	5.5	3.2		NA	Daujeard et al., 2019
Abri du Maras	France	44.3	4.63		S-EVA-30054		Megaloceros	Megaloceros giganteus	mixed	bone	maxilla	NA	NA	NA	NA	NA	NA	early OIS 3	EOIS3	27.8	9.9	5.4	3.3		NA	Daujeard et al., 2019
Abri du Maras	France	44.3	4.63		S-EVA-30055		Rangifer	Rangifer tarandus	mixed	bone	mandible	NA	NA	NA	NA	NA	NA	early OIS 3	EOIS3	32	11.6	5.2	3.2		NA	Daujeard et al., 2019
Abri du Maras	France	44.3	4.63		S-EVA-30056		Rangifer	Rangifer tarandus	mixed	bone	mandible	NA	NA	NA	NA	NA	NA	early OIS 3	EOIS3	26.9	9.5	4.7	3.3		NA	Daujeard et al., 2019
Abri du Maras	France	44.3	4.63		S-EVA-30057		Rangifer	Rangifer tarandus	mixed	bone	mandible	NA	NA	NA	NA	NA	NA	early OIS 3	EOIS3	36.1	13.2	5.3	3.2		NA	Daujeard et al., 2019
Abri Faustin	France	44.72	-0.25		AF1700		Capreolus	Capreolus capreolus	browser	bone	métatarse	NA	NA	NA	NA	NA	NA	GI-1	LGI	40.5	14.7	4.9	3.2		NA	Drucker et al., 2005b
Abri Faustin	France	44.72	-0.25	CSC	AF1800		Capreolus	Capreolus capreolus	browser	bone	mandibule G	NA	NA	NA	NA	NA	NA	GI-1	LGI	32.3	12.6	4.7	3		NA	Drucker et al., 2005b
Abri Faustin	France	44.72	-0.25		AF200		Equus	Equus caballus	grazer	bone	métapode 2 ou 4	NA	NA	NA	NA	NA	NA	GI-1	LGI	44	15.9	3	3.2		NA	Drucker et al., 2005b
Abri Faustin	France	44.72	-0.25		AF300		Equus	Equus caballus	grazer	tooth	dent supérieure	NA	NA	NA	NA	NA	NA	GI-1	LGI	42.5	15.4	3.6	3.2		NA	Drucker et al., 2005b
Abri Faustin	France	44.72	-0.25		AF400		Equus	Equus caballus	grazer	tooth	dent supérieure	NA	NA	NA	NA	NA	NA	GI-1	LGI	43.3	15.7	3.6	3.2		NA	Drucker et al., 2005b
Abri Faustin	France	44.72	-0.25		AF500		Equus	Equus caballus	grazer	tooth	dent supérieure	NA	NA	NA	NA	NA	NA	GI-1	LGI	43.1	15.7	3.6	3.2		NA	Drucker et al., 2005b
Abri Faustin	France	44.72	-0.25		AF600		Equus	Equus caballus	grazer	tooth	dent supérieure	NA	NA	NA	NA	NA	NA	GI-1	LGI	43	15.6	4.2	3.2		NA	Drucker et al., 2005b
Abri Faustin	France	44.72	-0.25		AF700		Equus	Equus caballus	grazer	tooth	dent supérieure	NA	NA	NA	NA	NA	NA	GI-1	LGI	42.8	15.6	4.4	3.2		NA	Drucker et al., 2005b
Abri Faustin	France	44.72	-0.25		AF800		Equus	Equus caballus	grazer	tooth	dent inférieure	NA	NA	NA	NA	NA	NA	GI-1	LGI	42.6	15.6	3.9	3.2		NA	Drucker et al., 2005b
Abri Faustin	France	44.72	-0.25		AF1500		Rangifer	Rangifer tarandus	mixed	bone	astragale gauche	NA	NA	NA	NA	NA	NA	GI-1	LGI	41.3	15.1	2.4	3.2		NA	Drucker et al., 2005b
Abri Gandil	France	44.06	1.66		GAN-1400		Saiga	Saiga tatarica	mixed	bone	phalanx	NA	NA	NA	NA	NA	NA	LGM	LGM	35.7	13.8	3.8	3		NA	Jürgensen et al., 2017
Abri Gay	France	46.08	5.39		not given		Alces	Alces alces	browser	tooth	tooth	Lyon-1454(OxA)	12505	65	15080	14323	14705	NA	NA	42.3	15.4	-4.2	3.2	fail: publication highlights N as unreliable	Drucker et al., 2009b	Drucker et al., 2009b
Abri Gay	France	46.08	5.39		not given		Rangifer	Rangifer tarandus	mixed	bone	metatarsal	Ly-639(GrA-9720)	12980	70	15746	15294	15530	NA	NA	17.9	7.2	0.8	2.9	fail: %C and %N	Bridault et al., 2000	Drucker et al., 2009b
Abri Gay	France	46.08	5.39		not given		Rangifer	Rangifer tarandus	mixed	tooth	tooth	Lyon-640(GrA9705)	12160	60	14297	13809	14064	NA	NA	42.6	15	-2.3	3.3	fail: publication highlights N as unreliable	Bridault et al., 2000	Drucker et al., 2009b
Abri Lartet	France	44.96	1.01		LRT-5		BosBison	Bos/Bison	grazer	bone	radius	NA	NA	NA	NA	NA	NA	late OIS 3	LOIS3	34.5	14.1	4.3	2.9	outlier	NA	Bocherens et al., 2014
Abri Lartet	France	44.96	1.01		LRT-6		BosBison	Bos/Bison	grazer	tooth	lower 3rd molar	NA	NA	NA	NA	NA	NA	late OIS 3	LOIS3	30.1	10.4	7.5	3.4		NA	Bocherens et al., 2014
Abri Lartet	France	44.96	1.01		LRT-7		Equus	Equus sp.	grazer	tooth	upper 2nd premolar	NA	NA	NA	NA	NA	NA	late OIS 3	LOIS3	33	11.6	9.5	3.3		NA	Bocherens et al., 2014
Abri Lartet	France	44.96	1.01		LRT-8		Equus	Equus sp.	grazer	tooth	upper 2nd premolar	NA	NA	NA	NA	NA	NA	late OIS 3	LOIS3	38.7	14	7	3.2		NA	Bocherens et al., 2014
Abri Lartet	France	44.96	1.01		LRT-4		Rangifer	Rangifer tarandus	mixed	bone	astragalus	NA	NA	NA	NA	NA	NA	late OIS 3	LOIS3	30.8	10.5	4.7	3.4	outlier	NA	Bocherens et al., 2014
Abri Lartet	France	44.96	1.01		LRT-1		Rangifer	Rangifer tarandus	mixed	bone	astragalus	NA	NA	NA	NA	NA	NA	late OIS 3	LOIS3	22.5	7.9	5.7	3.3		NA	Bocherens et al., 2014
Abri Lartet	France	44.96	1.01		LRT-2		Rangifer	Rangifer tarandus	mixed	bone	astragalus	NA	NA	NA	NA	NA	NA	late OIS 3	LOIS3	35.1	12.3	8.4	3.3		NA	Bocherens et al., 2014
Abri Lartet	France	44.96	1.01		LRT-3		Rangifer	Rangifer tarandus	mixed	bone	astragalus	NA	NA	NA	NA	NA	NA	late OIS 3	LOIS3	34.1	11.9	7.5	3.3		NA	Bocherens et al., 2014
Abri Pasquet	France	44.96	1.01		PSQ-3		Equus	Equus sp.	grazer	tooth	lower 2nd premolar	NA	NA	NA	NA	NA	NA	late OIS 3	LOIS3	29.7	10.2	7	3.4		NA	Bocherens et al., 2014
Abri Pasquet	France	44.96	1.01		PSQ-1		Rangifer	Rangifer tarandus	mixed	bone	calcaneum	NA	NA	NA	NA	NA	NA	late OIS 3	LOIS3	27.4	9.1	8.9	3.5		NA	Bocherens et al., 2014
Abri Pataud	France	44.93	1.01	5FF 46187: duplicate	OxA-X-2479-13		Rangifer	Rangifer tarandus	mixed	bone	not given	OxA-X-2479-13	25330	250	30060	29140	29596	NA	NA	NA	NA	7.6	3.1	duplicate data/sample	Douka et al., 2020	Douka et al., 2020
Abri Pataud	France	44.93	1.01	3F 4976	OxA-24858		Rangifer	Rangifer tarandus	mixed	bone	not given	OxA-24858	24100	190	28701	27827	28267	NA	LOIS3	NA	NA	5.1	3.1	outlier	Douka et al., 2020	Douka et al., 2020
Abri Pataud	France	44.93	1.01	4F 9955	OxA-24859		Rangifer	Rangifer tarandus	mixed	bone	not given	OxA-24859	26110	230	30901	30009	30401	NA	LOIS3	NA	NA	6.7	3.1		Douka et al., 2020	Douka et al., 2020
Abri Pataud	France	44.93	1.01	3F 6661	OxA-25249		Rangifer	Rangifer tarandus	mixed	bone	not given	OxA-25249	24350	180	29019	27992	28563	NA	LOIS3	NA	NA	5.3	3.1		Douka et al., 2020	Douka et al., 2020
Abri Pataud	France	44.93	1.01	5FF 45833	OxA-25540		Rangifer	Rangifer tarandus	mixed	bone	not given	OxA-25540	27880	270	32859	31242	31849	NA	LOIS3	NA	NA	7	3.1		Douka et al., 2020	Douka et al., 2020
Abri Pataud	France	44.93	1.01	4F 6812	OxA-25541		Rangifer	Rangifer tarandus	mixed	bone	not given	OxA-25541	25750	220	30698	29292	30041	NA	LOIS3	NA	NA	7.1	3.1		Douka et al., 2020	Douka et al., 2020
Abri Pataud	France	44.93	1.01	5FF 46187	OxA-25877		Rangifer	Rangifer tarandus	mixed	bone	not given	OxA-25877	24390	190	29090	28042	28615	NA	LOIS3	NA	NA	8.1	3.1		Douka et al., 2020	Douka et al., 2020
Abri Pataud	France	44.93	1.01	4F 6298 (786)	OxA-X-2428-21		Rangifer	Rangifer tarandus	mixed	bone	not given	OxA-X-2428-21	25630	230	30307	29251	29900	NA	LOIS3	NA	NA	6.9	3.1		Douka et al., 2020	Douka et al., 2020
Abri Pataud	France	44.93	1.01	2F 1626	OxA-25542		uncertain large herbivore	?Bos/Equus sp.	NA	bone	not given	OxA-25542	21960	140	26465	25906	26185	NA	NA	NA	NA	5	NA	fail: no CN data. Species ID uncertain	Douka et al., 2020	Douka et al., 2020
Abri Pataud	France	44.93	1.01	2F 1581-c	OxA-25248		uncertain large herbivore	?Bos/Equus sp.	NA	bone	not given	OxA-25248	22170	150	26918	26003	26413	NA	NA	NA	NA	3.2	NA	fail: no CN data. Species ID uncertain	Douka et al., 2020	Douka et al., 2020
Abri Pataud	France	44.93	1.01		P-19916		Equus	Equus sp.	grazer	bone	Metatarsal III	OxA-21602	33500	500	39606	36963	38324	NA	LOIS3	43.7	15.6	8	3.3		Drucker et al., 2015a	Drucker et al., 2015a
Abri Pataud	France	44.93	1.01		P-19917		Equus	Equus sp.	grazer	bone	Metapodial III	OxA-21580	33550	550	39778	36910	38376	NA	LOIS3	45.1	15.9	8.6	3.3		Drucker et al., 2015a	Drucker et al., 2015a
Abri Pataud	France	44.93	1.01		P-21956		Equus	Equus sp.	grazer	bone	Metacarpal III	OxA-21672	34050	550	40476	37471	39049	NA	LOIS3	45.7	16.2	5.7	3.3		Drucker et al., 2015a	Drucker et al., 2015a
Abri Pataud	France	44.93	1.01		P-21960		Equus	Equus sp.	grazer	tooth	Tooth	OxA-21679	33650	500	39743	37075	38495	NA	LOIS3	44.6	15.9	8.5	3.3		Drucker et al., 2015a	Drucker et al., 2015a
Abri Pataud	France	44.93	1.01		P-19930		Rangifer	Rangifer tarandus	mixed	bone	Radius	OxA-21586	29230	290	34390	33056	33765	NA	LOIS3	43.3	15.3	4.1	3.3	outlier	Higham et al., 2011	Drucker et al., 2015a
Abri Pataud	France	44.93	1.01		P-19912		Rangifer	Rangifer tarandus	mixed	bone	Tibia	OxA-21599	34850	600	41311	38770	40046	NA	EOIS3	44.1	15.6	6.6	3.3		Higham et al., 2011	Drucker et al., 2015a
Abri Pataud	France	44.93	1.01		P-19913		Rangifer	Rangifer tarandus	mixed	bone	Metatarsal III-I	OxA-21600	34200	550	40579	37600	39284	NA	LOIS3	44.2	15.6	7.4	3.3		Higham et al., 2011	Drucker et al., 2015a
Abri Pataud	France	44.93	1.01		P-19918		Rangifer	Rangifer tarandus	mixed	bone	Tibia	OxA-21581	33550	550	39778	36910	38376	NA	LOIS3	44.1	15.5	7.5	3.3		Higham et al., 2011	Drucker et al., 2015a
Abri Pataud	France	44.93	1.01		P-19931		Rangifer	Rangifer tarandus	mixed	bone	Metacarpal III-I	OxA-21587	28150	290	33191	31531	32267	NA	LOIS3	44	15.5	6	3.3		Higham et al., 2011	Drucker et al., 2015a
Abri Pataud	France	44.93	1.01		P-19932		Rangifer	Rangifer tarandus	mixed	bone	Central + fourth t	OxA-21588	28250	280	33246	31643	32409	NA	LOIS3	43.3	15.3	6	3.3		Higham et al., 2011	Drucker et al., 2015a
Abri Pataud	France	44.93	1.01		P-21953		Rangifer	Rangifer tarandus	mixed	bone	bone	OxA-21670	33450	500	39565	36919	38268	NA	LOIS3	46	15.9	7.2	3.4		Higham et al., 2011	Drucker et al., 2015a
Abri Pataud	France	44.93	1.01		P-21954		Rangifer	Rangifer tarandus	mixed	bone	bone	OxA-21671	34300	600	40761	37614	39407	NA	LOIS3	44.6	15.7	7.5	3.3		Higham et al., 2011	Drucker et al., 2015a
Abri Pataud	France	44.93	1.01	5FR 15090	OxA-21585		uncertain medium herbivore	Medium-sized herbivore	NA	bone	not given	OxA-21585	28180	270	33159	31607	32302	NA	NA	NA	NA	7.1	NA	fail: no CN data. Species ID uncertain	Higham et al., 2011	Higham et al., 2011
Abri Pataud	France	44.93	1.01		PAT-15		BosBison	Bos/Bison	grazer	bone	left femur	NA	NA	NA	NA	NA	NA	LGM	LGM	33.7	10.9	4.4	3.6		NA	Vercoutère et al., 2014
Abri Pataud	France	44.93	1.01		PAT-16		BosBison	Bos/Bison	grazer	bone	left femur	NA	NA	NA	NA	NA	NA	LGM	LGM	30.9	10.9	4.6	3.3		NA	Vercoutère et al., 2014
Abri Pataud	France	44.93	1.01		PAT-18		BosBison	Bos/Bison	grazer	bone	left femur	NA	NA	NA	NA	NA	NA	LGM	LGM	40.4	13.3	4.4	3.5		NA	Vercoutère et al., 2014
Abri Pataud	France	44.93	1.01		PAT-28		Equus	Equus sp.	grazer	tooth	Tooth root R	NA	NA	NA	NA	NA	NA	LGM	LGM	40	14.3	4.3	3.3	outlier	NA	Vercoutère et al., 2014
Abri Pataud	France	44.93	1.01		PAT-26		Equus	Equus sp.	grazer	bone	Tibia L	NA	NA	NA	NA	NA	NA	LGM	LGM	40	14.2	2.6	3.3		NA	Vercoutère et al., 2014
Abri Pataud	France	44.93	1.01		PAT-29		Equus	Equus sp.	grazer	tooth	Tooth root R	NA	NA	NA	NA	NA	NA	LGM	LGM	40.3	14.3	3.8	3.3		NA	Vercoutère et al., 2014
Abri Pataud	France	44.93	1.01		PAT-4		Rangifer	Rangifer tarandus	mixed	bone	Metacarpal l	GrA-45013	21800	90	26321	25876	26037	NA	LGM	45.7	16.2	4.7	3.3	outlier	Drucker et al., 2015a	Vercoutère et al., 2014
Abri Pataud	France	44.93	1.01		PAT-6		Rangifer	Rangifer tarandus	mixed	bone	Long bone	NA	NA	NA	NA	NA	NA	LGM	LGM	43.3	14.9	4.4	3.4	outlier	NA	Vercoutère et al., 2014
Abri Pataud	France	44.93	1.01		PAT-5		Rangifer	Rangifer tarandus	mixed	bone	Tibia	GrA-45133	21910	90	26374	25935	26151	NA	LGM	45.9	16.3	3.8	3.3		Drucker et al., 2015a	Vercoutère et al., 2014
Abri Pataud	France	44.93	1.01		PAT-7		Rangifer	Rangifer tarandus	mixed	bone	Metacarpal l	GrA-45132	22360	90	26975	26390	26715	NA	LGM	44.7	15.5	4.9	3.4		Drucker et al., 2015a	Vercoutère et al., 2014
Abri Pataud	France	44.93	1.01		PAT-8		Rangifer	Rangifer tarandus	mixed	bone	Long bone	NA	NA	NA	NA	NA	NA	LGM	LGM	43.7	14.7	4.3	3.5		NA	Vercoutère et al., 2014
Abri Stendel	Germany	51.43	9.92	RGZM10/1Lkr/AS 5/021	OxA-10494		Equus	Equus sp.	grazer	bone	not given	OxA-10494	12970	70	15734	15284	15515	NA	LGT	NA	NA	0.2	3.1		Stevens & Hedges, 2004	Stevens & Hedges, 2004
Abri Stendel	Germany	51.43	9.92	RGZM11/2Lkr/AS 5/009	OxA-10470		Equus	Equus sp.	grazer	bone	not given	OxA-10470	13105	70	15962	15490	15713	NA	LGT	NA	NA	1.4	3.2		Stevens & Hedges, 2004	Stevens & Hedges, 2004
Abri Stendel	Germany	51.44	9.98	RGZM12/3Lkr/AS 5/024	OxA-10471		Rangifer	Rangifer tarandus	mixed	bone	not given	OxA-10471	12860	75	15609	15145	15373	NA	LGT	NA	NA	2	3.3		Bronk Ramsey et al., 2002	Stevens et al., 2008
Ageröd I	Sweden	55.94	13.4		AGE 17		Alces	Alces alces	browser	bone	bone	NA	NA	NA	NA	NA	NA	early Holocene	EH	42.4	14.7	5.1	3.4		NA	Lidén et al., 2004
Ageröd I	Sweden	55.94	13.4		AGE 18		Alces	Alces alces	browser	bone	bone	NA	NA	NA	NA	NA	NA	early Holocene	EH	43	15.3	2.6	3.3		NA	Lidén et al., 2004
Ageröd I	Sweden	55.94	13.4		AGE 19		BosBison	Bos primigenius	grazer	bone	bone	NA	NA	NA	NA	NA	NA	early Holocene	EH	40.5	13.2	6	3.6		NA	Lidén et al., 2004
Ageröd I	Sweden	55.94	13.4		AGE 20		BosBison	Bos primigenius	grazer	bone	bone	NA	NA	NA	NA	NA	NA	early Holocene	EH	42.2	15.1	6	3.3		NA	Lidén et al., 2004
Ageröd I	Sweden	55.94	13.4		AGE 22		Capreolus	Capreolus capreolus	browser	bone	bone	NA	NA	NA	NA	NA	NA	early Holocene	EH	42.2	15.1	3.7	3.3		NA	Lidén et al., 2004
Ageröd I	Sweden	55.94	13.4		AGE 23		Capreolus	Capreolus capreolus	browser	bone	bone	NA	NA	NA	NA	NA	NA	early Holocene	EH	42.8	15.2	3.8	3.3		NA	Lidén et al., 2004
Ageröd I	Sweden	55.94	13.4		AGE 25		Capreolus	Capreolus capreolus	browser	bone	bone	NA	NA	NA	NA	NA	NA	early Holocene	EH	43.5	15.2	3.2	3.3		NA	Lidén et al., 2004
Ageröd I	Sweden	55.94	13.4		AGE 26		Capreolus	Capreolus capreolus	browser	bone	bone	NA	NA	NA	NA	NA	NA	early Holocene	EH	27.2	8.8	2.9	3.6		NA	Lidén et al., 2004
Ageröd I	Sweden	55.94	13.4		AGE 21		Cervus elaphus	Cervus elaphus	mixed	bone	bone	NA	NA	NA	NA	NA	NA	early Holocene	EH	42.1	14.9	4.8	3.3		NA	Lidén et al., 2004
Ageröd I	Sweden	55.94	13.4		AGE 6		Cervus elaphus	Cervus elaphus	mixed	bone	bone	NA	NA	NA	NA	NA	NA	early Holocene	EH	38.6	13.8	3.4	3.3		NA	Lidén et al., 2004
Aitzbitarte III exterior	Spain	43.27	-1.9		AIT24	28520	Cervus elaphus	Cervus elaphus	mixed	bone	Humerus	NA	NA	NA	NA	NA	NA	late OIS 3	LOIS3	40.79	14.9	7.4	3.2	outlier	NA	Jones et al., 2018a
Aitzbitarte III exterior	Spain	43.27	-1.9		AIT25	28521	Cervus elaphus	Cervus elaphus	mixed	bone	rib	NA	NA	NA	NA	NA	NA	late OIS 3	LOIS3	43.64	15.6	7.4	3.3	outlier	NA	Jones et al., 2018a
Aitzbitarte III exterior	Spain	43.27	-1.9		AIT26	28522	Cervus elaphus	Cervus elaphus	mixed	bone	rib	OxA-32422	29130	310	34389	32361	33639	NA	LOIS3	42.87	15.6	7	3.2	outlier	Jones et al., 2018a	Jones et al., 2018a
Aitzbitarte III exterior	Spain	43.27	-1.9		AIT6	28508	Cervus elaphus	Cervus elaphus	mixed	bone	scapula	NA	NA	NA	NA	NA	NA	late OIS 3	LOIS3	42.81	14.6	6.7	3.4	outlier	NA	Jones et al., 2018a
Aitzbitarte III exterior	Spain	43.27	-1.9		AIT9	28515	Cervus elaphus	Cervus elaphus	mixed	bone	Humerus	NA	NA	NA	NA	NA	NA	late OIS 3	LOIS3	42.39	14.5	8	3.4	outlier	NA	Jones et al., 2018a
Aitzbitarte III exterior	Spain	43.27	-1.9		AIT5	28507	Cervus elaphus	Cervus elaphus	mixed	bone	Tibia	OxA-32417	34900	600	41352	38916	40093	NA	EOIS3	42.34	14.6	9.1	3.4	outlier	Jones et al., 2018a	Jones et al., 2018a
Aitzbitarte III exterior	Spain	43.27	-1.9		AIT1	28505	Cervus elaphus	Cervus elaphus	mixed	bone	Metatarsal	NA	NA	NA	NA	NA	NA	late OIS 3	LOIS3	43.01	15.5	3.2	3.2		NA	Jones et al., 2018a
Aitzbitarte III exterior	Spain	43.27	-1.9		AIT10	28516	Cervus elaphus	Cervus elaphus	mixed	bone	Humerus	OxA-32421	31300	400	36410	34761	35690	NA	LOIS3	42.44	14.8	2.5	3.4		Jones et al., 2018a	Jones et al., 2018a
Aitzbitarte III exterior	Spain	43.27	-1.9		AIT11	28517	Cervus elaphus	Cervus elaphus	mixed	bone	femur	NA	NA	NA	NA	NA	NA	late OIS 3	LOIS3	43.1	15.6	7.6	3.2		NA	Jones et al., 2018a
Aitzbitarte III exterior	Spain	43.27	-1.9		AIT12	28518	Cervus elaphus	Cervus elaphus	mixed	bone	Humerus	OxA-32499	29020	320	34285	32265	33498	NA	LOIS3	43.58	15.8	5	3.2		Jones et al., 2018a	Jones et al., 2018a
Aitzbitarte III exterior	Spain	43.27	-1.9		AIT16	28519	Cervus elaphus	Cervus elaphus	mixed	bone	Rib	NA	NA	NA	NA	NA	NA	late OIS 3	LOIS3	43.4	15.7	6.9	3.2		NA	Jones et al., 2018a
Aitzbitarte III exterior	Spain	43.27	-1.9		AIT17	28503	Cervus elaphus	Cervus elaphus	mixed	bone	tibia df	NA	NA	NA	NA	NA	NA	late OIS 3	LOIS3	41.6	14.4	2.2	3.4		NA	Jones et al., 2018a
Aitzbitarte III exterior	Spain	43.27	-1.9		AIT18	28504	Cervus elaphus	Cervus elaphus	mixed	bone	metatarsal	NA	NA	NA	NA	NA	NA	late OIS 3	LOIS3	41.06	14.8	3.7	3.2		NA	Jones et al., 2018a
Aitzbitarte III exterior	Spain	43.27	-1.9		AIT2	28506	Cervus elaphus	Cervus elaphus	mixed	bone	Tibia	OxA-32416	30900	390	36102	34565	35282	NA	LOIS3	42.37	15.3	3.1	3.2		Jones et al., 2018a	Jones et al., 2018a
Aitzbitarte III exterior	Spain	43.27	-1.9		AIT7	28513	Cervus elaphus	Cervus elaphus	mixed	bone	Centrotarsal	OxA-32420	31090	400	36231	34656	35488	NA	LOIS3	42.06	14.8	2.8	3.3		Jones et al., 2018a	Jones et al., 2018a
Aitzbitarte III exterior	Spain	43.27	-1.9		AIT8	28514	Cervus elaphus	Cervus elaphus	mixed	bone	1st phalanx	NA	NA	NA	NA	NA	NA	late OIS 3	LOIS3	42.59	14.6	2.9	3.4		NA	Jones et al., 2018a
Aitzbitarte III exterior	Spain	43.27	-1.9		AIT19	28509	Equus	Equus ferus	grazer	bone	radius	OxA-32418	31600	400	36864	35224	35948	NA	LOIS3	42.02	14.9	1.8	3.3		Jones et al., 2018a	Jones et al., 2018a
Aitzbitarte III exterior	Spain	43.27	-1.9		AIT20	28510	Equus	Equus ferus	grazer	bone	Mandibula ramus	NA	NA	NA	NA	NA	NA	late OIS 3	LOIS3	41.44	14.6	2.4	3.3		NA	Jones et al., 2018a
Aitzbitarte III exterior	Spain	43.27	-1.9		AIT21	28511	Equus	Equus ferus	grazer	bone	Tibia	OxA-32419	31950	450	37398	35364	36335	NA	LOIS3	42.33	14.8	1.4	3.3		Jones et al., 2018a	Jones et al., 2018a
Aitzbitarte III exterior	Spain	43.27	-1.9		AIT23	28512	Equus	Equus ferus	grazer	bone	scapula	NA	NA	NA	NA	NA	NA	late OIS 3	LOIS3	42.65	15	2.1	3.3		NA	Jones et al., 2018a
Akkerup Mose	Denmark	55.33	10.23		73 BP		BosBison	Bison bonasus	grazer	bone	not given	K-6005	9540	85	11170	10590	10885	NA	EH	39.4	13.8	2.9	3.3		Bocherens et al., 2015a	Bocherens et al., 2015a
Alberndorf	Austria	48.4	14.4		OxA-X-2191-43		Rangifer	Rangifer tarandus	mixed	antler	antler	OxA-X-2191-43	30600	1300	39041	32227	35288	NA	NA	NA	NA	2.6	3.1	antler	Davis et al., 2015	Davis et al., 2015
Alberndorf	Austria	48.4	14.4		OxA- 18523		Rangifer	Rangifer tarandus	mixed	antler	antler	OxA-18523	28950	400	34285	32128	33364	NA	NA	88	NA	3.4	3.1	fail: %C	Davis et al., 2015	Davis et al., 2015
Alsønderup, Sealand	Denmark	55.97	12.23		Lab. No. 1096		BosBison	Bos primigenius	grazer	bone	bone	not given	9375	55	10751	10422	10598	NA	EH	NA	NA	6.1	3.1		Noe-Nygaard et al., 2005	Noe-Nygaard et al., 2005
Amalda	Spain	43.23	-2.2		AMA1	28523	Cervus elaphus	Cervus elaphus	mixed	bone	Metatarsal	NA	NA	NA	NA	NA	NA	early OIS 3	EOIS3	39.16	13.9	4.8	3.3	outlier	NA	Jones et al., 2018a
Amalda	Spain	43.23	-2.2		AMA2	28524	Cervus elaphus	Cervus elaphus	mixed	bone	Metatarsal	OxA-32500	44500	2100	54883	44360	47802	NA	EOIS3	41.37	14.6	3.6	3.3		Jones et al., 2018a	Jones et al., 2018a
Amalda	Spain	43.23	-2.2		AMA3	28525	Cervus elaphus	Cervus elaphus	mixed	bone	Humerus	NA	NA	NA	NA	NA	NA	early OIS 3	EOIS3	42.75	15.1	3.2	3.3		NA	Jones et al., 2018a
Amalda	Spain	43.23	-2.2		AMA4	28526	Cervus elaphus	Cervus elaphus	mixed	bone	femur	NA	NA	NA	NA	NA	NA	early OIS 3	EOIS3	42.86	15.4	3.5	3.3		NA	Jones et al., 2018a
Amalda	Spain	43.23	-2.2		AMA5	28527	Cervus elaphus	Cervus elaphus	mixed	bone	Tibia	OxA-34933	42600	1600	49864	42887	45660	NA	EOIS3	42.72	15.3	2.9	3.3		Jones et al., 2018a	Jones et al., 2018a
Amalda	Spain	43.23	-2.2		AMA25	28542	Cervus elaphus	Cervus elaphus	mixed	bone	metatarsal	OxA-34934	28710	300	33933	32023	33034	NA	LOIS3	42.25	15.3	3.4	3.2		Jones et al., 2018a	Jones et al., 2018a
Amalda	Spain	43.23	-2.2		AMA26	28543	Cervus elaphus	Cervus elaphus	mixed	bone	Tibia	OxA-32426	28540	310	33732	31853	32752	NA	LOIS3	42.21	15.2	3.7	3.3		Jones et al., 2018a	Jones et al., 2018a
Amalda	Spain	43.23	-2.2		AMA27	28544	Cervus elaphus	Cervus elaphus	mixed	bone	Tibia	NA	NA	NA	NA	NA	NA	late OIS 3	LOIS3	38.99	14.2	4.2	3.2		NA	Jones et al., 2018a
Amalda	Spain	43.23	-2.2		AMA7	28534	Cervus elaphus	Cervus elaphus	mixed	bone	Metacarpal	NA	NA	NA	NA	NA	NA	late OIS 3	LOIS3	39.96	14	3.7	3.3		NA	Jones et al., 2018a
Amalda	Spain	43.23	-2.2		AMA9	28535	Cervus elaphus	Cervus elaphus	mixed	bone	Metatarsal	NA	NA	NA	NA	NA	NA	late OIS 3	LOIS3	42.45	15.2	3.6	3.3		NA	Jones et al., 2018a
Amalda	Spain	43.23	-2.2		AMA20	28540	Equus	Equus ferus	grazer	bone	femur	NA	NA	NA	NA	NA	NA	late OIS 3	LOIS3	42.61	15.3	8	3.3	outlier	NA	Jones et al., 2018a
Amalda	Spain	43.23	-2.2		AMA14	28531	Equus	Equus ferus	grazer	bone	metapodial	NA	NA	NA	NA	NA	NA	early OIS 3	EOIS3	43.17	15.4	6.6	3.3	outlier	NA	Jones et al., 2018a
Amalda	Spain	43.23	-2.2		AMA11	28528	Equus	Equus ferus	grazer	bone	Radius	NA	NA	NA	NA	NA	NA	early OIS 3	EOIS3	42.54	15.4	3.7	3.2		NA	Jones et al., 2018a
Amalda	Spain	43.23	-2.2		AMA12	28529	Equus	Equus ferus	grazer	bone	Humerus	NA	NA	NA	NA	NA	NA	early OIS 3	EOIS3	42.73	15.4	2.8	3.3		NA	Jones et al., 2018a
Amalda	Spain	43.23	-2.2		AMA15	28532	Equus	Equus ferus	grazer	bone	femur	NA	NA	NA	NA	NA	NA	early OIS 3	EOIS3	40.26	14.5	3.8	3.2		NA	Jones et al., 2018a
Amalda	Spain	43.23	-2.2		AMA13	28530	Equus	Equus ferus	grazer	bone	metacarpal	OxA-32425	28640	310	33855	31934	32912	NA	LOIS3	44.27	15.7	4.1	3.3		Jones et al., 2018a	Jones et al., 2018a
Amalda	Spain	43.23	-2.2		AMA16	28536	Equus	Equus ferus	grazer	bone	Radus-ulna	NA	NA	NA	NA	NA	NA	late OIS 3	LOIS3	42.59	15.4	4.8	3.2		NA	Jones et al., 2018a
Amalda	Spain	43.23	-2.2		AMA17	28537	Equus	Equus ferus	grazer	bone	Radius	NA	NA	NA	NA	NA	NA	late OIS 3	LOIS3	44.06	15.7	3.5	3.3		NA	Jones et al., 2018a
Amalda	Spain	43.23	-2.2		AMA18	28538	Equus	Equus ferus	grazer	bone	humerus	NA	NA	NA	NA	NA	NA	late OIS 3	LOIS3	43.89	15.5	3.7	3.3		NA	Jones et al., 2018a
Amalda	Spain	43.23	-2.2		AMA19	28539	Equus	Equus ferus	grazer	bone	humerus	NA	NA	NA	NA	NA	NA	late OIS 3	LOIS3	44.44	15.9	4.2	3.3		NA	Jones et al., 2018a
Amalda	Spain	43.23	-2.2		AMA21	28541	Equus	Equus ferus	grazer	bone	2nd phalanx	NA	NA	NA	NA	NA	NA	late OIS 3	LOIS3	41.45	15	3.9	3.2		NA	Jones et al., 2018a
Amalda	Spain	43.29	-2.04		OxA-10103		uncertain large Cervid	?Megaloceros giganteus	mixed	bone	metatarsal	OxA-10103	21000	140	25695	25019	25354	NA	NA	44.5837	15.6986	2.77149	3.31331	species ID uncertain	Stuart et al., 2004	this study	Pre-extracted collagen from ORAU	SUERC
Andernach	Germany	50.43	7.4	AN2 19/87 PL3 96	A/AND/B/81	UPN-607	Alces	Alces alces	browser	bone	radius	NA	NA	NA	NA	NA	NA	GI-1	NA	38.6	14	3.6	3.2	duplicate data/sample	NA	Stevens et al., 2009a
Andernach	Germany	50.43	7.4	AN2 22/83 HI 12	A/AND/B/87	UPN-611	Alces	Alces alces	browser	bone	femur	NA	NA	NA	NA	NA	NA	GI-1	NA	39.3	14.1	3.6	3.2	duplicate data/sample	NA	Stevens et al., 2009a
Andernach	Germany	50.43	7.4	AN2 19/85 PL2 29	A/AND/B/89	UPN-612	Alces	Alces alces	browser	bone	femur	NA	NA	NA	NA	NA	NA	GI-1	NA	36.7	13.5	2.9	3.2	duplicate data/sample	NA	Stevens et al., 2009a
Andernach	Germany	50.43	7.4	AN2 24/88 PL 12B	A/AND/B/82	UPN-608	Alces	Alces alces	browser	bone	phalanx 2	NA	NA	NA	NA	NA	NA	GI-1	NA	41.9	14.9	2.4	3.3	duplicate data/sample	NA	Stevens et al., 2009a
Andernach	Germany	50.43	7.4	AN2 20/84 P2 40	A/AND/B/85	UPN-609	Alces	Alces alces	browser	bone	humerus	NA	NA	NA	NA	NA	NA	GI-1	NA	40.3	14.5	2.7	3.3	duplicate data/sample	NA	Stevens et al., 2009a
Andernach	Germany	50.43	7.4	AN2 22/87 N3 16	A/AND/B/86	UPN-610	Alces	Alces alces	browser	bone	femur	NA	NA	NA	NA	NA	NA	GI-1	NA	41.2	14.7	2.7	3.3	duplicate data/sample	NA	Stevens et al., 2009a
Andernach	Germany	50.43	7.4	AN2 22/85 PL 4A 59 FMG	A/AND/B/83		Alces	Alces alces	browser	bone	phalanx 1	NA	NA	NA	NA	NA	NA	GI-1	LGI	29.7	10.9	2.7	3.2		NA	Stevens et al., 2009a
Andernach	Germany	50.43	7.4	AN2 19/85 N4 47 FMG	A/AND/B/84		Alces	Alces alces	browser	bone	humerus	NA	NA	NA	NA	NA	NA	GI-1	LGI	38.7	13.6	2.1	3.3		NA	Stevens et al., 2009a
Andernach	Germany	50.43	7.4	20/86 PL3 77 FMG	A/AND/B/88		Alces	Alces alces	browser	bone	metatarsus	NA	NA	NA	NA	NA	NA	GI-1	LGI	37.4	13.7	3.3	3.2		NA	Stevens et al., 2009a
Andernach	Germany	50.43	7.4	AN2 22/87 N3 14 FMG	A/AND/B/90		Alces	Alces alces	browser	bone	radius	NA	NA	NA	NA	NA	NA	GI-1	LGI	33.4	12.1	3.3	3.2		NA	Stevens et al., 2009a
Andernach	Germany	50.43	7.4	AN2 22/87 Niv. 3 17	A/AND/B/100	UPN-619	BosBison	Bos/Bison	grazer	bone	femur	NA	NA	NA	NA	NA	NA	GS-2.1a/b	NA	35	12.7	2.56	3.23	duplicate data/sample	NA	Stevens et al., 2009a
Andernach	Germany	50.43	7.4	AN2 21/85 N2 33	A/AND/B/92	UPN-613	BosBison	Bos/Bison	grazer	bone	tibia	NA	NA	NA	NA	NA	NA	GI-1	NA	39.7	14.2	3.9	3.3	duplicate data/sample	NA	Stevens et al., 2009a
Andernach	Germany	50.43	7.4	AN2 24/89 PL 4 83 FMG	A/AND/B/93		BosBison	Bos/Bison	grazer	bone	metatarsus	NA	NA	NA	NA	NA	NA	GI-1	LGI	32.9	12	2.9	3.2		NA	Stevens et al., 2009a
Andernach	Germany	50.43	7.4	AN2 21/88 PL3 60 FMG	A/AND/B/94		BosBison	Bos/Bison	grazer	bone	tibia	NA	NA	NA	NA	NA	NA	GI-1	LGI	33	12	2.8	3.2		NA	Stevens et al., 2009a
Andernach	Germany	50.43	7.4	AN2 22/82 PL1A 20 FMG	A/AND/B/95		BosBison	Bos/Bison	grazer	bone	femur	NA	NA	NA	NA	NA	NA	GI-1	LGI	32.4	11	3.6	3.4		NA	Stevens et al., 2009a
Andernach	Germany	50.43	7.4	AN2 23/87 N3 7 FMG	A/AND/B/96		BosBison	Bos/Bison	grazer	bone	diaphysis	NA	NA	NA	NA	NA	NA	GI-1	LGI	28.1	10.2	2.9	3.2		NA	Stevens et al., 2009a
Andernach	Germany	50.43	7.4	AN2 20/88 PL93 FMG	A/AND/B/97		BosBison	Bos/Bison	grazer	bone	radius	NA	NA	NA	NA	NA	NA	GI-1	LGI	33.1	12.1	2.5	3.2		NA	Stevens et al., 2009a
Andernach	Germany	50.43	7.4	AN2 18/86 PL14A 492 FMG	A/AND/B/98		BosBison	Bos/Bison	grazer	bone	femur	NA	NA	NA	NA	NA	NA	GI-1	LGI	38.7	14.1	2.8	3.2		NA	Stevens et al., 2009a
Andernach	Germany	50.43	7.4	AN2 21/83 NI 11 FMG	A/AND/B/99		BosBison	Bos/Bison	grazer	bone	humerus	NA	NA	NA	NA	NA	NA	GI-1	LGI	40.7	14.2	3.3	3.4		NA	Stevens et al., 2009a
Andernach	Germany	50.43	7.4	21/86-60 ; Pl.2; Vt.1	A/AND/B/68	UPN-992	Cervus elaphus	Cervus elaphus	mixed	bone	tibia	NA	NA	NA	NA	NA	NA	GI-1	NA	35.6	13	3.9	3.2	duplicate data/sample	NA	Stevens et al., 2009a
Andernach	Germany	50.43	7.4	20/87 PL2 32	A/AND/B/75	UPN-604	Cervus elaphus	Cervus elaphus	mixed	bone	tibia	NA	NA	NA	NA	NA	NA	GI-1	NA	36.4	13.2	3.3	3.2	duplicate data/sample	NA	Stevens et al., 2009a
Andernach	Germany	50.43	7.4	AN2 20/88 PL3 109	A/AND/B/77	UPN-605	Cervus elaphus	Cervus elaphus	mixed	bone	tibia	NA	NA	NA	NA	NA	NA	GI-1	NA	38.2	13.8	3.6	3.2	duplicate data/sample	NA	Stevens et al., 2009a
Andernach	Germany	50.43	7.4	AN2 18/88 PL3 84	A/AND/B/69	UPN-602	Cervus elaphus	Cervus elaphus	mixed	bone	tibia	NA	NA	NA	NA	NA	NA	GI-1	NA	35.8	12.7	3.2	3.3	duplicate data/sample	NA	Stevens et al., 2009a
Andernach	Germany	50.43	7.4	AN2 19/84 N3 53	A/AND/B/71	UPN-603	Cervus elaphus	Cervus elaphus	mixed	bone	tibia	NA	NA	NA	NA	NA	NA	GI-1	NA	42.2	14.9	3.4	3.3	duplicate data/sample	NA	Stevens et al., 2009a
Andernach	Germany	50.43	7.4	AN2 17/86 PL2 52	A/AND/B/79	UPN-606	Cervus elaphus	Cervus elaphus	mixed	bone	metacarpus	NA	NA	NA	NA	NA	NA	GI-1	NA	39.3	14.1	2.6	3.3	duplicate data/sample	NA	Stevens et al., 2009a
Andernach	Germany	50.43	7.4	19/85-86; Niv.4 ; Vt.3	A/AND/B/72	UPN-993	Cervus elaphus	Cervus elaphus	mixed	bone	phalanx 1	NA	NA	NA	NA	NA	NA	GI-1	NA	38.3	13.2	2	3.4	duplicate data/sample	NA	Stevens et al., 2009a
Andernach	Germany	50.43	7.4	AN2 18/85 N4 32	A/AND/B/73	UPN-994	Cervus elaphus	Cervus elaphus	mixed	bone	radius	NA	NA	NA	NA	NA	NA	GI-1	NA	40.6	13.9	2.5	3.4	duplicate data/sample	NA	Stevens et al., 2009a
Andernach	Germany	50.43	7.4	AN2 22/84 N2 7 FMG	A/AND/B/76		Cervus elaphus	Cervus elaphus	mixed	bone	not given	NA	NA	NA	NA	NA	NA	GI-1	LGI	40.6	14.6	3.4	3.2		NA	Stevens et al., 2009a
Andernach	Germany	50.43	7.4	AN2 20/88 PL3 92 FMG	A/AND/B/62		Cervus elaphus	Cervus elaphus	mixed	bone	diaphysis	NA	NA	NA	NA	NA	NA	GI-1	LGI	24.3	8.1	2.5	3.5		NA	Stevens et al., 2009a
Andernach	Germany	50.43	7.4	AN2 17/86 N2 32 FMG	A/AND/B/63		Cervus elaphus	Cervus elaphus	mixed	bone	humerus	NA	NA	NA	NA	NA	NA	GI-1	LGI	38.5	14.1	3.7	3.2		NA	Stevens et al., 2009a
Andernach	Germany	50.43	7.4	AN2 19/86 PL13 5B FMG	A/AND/B/64		Cervus elaphus	Cervus elaphus	mixed	bone	femur	NA	NA	NA	NA	NA	NA	GI-1	LGI	38	13.7	2.9	3.2		NA	Stevens et al., 2009a
Andernach	Germany	50.43	7.4	AN2 18/88OR 80? PL3 87 FMG	A/AND/B/65		Cervus elaphus	Cervus elaphus	mixed	bone	humerus	NA	NA	NA	NA	NA	NA	GI-1	LGI	36.9	13.4	3.7	3.2		NA	Stevens et al., 2009a
Andernach	Germany	50.43	7.4	AN2 25/88 PL26A 87 FMG	A/AND/B/66		Cervus elaphus	Cervus elaphus	mixed	bone	femur	NA	NA	NA	NA	NA	NA	GI-1	LGI	33.2	12	3.6	3.2		NA	Stevens et al., 2009a
Andernach	Germany	50.43	7.4	AN2 24/88 PL4 28 FMG	A/AND/B/67		Cervus elaphus	Cervus elaphus	mixed	bone	femur	NA	NA	NA	NA	NA	NA	GI-1	LGI	40.4	14.1	3.3	3.3		NA	Stevens et al., 2009a
Andernach	Germany	50.43	7.4	AN2 20/86 N4 125 FMG	A/AND/B/70		Cervus elaphus	Cervus elaphus	mixed	bone	diaphysis	NA	NA	NA	NA	NA	NA	GI-1	LGI	34.8	12.4	1.7	3.3		NA	Stevens et al., 2009a
Andernach	Germany	50.43	7.4	AN2 25/84 N3 27 FMG	A/AND/B/74		Cervus elaphus	Cervus elaphus	mixed	bone	phalanx 1	NA	NA	NA	NA	NA	NA	GI-1	LGI	38.4	14.1	2.6	3.2		NA	Stevens et al., 2009a
Andernach	Germany	50.43	7.4	AN2 20/86 PL3 102 FMG	A/AND/B/78		Cervus elaphus	Cervus elaphus	mixed	bone	metatarsus	NA	NA	NA	NA	NA	NA	GI-1	LGI	35.5	12.9	3.7	3.2		NA	Stevens et al., 2009a
Andernach	Germany	50.43	7.4	AN2 19/86 PL3 141 FMG	A/AND/B/80		Cervus elaphus	Cervus elaphus	mixed	bone	phalanx 2	NA	NA	NA	NA	NA	NA	GI-1	LGI	34	12.4	3.7	3.2		NA	Stevens et al., 2009a
Andernach	Germany	50.43	7.4	AN2 20/85-158; Pl 4A; Vt. 2	A/AND/B/35	UPN-1010	Equus	Equus sp.	grazer	bone	femur	OxA-V-2218-39	12270	50	14804	14055	14199	NA	NA	38.8	13.8	2.4	3.3	duplicate data/sample	Stevens et al., 2009a	Stevens et al., 2009a
Andernach	Germany	50.43	7.4	AN2 GR26 PL90 279	A/AND/B/43	UPN-617	Equus	Equus sp.	grazer	bone	humerus	OxA-V-2223-37	12675	55	15280	14950	15111	NA	NA	39.9	14.3	1.1	3.3	duplicate data/sample	Stevens et al., 2009a	Stevens et al., 2009a
Andernach	Germany	50.43	7.4	AN2 25/85 PL21 335	A/AND/B/40	UPN-615	Equus	Equus sp.	grazer	bone	humerus	OxA-V-2218-40	13110	50	15905	15550	15719	NA	NA	35.2	12.5	2	3.3	duplicate data/sample	Stevens et al., 2009a	Stevens et al., 2009a
Andernach	Germany	50.43	7.4	AN2 21/85-109; PI. 4A; Vt. 4.	A/AND/B/44	UPN-1008	Equus	Equus sp.	grazer	bone	humerus	OxA-V-2216-43	13135	55	15955	15582	15754	NA	NA	39.6	14.1	0.9	3.3	duplicate data/sample	Stevens et al., 2009a	Stevens et al., 2009a
Andernach	Germany	50.43	7.4	AN2 22/86 PL4A 64	A/AND/B/21	UPN-588	Equus	Equus sp.	grazer	bone	metatarsus	NA	NA	NA	NA	NA	NA	GS-2.1a/b	NA	38.7	14.7	1.3	3.1	duplicate data/sample	NA	Stevens et al., 2009a
Andernach	Germany	50.43	7.4	AN2 17/90 N6A 262	A/AND/B/56	UPN-599	Equus	Equus sp.	grazer	bone	not given	NA	NA	NA	NA	NA	NA	GS-2.1a/b	NA	39.3	14.4	1.4	3.18	duplicate data/sample	NA	Stevens et al., 2009a
Andernach	Germany	50.43	7.4	AN2 21/84-92; Pl.4A; Vt.4	A/AND/B/15	UPN-988	Equus	Equus sp.	grazer	bone	metatarsus	NA	NA	NA	NA	NA	NA	GS-2.1a/b	NA	36.4	13.3	3.5	3.2	duplicate data/sample	NA	Stevens et al., 2009a
Andernach	Germany	50.43	7.4	AN2 19/88-277; Pl.5B; Vt.3	A/AND/B/2	UPN-987	Equus	Equus sp.	grazer	bone	metatarsus	NA	NA	NA	NA	NA	NA	GS-2.1a/b	NA	35.2	12.6	1.7	3.3	duplicate data/sample	NA	Stevens et al., 2009a
Andernach	Germany	50.43	7.4	AN 25/87-132; Pl.11B; Vt.4	A/AND/B/22	UPN-989	Equus	Equus sp.	grazer	bone	tibia	NA	NA	NA	NA	NA	NA	GS-2.1a/b	NA	35.2	12.6	1.7	3.3	duplicate data/sample	NA	Stevens et al., 2009a
Andernach	Germany	50.43	7.4	AN2 18/85 PL4A 68	A/AND/B/28	UPN-589	Equus	Equus sp.	grazer	bone	metatarsus	NA	NA	NA	NA	NA	NA	GS-2.1a/b	NA	37	13.1	2.3	3.3	duplicate data/sample	NA	Stevens et al., 2009a
Andernach	Germany	50.43	7.4	AN2 21/87 PL4A 165	A/AND/B/30	UPN-591	Equus	Equus sp.	grazer	bone	metatarsus	NA	NA	NA	NA	NA	NA	GS-2.1a/b	NA	37.3	13.2	2.4	3.3	duplicate data/sample	NA	Stevens et al., 2009a
Andernach	Germany	50.43	7.4	AN2 19/84-176; Pl.4A; Vt.1	A/AND/B/33	UPN-990	Equus	Equus sp.	grazer	bone	femur	NA	NA	NA	NA	NA	NA	GS-2.1a/b	NA	34.3	12.2	2.6	3.3	duplicate data/sample	NA	Stevens et al., 2009a
Andernach	Germany	50.43	7.4	AN2 21/86 PL4A 171	A/AND/B/34	UPN-592	Equus	Equus sp.	grazer	bone	femur	NA	NA	NA	NA	NA	NA	GS-2.1a/b	NA	37.6	13.4	1.1	3.3	duplicate data/sample	NA	Stevens et al., 2009a
Andernach	Germany	50.43	7.4	AN2 20/88-67; Niv 3; Vt. 1	A/AND/B/37	UPN-1011	Equus	Equus sp.	grazer	bone	femur	NA	NA	NA	NA	NA	NA	GS-2.1a/b	NA	38.8	13.9	1.5	3.3	duplicate data/sample	NA	Stevens et al., 2009a
Andernach	Germany	50.43	7.4	AN2 GY26 PL30 90	A/AND/B/39	UPN-593	Equus	Equus sp.	grazer	bone	not given	NA	NA	NA	NA	NA	NA	GS-2.1a/b	NA	38.7	13.9	2	3.3	duplicate data/sample	NA	Stevens et al., 2009a
Andernach	Germany	50.43	7.4	AN2 22/88 PL4A 70	A/AND/B/41	UPN-616	Equus	Equus sp.	grazer	bone	humerus	NA	NA	NA	NA	NA	NA	GS-2.1a/b	NA	40.3	14.1	1.8	3.3	duplicate data/sample	NA	Stevens et al., 2009a
Andernach	Germany	50.43	7.4	AN2 25/88 PL24K 536	A/AND/B/42	UPN-594	Equus	Equus sp.	grazer	bone	humerus	NA	NA	NA	NA	NA	NA	GS-2.1a/b	NA	41.5	14.9	2.7	3.3	duplicate data/sample	NA	Stevens et al., 2009a
Andernach	Germany	50.43	7.4	AN2 25/83 N15 64	A/AND/B/48	UPN-595	Equus	Equus sp.	grazer	bone	humerus	NA	NA	NA	NA	NA	NA	GS-2.1a/b	NA	37.7	13.3	1.4	3.3	duplicate data/sample	NA	Stevens et al., 2009a
Andernach	Germany	50.43	7.4	AN2 GR27 PL30 105	A/AND/B/49	UPN-596	Equus	Equus sp.	grazer	bone	not given	NA	NA	NA	NA	NA	NA	GS-2.1a/b	NA	38.7	13.8	2.5	3.3	duplicate data/sample	NA	Stevens et al., 2009a
Andernach	Germany	50.43	7.4	AN2 21/84 PL4A 37 Magd. Conc 1	A/AND/B/24		Equus	Equus sp.	grazer	bone	metatarsus	OxA-V-2218-38	13015	50	15760	15362	15591	NA	LGT	37.7	13.3	3.6	3.3	outlier	Stevens et al., 2009a	Stevens et al., 2009a
Andernach	Germany	50.43	7.4	AN2 27/88 PL1A 188 Magd. Conc 3	A/AND/B/36		Equus	Equus sp.	grazer	bone	not given	NA	NA	NA	NA	NA	NA	GS-2.1a/b	LGT	36.5	12.7	1.2	3.3		NA	Stevens et al., 2009a
Andernach	Germany	50.43	7.4	AN2 21/88 Pl. 4A 181 Magd Conc I	A/AND/B/1		Equus	Equus sp.	grazer	bone	tibia	NA	NA	NA	NA	NA	NA	GS-2.1a/b	LGT	38.7	13.8	2	3.3		NA	Stevens et al., 2009a
Andernach	Germany	50.43	7.4	AN2 25/83 N11 77 Magd Conc 2	A/AND/B/14		Equus	Equus sp.	grazer	bone	metatarsus	NA	NA	NA	NA	NA	NA	GS-2.1a/b	LGT	37.4	12.8	1.3	3.4		NA	Stevens et al., 2009a
Andernach	Germany	50.43	7.4	AN2 25/87 P1 11B 108 Magd Conc 3?	A/AND/B/16		Equus	Equus sp.	grazer	bone	metatarsus	NA	NA	NA	NA	NA	NA	GS-2.1a/b	LGT	37.7	13.2	2.1	3.3		NA	Stevens et al., 2009a
Andernach	Germany	50.43	7.4	AN2 22/85 PL 5B 99 Magd Conc 1?	A/AND/B/17		Equus	Equus sp.	grazer	bone	metatarsus	NA	NA	NA	NA	NA	NA	GS-2.1a/b	LGT	33.5	12.1	1.3	3.2		NA	Stevens et al., 2009a
Andernach	Germany	50.43	7.4	AN2 25/86 PL7A 161 Magd Conc 2	A/AND/B/18		Equus	Equus sp.	grazer	bone	metatarsus	NA	NA	NA	NA	NA	NA	GS-2.1a/b	LGT	39.2	14	1.7	3.3		NA	Stevens et al., 2009a
Andernach	Germany	50.43	7.4	AN2 23/88 N6 55 Magd Conc 3	A/AND/B/19		Equus	Equus sp.	grazer	bone	metatarsus	NA	NA	NA	NA	NA	NA	GS-2.1a/b	LGT	33.9	12.1	0.7	3.3		NA	Stevens et al., 2009a
Andernach	Germany	50.43	7.4	AN2 20/83 PL1A 104 Magd. Conc 1	A/AND/B/20		Equus	Equus sp.	grazer	bone	metatarsus	NA	NA	NA	NA	NA	NA	GS-2.1a/b	LGT	34.5	12.3	2	3.3		NA	Stevens et al., 2009a
Andernach	Germany	50.43	7.4	AN2 21/84 PL49 86 Magd. Conc 1	A/AND/B/23		Equus	Equus sp.	grazer	bone	metatarsus	NA	NA	NA	NA	NA	NA	GS-2.1a/b	LGT	41	14.4	2.8	3.3		NA	Stevens et al., 2009a
Andernach	Germany	50.43	7.4	AN2 22/84 PL4A 45 Magd. Conc 1	A/AND/B/26		Equus	Equus sp.	grazer	bone	metatarsus	NA	NA	NA	NA	NA	NA	GS-2.1a/b	LGT	28.1	10.1	2.8	3.3		NA	Stevens et al., 2009a
Andernach	Germany	50.43	7.4	AN2 23/82 PL1A 33 Magd. Conc 2	A/AND/B/27		Equus	Equus sp.	grazer	bone	metatarsus	NA	NA	NA	NA	NA	NA	GS-2.1a/b	LGT	38.9	13.5	1.6	3.4		NA	Stevens et al., 2009a
Andernach	Germany	50.43	7.4	AN2 19/83 PL28 144 Magd. Conc 1	A/AND/B/29		Equus	Equus sp.	grazer	bone	metatarsus	NA	NA	NA	NA	NA	NA	GS-2.1a/b	LGT	44	15.4	1.4	3.3		NA	Stevens et al., 2009a
Andernach	Germany	50.43	7.4	AN2 22/87 PL4A 66 Magd. Conc 1	A/AND/B/31		Equus	Equus sp.	grazer	bone	metatarsus	NA	NA	NA	NA	NA	NA	GS-2.1a/b	LGT	34.6	12.5	3.2	3.2		NA	Stevens et al., 2009a
Andernach	Germany	50.43	7.4	AN2 25/85 P22 326 Magd. Conc 2	A/AND/B/32		Equus	Equus sp.	grazer	bone	femur	NA	NA	NA	NA	NA	NA	GS-2.1a/b	LGT	30.4	11.2	2.1	3.2		NA	Stevens et al., 2009a
Andernach	Germany	50.43	7.4	AN2 26/81 PL11 39 Magd. Conc 2	A/AND/B/38		Equus	Equus sp.	grazer	bone	femur	NA	NA	NA	NA	NA	NA	GS-2.1a/b	LGT	39.4	14	1.8	3.3		NA	Stevens et al., 2009a
Andernach	Germany	50.43	7.4	AN2 17/83 N7b 396 Magd. Conc 1	A/AND/B/4		Equus	Equus sp.	grazer	bone	tibia	NA	NA	NA	NA	NA	NA	GS-2.1a/b	LGT	32.6	11.6	1.3	3.3		NA	Stevens et al., 2009a
Andernach	Germany	50.43	7.4	AN2 25/83 N11 91 Magd. Conc 2	A/AND/B/45		Equus	Equus sp.	grazer	bone	humerus	NA	NA	NA	NA	NA	NA	GS-2.1a/b	LGT	37.1	13.8	1.9	3.1		NA	Stevens et al., 2009a
Andernach	Germany	50.43	7.4	AN2 25/84 NIK 238 Magd. Conc 2	A/AND/B/46		Equus	Equus sp.	grazer	bone	humerus	NA	NA	NA	NA	NA	NA	GS-2.1a/b	LGT	32.4	11.2	1.9	3.4		NA	Stevens et al., 2009a
Andernach	Germany	50.43	7.4	AN2 25/83 N11 N97 Magd. Conc 2	A/AND/B/47		Equus	Equus sp.	grazer	bone	humerus	NA	NA	NA	NA	NA	NA	GS-2.1a/b	LGT	34.9	12.6	1.8	3.2		NA	Stevens et al., 2009a
Andernach	Germany	50.43	7.4	AN2 18/87 PL4A 159 Magd. Conc 1	A/AND/B/6		Equus	Equus sp.	grazer	bone	tibia	NA	NA	NA	NA	NA	NA	GS-2.1a/b	LGT	30.1	10.8	1.6	3.2		NA	Stevens et al., 2009a
Andernach	Germany	50.43	7.4	17/85 NG	A/AND/B/59	UPN-618	Rangifer	Rangifer tarandus	mixed	bone	metatarsus	NA	NA	NA	NA	NA	NA	GS-2.1a/b	NA	33.9	12.4	1.46	3.2	duplicate data/sample	NA	Stevens et al., 2009a
Andernach	Germany	50.43	7.4	17/85 P16 5B 254	A/AND/B/51	UPN-597	Rangifer	Rangifer tarandus	mixed	bone	not given	NA	NA	NA	NA	NA	NA	GS-2.1a/b	NA	38.8	13.7	1.59	3.32	duplicate data/sample	NA	Stevens et al., 2009a
Andernach	Germany	50.43	7.4	AN2 27/83 PL1A 37	A/AND/B/54	UPN-598	Rangifer	Rangifer tarandus	mixed	bone	humerus	NA	NA	NA	NA	NA	NA	GS-2.1a/b	NA	40.3	14.2	2.51	3.32	duplicate data/sample	NA	Stevens et al., 2009a
Andernach	Germany	50.43	7.4	AN2 27/86 P8 143	A/AND/B/58	UPN-600	Rangifer	Rangifer tarandus	mixed	bone	metatarsus	NA	NA	NA	NA	NA	NA	GS-2.1a/b	NA	39.1	13.6	2.86	3.36	duplicate data/sample	NA	Stevens et al., 2009a
Andernach	Germany	50.43	7.4	Mag 19/87-254; Pl.5B	A/AND/B/52	UPN-991	Rangifer	Rangifer tarandus	mixed	bone	not given	NA	NA	NA	NA	NA	NA	GS-2.1a/b	NA	40	13.9	1.6	3.4	duplicate data/sample	NA	Stevens et al., 2009a
Andernach	Germany	50.43	7.4	AN2 20/87 OR 08? PL 58 216 Magd. Conc 1	A/AND/B/53		Rangifer	Rangifer tarandus	mixed	bone	femur	NA	NA	NA	NA	NA	NA	GS-2.1a/b	LGT	35.8	12.8	2.4	3.3		NA	Stevens et al., 2009a
Andernach	Germany	50.43	7.4	AN2 18/88 PL 4A 95 Magd. Conc 1	A/AND/B/55		Rangifer	Rangifer tarandus	mixed	bone	tibia	NA	NA	NA	NA	NA	NA	GS-2.1a/b	LGT	32.1	11.4	2.3	3.3		NA	Stevens et al., 2009a
Andernach	Germany	50.43	7.4	AN2 17/89 N6 267 Magd. Conc 1	A/AND/B/57		Rangifer	Rangifer tarandus	mixed	bone	humerus	NA	NA	NA	NA	NA	NA	GS-2.1a/b	LGT	31.3	11.4	2.3	3.2		NA	Stevens et al., 2009a
Andernach	Germany	50.43	7.4	AN2 19/82 P/23 79 Magd. Conc 1	A/AND/B/60		Rangifer	Rangifer tarandus	mixed	bone	radius	NA	NA	NA	NA	NA	NA	GS-2.1a/b	LGT	32.4	11.8	2.7	3.2		NA	Stevens et al., 2009a
Andernach	Germany	50.43	7.4	AN2 GR 29 PL 40 Magd. Conc 3	A/AND/B/61		Rangifer	Rangifer tarandus	mixed	bone	pelvis	NA	NA	NA	NA	NA	NA	GS-2.1a/b	LGT	33.7	11.6	1.8	3.4		NA	Stevens et al., 2009a
Andernach	Germany	50.43	7.4	AN2 19/85 PL2 29	UPN-612	A/AND/B/89	Alces	Alces alces	browser	bone	femur	NA	NA	NA	NA	NA	NA	GI-1	LGI	38.84	13.2	3.2	3.4		NA	this study	RLAHA (method 2)	SUERC
Andernach	Germany	50.43	7.4	AN2 19/87 PL3 96	UPN-607	A/AND/B/81	Alces	Alces alces	browser	bone	radius	NA	NA	NA	NA	NA	NA	GI-1	LGI	42.1541	14.7939	3.4639	3.32433		NA	this study	RLAHA (method 2)	SUERC
Andernach	Germany	50.43	7.4	AN2 20/84 P2 40	UPN-609	A/AND/B/85	Alces	Alces alces	browser	bone	humerus	OxA-V-3102-15C	11807	33	13765	13523	13675	NA	LGI	40.5	13.5	2.5	3.5		Stevens et al., 2009a	this study	UCL (AF*)	SUERC
Andernach	Germany	50.43	7.4	AN2 22/83 HI 12	UPN-611	A/AND/B/87	Alces	Alces alces	browser	bone	femur	NA	NA	NA	NA	NA	NA	GI-1	LGI	41.01	13.9	3.6	3.5		NA	this study	RLAHA (method 2)	SUERC
Andernach	Germany	50.43	7.4	AN2 22/87 N3 16	UPN-610	A/AND/B/86	Alces	Alces alces	browser	bone	femur	NA	NA	NA	NA	NA	NA	GI-1	LGI	39.7156	13.7944	2.71019	3.35896		NA	this study	RLAHA (method 2)	SUERC
Andernach	Germany	50.43	7.4	AN2 24/88 PL 12B	UPN-608	A/AND/B/82	Alces	Alces alces	browser	bone	phalanx 2	OxA-V-3102-14C	12340	35	14819	14140	14335	NA	LGI	40.3964	14.34	2.41288	3.28655		Stevens et al., 2009a	this study	UCL (AF*)	SUERC
Andernach	Germany	50.43	7.4	AN2 21/85 N2 33	UPN-613	A/AND/B/92	BosBison	Bos/Bison	grazer	bone	tibia	NA	NA	NA	NA	NA	NA	GI-1	LGI	41.36	14.5	4	3.3		NA	this study	RLAHA (method 2)	SUERC
Andernach	Germany	50.43	7.4	AN2 22/87 Niv. 3 17	UPN-619	A/AND/B/100	BosBison	Bos/Bison	grazer	bone	femur	OxA-V-3102-16C	12001	34	14023	13794	13910	NA	LGI	45.38	14.8	2.7	3.6		Stevens et al., 2009a	this study	UCL (AF*)	SUERC
Andernach	Germany	50.43	7.4	FMG 19/89-1; Niv.1 ; Vt.3	UPN-995	A/AND/B/91	BosBison	Bos / Bison	grazer	bone	tibia, dext.	NA	NA	NA	NA	NA	NA	GI-1	LGI	25.3024	8.38516	4.21613	3.52045		NA	this study	RLAHA (method 2)	SUERC
Andernach	Germany	50.43	7.4	m² 21/82-13, N1	UPN-513	OxA-V-2770-55	BosBison	Bos/Bison	grazer	bone	bone	OxA-V-2770-55C	11410	50	13410	13171	13275	NA	LGI	41.2727	13.9913	2.11226	3.44153		this study	this study	UCL (AF, no NaOH step)	SUERC
Andernach	Germany	50.43	7.4	19/85-86; Niv.4 ; Vt.3	UPN-993	A/AND/B/72	Cervus elaphus	Cervus elaphus	mixed	bone	1st phalanax	NA	NA	NA	NA	NA	NA	GI-1	LGI	38.7155	12.9813	1.94968	3.47946		NA	this study	RLAHA (method 2)	SUERC
Andernach	Germany	50.43	7.4	20/87 PL2 32	UPN-604	A/AND/B/75	Cervus elaphus	Cervus elaphus	mixed	bone	tibia	NA	NA	NA	NA	NA	NA	GI-1	LGI	37.6316	13.1612	3.24656	3.33582		NA	this study	RLAHA (method 2)	SUERC
Andernach	Germany	50.43	7.4	21/86-60 ; Pl.2; Vt.1	UPN-992	A/AND/B/68	Cervus elaphus	Cervus elaphus	mixed	bone	tibia, sin.	NA	NA	NA	NA	NA	NA	GI-1	LGI	39.6226	13.7321	3.69986	3.36629		NA	this study	RLAHA (method 2)	SUERC
Andernach	Germany	50.43	7.4	AN2 17/86 PL2 52	UPN-606	A/AND/B/79	Cervus elaphus	Cervus elaphus	mixed	bone	metacarpus	NA	NA	NA	NA	NA	NA	GI-1	LGI	38.5435	13.3742	2.51053	3.36225		NA	this study	RLAHA (method 2)	SUERC
Andernach	Germany	50.43	7.4	AN2 18/85 N4 32	UPN-994	A/AND/B/73	Cervus elaphus	Cervus elaphus	mixed	bone	radius	NA	NA	NA	NA	NA	NA	GI-1	LGI	38.894	12.85	1.9304	3.53124		NA	this study	RLAHA (method 2)	SUERC
Andernach	Germany	50.43	7.4	AN2 18/88 PL3 84	UPN-602	A/AND/B/69	Cervus elaphus	Cervus elaphus	mixed	bone	tibia	NA	NA	NA	NA	NA	NA	GI-1	LGI	36.4406	12.402	2.95429	3.42802		NA	this study	RLAHA (method 2)	SUERC
Andernach	Germany	50.43	7.4	AN2 19/84 N3 53	UPN-603	A/AND/B/71	Cervus elaphus	Cervus elaphus	mixed	bone	tibia	NA	NA	NA	NA	NA	NA	GI-1	LGI	40.0323	13.5079	3.30384	3.45755		NA	this study	RLAHA (method 2)	SUERC
Andernach	Germany	50.43	7.4	AN2 20/88 PL3 109	UPN-605	A/AND/B/77	Cervus elaphus	Cervus elaphus	mixed	bone	tibia	NA	NA	NA	NA	NA	NA	GI-1	LGI	39.1087	13.4492	3.57096	3.39254		NA	this study	RLAHA (method 2)	SUERC
Andernach	Germany	50.43	7.4	m² 20/54-41	UPN-512	OxA-V-2770-54	Cervus elaphus	Cervus elaphus	mixed	bone	long bone shaft fragment	OxA-V-2770-54C	12070	50	14057	13805	13924	NA	LGI	34.0661	12.1592	2.92967	3.26863		this study	this study	UCL (AF, no NaOH step)	SUERC
Andernach	Germany	50.43	7.4	m² 20/87-26 + m² 20/87-35 + m² 20/87-42 + m² 20/87-48	UPN-526	OxA-V-2776-19	Cervus elaphus	Cervus elaphus	mixed	bone	bone fragment	OxA-V-2776-19C	12450	50	14953	14306	14610	NA	LGI	38.597	13.3951	2.26697	3.36167		this study	this study	UCL (AF, no NaOH step)	SUERC
Andernach	Germany	50.43	7.4	m² 25/85-86 + m² 25/86-61 (same sample as OxA- 984)	UPN-514	OxA-V-2770-56	Cervus elaphus	Cervus elaphus	mixed	bone	long bone shaft fragments	OxA-V-2770-56C	11960	50	14032	13614	13861	NA	LGI	37.6528	13.0815	4.40442	3.35804		this study	this study	UCL (AF, no NaOH step)	SUERC
Andernach	Germany	50.43	7.4	21/85-70	UPN-1012		Equus	Equus sp.	grazer	bone	femur	NA	NA	NA	NA	NA	NA	GS-2.1a/b	LGT	42.3	14.8	3.4	3.3	outlier	NA	this study	UCL (AF*)	SUERC
Andernach	Germany	50.43	7.4	AN 25/87-132; Pl.11B; Vt.4	UPN-989	A/AND/B/22	Equus	Equus sp.	grazer	bone	tibia	NA	NA	NA	NA	NA	NA	GS-2.1a/b	LGT	37.3822	13.1179	1.63793	3.32467		NA	this study	RLAHA (method 2)	SUERC
Andernach	Germany	50.43	7.4	AN2 17/90 N6A 262	UPN-599	A/AND/B/56	Equus	Equus sp.	grazer	bone	humerus	OxA-V-3102-18C	13152	37	15935	15640	15775	NA	LGT	39.3	14.3	1.4	3.2		this study	this study	UCL (AF*)	SUERC
Andernach	Germany	50.43	7.4	AN2 18/85 PL4A 68	UPN-589	A/AND/B/28	Equus	Equus sp.	grazer	bone	metatarsus	NA	NA	NA	NA	NA	NA	GS-2.1a/b	LGT	38.4824	13.4673	2.83151	3.33371		NA	this study	RLAHA (method 2)	SUERC
Andernach	Germany	50.43	7.4	AN2 19/84-176; Pl.4A; Vt.1	UPN-990	A/AND/B/33	Equus	Equus sp.	grazer	bone	femur	NA	NA	NA	NA	NA	NA	GS-2.1a/b	LGT	38.6101	13.0814	2.58503	3.44344		NA	this study	RLAHA (method 2)	SUERC
Andernach	Germany	50.43	7.4	AN2 19/88-277; Pl.5B; Vt.3	UPN-987	A/AND/B/2	Equus	Equus sp.	grazer	bone	metatarsus	NA	NA	NA	NA	NA	NA	GS-2.1a/b	LGT	37.9346	13.4376	1.69481	3.29351		NA	this study	RLAHA (method 2)	SUERC
Andernach	Germany	50.43	7.4	AN2 20/85-158; Pl 4A; Vt. 2	UPN-1010	A/AND/B/35	Equus	Equus sp.	grazer	bone	femur	OxA-V-2218-39	12270	50	14804	14055	14199	NA	LGI	42.9986	15.024	2.48629	3.339		Stevens et al., 2009a	this study	UCL (AF*)	SUERC
Andernach	Germany	50.43	7.4	AN2 20/88-67; Niv 3; Vt. 1	UPN-1011	A/AND/B/37	Equus	Equus sp.	grazer	bone	femur	NA	NA	NA	NA	NA	NA	GS-2.1a/b	LGT	42.4	15	1.4	3.3		NA	this study	UCL (AF*)	SUERC
Andernach	Germany	50.43	7.4	AN2 21/84-92; Pl.4A; Vt.4	UPN-988	A/AND/B/15	Equus	Equus sp.	grazer	bone	metatarsus	NA	NA	NA	NA	NA	NA	GS-2.1a/b	LGT	37.4	13.4	3.6	3.3	outlier	NA	this study	RLAHA (method 2)	SUERC
Andernach	Germany	50.43	7.4	AN2 21/85-109; PI. 4A; Vt. 4.	UPN-1008	A/AND/44	Equus	Equus sp.	grazer	bone	humerus dext	OxA-V-2216-43	13135	55	15955	15582	15754	NA	LGT	42.703	15.1877	0.835368	3.2803		Stevens et al., 2009a	this study	UCL (AF*)	SUERC
Andernach	Germany	50.43	7.4	AN2 21/86 PL4A 171	UPN-592	A/AND/B/34	Equus	Equus sp.	grazer	bone	femur	NA	NA	NA	NA	NA	NA	GS-2.1a/b	LGT	37.77	13.4	1	3.3		NA	this study	RLAHA (method 2)	SUERC
Andernach	Germany	50.43	7.4	AN2 21/87 PL4A 165	UPN-591	A/AND/B/30	Equus	Equus sp.	grazer	bone	metatarsus	NA	NA	NA	NA	NA	NA	GS-2.1a/b	LGT	41.01	14.5	2.8	3.3		NA	this study	RLAHA (method 2)	SUERC
Andernach	Germany	50.43	7.4	AN2 22/86 PL4A 64	UPN-588	A/AND/B/21	Equus	Equus sp.	grazer	bone	metatarsus	NA	NA	NA	NA	NA	NA	GS-2.1a/b	LGT	39.2695	14.8218	1.77151	3.09103		NA	this study	RLAHA (method 2)	SUERC
Andernach	Germany	50.43	7.4	AN2 22/88 PL4A 70	UPN-616	A/AND/B/41	Equus	Equus sp.	grazer	bone	humerus	NA	NA	NA	NA	NA	NA	GS-2.1a/b	LGT	40.0321	13.5728	1.91803	3.441		NA	this study	RLAHA (method 2)	SUERC
Andernach	Germany	50.43	7.4	AN2 25/83 N15 64	UPN-595	A/AND/B/48	Equus	Equus sp.	grazer	bone	humerus	NA	NA	NA	NA	NA	NA	GS-2.1a/b	LGT	37.5455	12.4585	0.927645	3.51593		NA	this study	RLAHA (method 2)	SUERC
Andernach	Germany	50.43	7.4	AN2 25/85 PL21 335	UPN-615	A/AND/B/40	Equus	Equus sp.	grazer	bone	humerus	OxA-V-2218-40	13110	50	15905	15550	15719	NA	LGT	41.1776	14.4492	2.18746	3.32478		Stevens et al., 2009a	this study	RLAHA (method 2)	SUERC
Andernach	Germany	50.43	7.4	AN2 25/88 PL24K 536	UPN-594	A/AND/B/42	Equus	Equus sp.	grazer	bone	humerus	OxA-V-3102-17C	13164	38	15952	15655	15792	NA	LGT	41.7135	14.7246	3.08167	3.30507		this study	this study	UCL (AF*)	SUERC
Andernach	Germany	50.43	7.4	AN2 GR26 PL90 279	UPN-617	A/AND/B/43	Equus	Equus sp.	grazer	bone	humerus	OxA-V-2223-37	12675	55	15280	14950	15111	NA	LGT	42.8603	15.1713	1.45126	3.29594		Stevens et al., 2009a	this study	RLAHA (method 2)	SUERC
Andernach	Germany	50.43	7.4	AN2 GR27 PL30 105	UPN-596	A/AND/B/49	Equus	Equus sp.	grazer	bone	humerus	NA	NA	NA	NA	NA	NA	GS-2.1a/b	LGT	37.2079	13.3402	2.72019	3.25402		NA	this study	RLAHA (method 2)	SUERC
Andernach	Germany	50.43	7.4	AN2 GY26 PL30 90	UPN-593	A/AND/B/39	Equus	Equus sp.	grazer	bone	femur	NA	NA	NA	NA	NA	NA	GS-2.1a/b	LGT	39.7426	14.0694	2.44885	3.29555		NA	this study	RLAHA (method 2)	SUERC
Andernach	Germany	50.43	7.4	C 1: Grube 20, Niv. 70, 80	UPN-515B	OxA-1126	Equus	Equus sp.	grazer	bone	Bone, fragments of ribs, trabecular bone	OxA-1125	12930	180	16030	14950	15467	NA	LGT	39.2132	13.8519	2.01955	3.30269		Hedges et al., 1987	this study	UCL (AF, no NaOH step)	SUERC
Andernach	Germany	50.43	7.4	C 1: Grube 20-41 (Pl. 50)	UPN-530	OxA-1126	Equus	Equus sp.	grazer	bone	rib fragment	OxA-1126	12890	140	15813	15008	15415	NA	LGT	42.3392	15.0811	1.88016	3.27534		Hedges et al., 1987	this study	UCL (AF, no NaOH step)	SUERC
Andernach	Germany	50.43	7.4	C 2: Grube 12 (Niv. 50)	UPN-516	OxA-1127	Equus	Equus sp.	grazer	bone	bone fragment	OxA-1127	12820	130	15722	14945	15318	NA	LGT	40.1083	14.2827	1.44821	3.27621		Hedges et al., 1987	this study	UCL (AF, no NaOH step)	SUERC
Andernach	Germany	50.43	7.4	C 2: Grube 35 (Niv. 50)	UPN-517B	OxA-V-2774-57	Equus	Equus sp.	grazer	bone	Bone, fragments of ribs, trabecular bone	OxA-V-2774-57C	13250	60	16120	15715	15913	NA	LGT	40.841	14.5211	0.81486	3.28127		this study	this study	UCL (AF, no NaOH step)	SUERC
Andernach	Germany	50.43	7.4	C 2: Grube 35-2 (Planum 10)	UPN-518	OxA-V-2776-18	Equus	Equus sp.	grazer	bone	long bone shaft fragment	OxA-V-2776-18C	13220	50	16042	15701	15871	NA	LGT	40.7053	14.4679	3.06153	3.2824		this study	this study	UCL (AF, no NaOH step)	SUERC
Andernach	Germany	50.43	7.4	C 3: Grube 28 (Planum 20, Niv. 30)	UPN-531B	OxA-1130	Equus	Equus sp.	grazer	bone	bone fragment	OxA-1130	12950	140	15909	15105	15492	NA	LGT	35.8588	12.7633	1.37613	3.27776		Hedges et al., 1987	this study	UCL (AF, no NaOH step)	SUERC
Andernach	Germany	50.43	7.4	Grabung 1883: Concentration 3? (RGZM6/1 RLMB/S378)	UPN-853	UPN-525, OxA-18409	Equus	Equus sp.	grazer	bone	rib with cutmarks	OxA-18409	13025	50	15775	15377	15606	NA	LGT	43.5102	15.5334	0.604634	3.26792		Stevens et al., 2009a	this study	Pre-extracted collagen from ORAU	SUERC
Andernach	Germany	50.43	7.4	Grabung 1883: Concentration 3? (RGZM6/1 RLMB/S378)	UPN-525	UPN-853, OxA-18409	Equus	Equus sp.	grazer	bone	rib with cutmarks	OxA-18409	13025	50	15775	15377	15606	NA	NA	41.4018	14.3981	0.44757	3.35476	duplicate data/sample	Stevens et al., 2009a	this study	UCL (AG)	SUERC
Andernach	Germany	50.43	7.4		UPN-527	OxA-10493	Equus	Equus sp.	grazer	bone	rib	OxA-10493	13185	80	16080	15586	15828	NA	LGT	43.0223	15.1165	1.70526	3.32038		Higham, 2011	this study	Pre-extracted collagen from ORAU	SUERC
Andernach	Germany	50.43	7.4	17/85 NG	UPN-618	A/AND/B/59	Rangifer	Rangifer tarandus	mixed	bone	metatarsus	NA	NA	NA	NA	NA	NA	GS-2.1a/b	LGT	35.7828	12.783	1.31032	3.2658		NA	this study	UCL (AF*)	SUERC
Andernach	Germany	50.43	7.4	17/85 P16 5B 254	UPN-597	A/AND/B/51	Rangifer	Rangifer tarandus	mixed	bone	metatarsus	OxA-V-3106-28C	13250	65	16137	15707	15914	NA	LGT	37.0754	12.7246	1.41959	3.39929		Stevens et al., 2009a	this study	UCL (AF*)	SUERC
Andernach	Germany	50.43	7.4	AN2 27/83 PL1A 37	UPN-598	A/AND/B/54	Rangifer	Rangifer tarandus	mixed	bone	humerus	NA	NA	NA	NA	NA	NA	GS-2.1a/b	LGT	39.6562	13.6023	2.22927	3.40131		NA	this study	UCL (AF*)	SUERC
Andernach	Germany	50.43	7.4	AN2 27/86 P8 143	UPN-600	A/AND/B/58	Rangifer	Rangifer tarandus	mixed	bone	metatarsus	NA	NA	NA	NA	NA	NA	GS-2.1a/b	LGT	39.7051	13.6712	2.73416	3.38833		NA	this study	RLAHA (method 2)	SUERC
Andernach	Germany	50.43	7.4	Mag 19/87-254; Pl.5B	UPN-991	A/AND/B/52	Rangifer	Rangifer tarandus	mixed	bone	tibia, sin.	NA	NA	NA	NA	NA	NA	GS-2.1a/b	LGT	38.9098	12.9543	1.42484	3.50423		NA	this study	RLAHA (method 2)	SUERC
Andernach	Germany	50.43	7.4	m² 24/85 + m² 24/86 + m² 25/85 + m² 25/86	UPN-511	OxA-985	Rupicapra	Rupicapra rupicapra	mixed	bone	bone	OxA-V-2793-12C	11820	50	13790	13520	13679	NA	LGI	38.0449	13.1744	4.37284	3.36909		this study	this study	UCL (AF, no NaOH step)	SUERC
Anhoj Myr	Denmark	55.9	9.47		79 AP		Alces	Alces alces	browser	bone	not given	not given	9190	130	10741	9961	10385	NA	EH	27	9.7	1.5	3.3		Bocherens et al., 2015a	Bocherens et al., 2015a
Antoliñako Koba	Spain	43.36	-2.65		AK-03		Cervus elaphus	Cervus elaphus	mixed	bone	bone	Beta-215544	10220	40	12041	11750	11891	NA	NA	NA	NA	3.92	4.07	fail: CN	Rofes et al., 2015	Rofes et al., 2015
Antoliñako Koba	Spain	43.36	-2.65		AK-02		Cervus elaphus	Cervus elaphus	mixed	bone	bone	Beta-215543	10800	40	12823	12716	12746	NA	NA	NA	NA	2.71	5.52	fail: CN	Rofes et al., 2015	Rofes et al., 2015
Antoliñako Koba	Spain	43.36	-2.65		AK-39		Cervus elaphus	Cervus elaphus	mixed	bone	bone	NA	NA	NA	NA	NA	NA	early OIS 3	NA	NA	NA	3.28	3.73	fail: CN	NA	Rofes et al., 2015
Antoliñako Koba	Spain	43.36	-2.65		AK-23		Cervus elaphus	Cervus elaphus	mixed	bone	bone	NA	NA	NA	NA	NA	NA	late OIS 3	NA	NA	NA	3.89	3.78	fail: CN	NA	Rofes et al., 2015
Antoliñako Koba	Spain	43.36	-2.65		AK-35		Cervus elaphus	Cervus elaphus	mixed	bone	bone	NA	NA	NA	NA	NA	NA	GS-2.1a/b	NA	NA	NA	3.81	3.8	fail: CN	NA	Rofes et al., 2015
Antoliñako Koba	Spain	43.36	-2.65		AK-26		Cervus elaphus	Cervus elaphus	mixed	bone	bone	NA	NA	NA	NA	NA	NA	late OIS 3	NA	NA	NA	6.14	3.81	fail: CN	NA	Rofes et al., 2015
Antoliñako Koba	Spain	43.36	-2.65		AK-34		Cervus elaphus	Cervus elaphus	mixed	bone	bone	NA	NA	NA	NA	NA	NA	early OIS 3	NA	NA	NA	3.62	4.14	fail: CN	NA	Rofes et al., 2015
Antoliñako Koba	Spain	43.36	-2.65		AK-28		Cervus elaphus	Cervus elaphus	mixed	bone	bone	NA	NA	NA	NA	NA	NA	late OIS 3	NA	NA	NA	6.63	4.26	fail: CN	NA	Rofes et al., 2015
Antoliñako Koba	Spain	43.36	-2.65		AK-33		Cervus elaphus	Cervus elaphus	mixed	bone	bone	NA	NA	NA	NA	NA	NA	early OIS 3	NA	NA	NA	3.49	4.39	fail: CN	NA	Rofes et al., 2015
Antoliñako Koba	Spain	43.36	-2.65		AK-37		Cervus elaphus	Cervus elaphus	mixed	bone	bone	NA	NA	NA	NA	NA	NA	early OIS 3	NA	NA	NA	3.45	5.19	fail: CN	NA	Rofes et al., 2015
Antoliñako Koba	Spain	43.36	-2.65		AK-13		Cervus elaphus	Cervus elaphus	mixed	bone	bone	Beta-230284	19020	120	23201	22552	22949	NA	LGM	NA	NA	2.2	3.3		Rofes et al., 2015	Rofes et al., 2015
Antoliñako Koba	Spain	43.36	-2.65		AK-14 ext		Cervus elaphus	Cervus elaphus	mixed	bone	bone	Beta-233766	22640	120	27249	26455	27010	NA	LGM	NA	NA	7.8	3.3		Rofes et al., 2015	Rofes et al., 2015
Antoliñako Koba	Spain	43.36	-2.65		AK-14 int		Cervus elaphus	Cervus elaphus	mixed	bone	bone	Beta-233766	22640	120	27249	26455	27010	NA	LGM	NA	NA	7.7	3.3		Rofes et al., 2015	Rofes et al., 2015
Antoliñako Koba	Spain	43.36	-2.65		AK-20		Cervus elaphus	Cervus elaphus	mixed	bone	bone	NA	NA	NA	NA	NA	NA	LGM	LGM	NA	NA	3.2	3.4		NA	Rofes et al., 2015
Antoliñako Koba	Spain	43.36	-2.65		AK-21		Cervus elaphus	Cervus elaphus	mixed	bone	bone	Beta-251301	17340	100	21273	20597	20921	NA	LGM	NA	NA	2.4	3.3		Rofes et al., 2015	Rofes et al., 2015
Antoliñako Koba	Spain	43.36	-2.65		AK-04		Cervus elaphus	Cervus elaphus	mixed	bone	bone	NA	NA	NA	NA	NA	NA	GS-2.1a/b	LGT	NA	NA	2.2	3.3		NA	Rofes et al., 2015
Antoliñako Koba	Spain	43.36	-2.65		AK-06		Cervus elaphus	Cervus elaphus	mixed	bone	bone	NA	NA	NA	NA	NA	NA	GS-2.1a/b	LGT	NA	NA	2.8	3.3		NA	Rofes et al., 2015
Antoliñako Koba	Spain	43.36	-2.65		AK-08		Cervus elaphus	Cervus elaphus	mixed	bone	bone	NA	NA	NA	NA	NA	NA	GS-2.1a/b	LGT	NA	NA	3.7	3.4		NA	Rofes et al., 2015
Antoliñako Koba	Spain	43.36	-2.65		AK-09		Cervus elaphus	Cervus elaphus	mixed	bone	bone	NA	NA	NA	NA	NA	NA	GS-2.1a/b	LGT	NA	NA	3.5	3.4		NA	Rofes et al., 2015
Antoliñako Koba	Spain	43.36	-2.65		AK-10		Cervus elaphus	Cervus elaphus	mixed	bone	bone	NA	NA	NA	NA	NA	NA	GS-2.1a/b	LGT	NA	NA	3.8	3.3		NA	Rofes et al., 2015
Antoliñako Koba	Spain	43.36	-2.65		AK-36		Cervus elaphus	Cervus elaphus	mixed	bone	bone	NA	NA	NA	NA	NA	NA	GS-2.1a/b	LGT	NA	NA	3.9	3.4		NA	Rofes et al., 2015
Antoliñako Koba	Spain	43.36	-2.65		AK-01		Cervus elaphus	Cervus elaphus	mixed	bone	bone	NA	NA	NA	NA	NA	NA	late OIS 3	LOIS3	NA	NA	4	3.5		NA	Rofes et al., 2015
Antoliñako Koba	Spain	43.36	-2.65		AK-07		Cervus elaphus	Cervus elaphus	mixed	bone	bone	Beta-230279	27520	190	31793	31159	31459	NA	LOIS3	NA	NA	4.9	3.3		Rofes et al., 2015	Rofes et al., 2015
Antoliñako Koba	Spain	43.36	-2.65		AK-11		Cervus elaphus	Cervus elaphus	mixed	bone	bone	Beta-230282	26710	180	31175	30431	30959	NA	LOIS3	NA	NA	8.1	3.3		Rofes et al., 2015	Rofes et al., 2015
Antoliñako Koba	Spain	43.36	-2.65		AK-12		Cervus elaphus	Cervus elaphus	mixed	bone	bone	NA	NA	NA	NA	NA	NA	late OIS 3	LOIS3	NA	NA	7.4	3.4		NA	Rofes et al., 2015
Antoliñako Koba	Spain	43.36	-2.65		AK-15		Cervus elaphus	Cervus elaphus	mixed	bone	bone	Beta-251304	30640	240	35477	34526	34999	NA	LOIS3	NA	NA	6	3.5		Rofes et al., 2015	Rofes et al., 2015
Antoliñako Koba	Spain	43.36	-2.65		AK-16		Cervus elaphus	Cervus elaphus	mixed	bone	bone	NA	NA	NA	NA	NA	NA	late OIS 3	LOIS3	NA	NA	7.1	3.4		NA	Rofes et al., 2015
Antoliñako Koba	Spain	43.36	-2.65		AK-17		Cervus elaphus	Cervus elaphus	mixed	bone	bone	NA	NA	NA	NA	NA	NA	late OIS 3	LOIS3	NA	NA	7.5	3.4		NA	Rofes et al., 2015
Antoliñako Koba	Spain	43.36	-2.65		AK-18		Cervus elaphus	Cervus elaphus	mixed	bone	bone	NA	NA	NA	NA	NA	NA	late OIS 3	LOIS3	NA	NA	4	3.4		NA	Rofes et al., 2015
Antoliñako Koba	Spain	43.36	-2.65		AK-19		Cervus elaphus	Cervus elaphus	mixed	bone	bone	NA	NA	NA	NA	NA	NA	late OIS 3	LOIS3	NA	NA	4.8	3.3		NA	Rofes et al., 2015
Antoliñako Koba	Spain	43.36	-2.65		AK-29		Cervus elaphus	Cervus elaphus	mixed	bone	bone	NA	NA	NA	NA	NA	NA	late OIS 3	LOIS3	NA	NA	4.9	3.5		NA	Rofes et al., 2015
Antoliñako Koba	Spain	43.36	-2.65		AK-30		Cervus elaphus	Cervus elaphus	mixed	bone	bone	NA	NA	NA	NA	NA	NA	late OIS 3	LOIS3	NA	NA	3.4	3.6		NA	Rofes et al., 2015
Antoliñako Koba	Spain	43.36	-2.65		AK-31		Cervus elaphus	Cervus elaphus	mixed	bone	bone	NA	NA	NA	NA	NA	NA	late OIS 3	LOIS3	NA	NA	4.1	3.5		NA	Rofes et al., 2015
Antoliñako Koba	Spain	43.36	-2.65		AK-03A		Cervus elaphus	Cervus elaphus	mixed	bone	bone	NA	NA	NA	NA	NA	NA	GS-1	YD	NA	NA	3.8	3.4		NA	Rofes et al., 2015
Antoliñako Koba	Spain	43.36	-2.65		AK-05		Cervus elaphus	Cervus elaphus	mixed	bone	bone	NA	NA	NA	NA	NA	NA	GS-1	YD	NA	NA	4.5	3.4		NA	Rofes et al., 2015
Antoliñako Koba	Spain	43.36	-2.65		AK-05A		Cervus elaphus	Cervus elaphus	mixed	bone	bone	NA	NA	NA	NA	NA	NA	GS-1	YD	NA	NA	4.4	3.5		NA	Rofes et al., 2015
Antoliñako Koba	Spain	43.36	-2.65		AK-2A		Cervus elaphus	Cervus elaphus	mixed	bone	bone	NA	NA	NA	NA	NA	NA	GS-1	YD	NA	NA	4.1	3.3		NA	Rofes et al., 2015
Antoliñako Koba	Spain	43.36	-2.65		AK-2B		Cervus elaphus	Cervus elaphus	mixed	bone	bone	NA	NA	NA	NA	NA	NA	GS-1	YD	NA	NA	4.9	3.5		NA	Rofes et al., 2015
Arbreda	Spain	42.15	2.75	E2 BE14 1053	GER-34		Cervus elaphus	Cervus elaphus	mixed	bone	Skull fragment	ETH-70639	20175	45	24460	23990	24204	NA	LGM	34.7	12.2	5.1	3.3		Drucker et al., 2021	Drucker et al., 2021
Arbreda	Spain	42.15	2.75	E2 BE17 1787	GER-36		Cervus elaphus	Cervus elaphus	mixed	bone	Metapodial	NA	NA	NA	NA	NA	NA	LGM	LGM	36.7	12.7	4	3.4		NA	Drucker et al., 2021
Arbreda	Spain	42.15	2.75	EO OE67 1475	GER-2		Equus	Equus ferus	grazer	bone	Humerus	GrA-47323	22630	100	27240	26450	27015	NA	LGM	42.3	16	2.6	3.1		Soler et al., 2014	Drucker et al., 2021
Arcoia	Spain	42.44	-7.06		ARLU-90		Capra	Capra sp.	browser	bone	rib	ARLU-90	35330	380	41175	39707	40477	NA	EOIS3	40.7	15	4	3.2		García-Vázquez et al., 2018	García-Vázquez et al., 2018
Arcoia	Spain	42.44	-7.06		ARLU-91		Capra	Capra sp.	browser	bone	metcarpal	ARLU-91	38610	490	42947	42126	42507	NA	EOIS3	14.1	5	5.2	3.3		García-Vázquez et al., 2018	García-Vázquez et al., 2018
Ash Tree Cave	UK	53.28	-2.23	ATC 1960, AII, Spit 25, bag 66, SF 52	A/AT/B/17		Equus	Equus ferus	grazer	tooth	left M1 or M3	NA	NA	NA	NA	NA	NA	uncertain Late Pleisotcene age	NA	32.75	11.7	3	3.3	uncertain age	NA	Stevens, 2005	RLAHA (method 1)
Ash Tree Cave	UK	53.28	-2.23	ATC 1959, AI, spit 10, bag 6, SF 1	A/AT/B/24		Equus	Equus ferus	grazer	bone	left radius (shaft of juvenille)	NA	NA	NA	NA	NA	NA	uncertain Late Pleisotcene age	NA	30.99	11.1	4.3	3.3	juvenille. uncertain age	NA	Stevens, 2005	RLAHA (method 1)
Ash Tree Cave	UK	53.28	-2.23	ATC 1959, AI, spit 13, bag 9	A/AT/B/26		Equus	Equus ferus	grazer	bone	left femur (distal shaft frag)	NA	NA	NA	NA	NA	NA	uncertain Late Pleisotcene age	NA	31.98	11.6	1.3	3.2	uncertain age	NA	Stevens, 2005	RLAHA (method 1)
Ash Tree Cave	UK	53.28	-2.23	ATC 1960 AII/BII, spit 9, bag 53 SF 34 / ATC 1960 AII/BII, spit 10, bag 70	A/AT/B/1		Rangifer	Rangifer tarandus	mixed	bone	metatarsal (distal right)	NA	NA	NA	NA	NA	NA	uncertain Late Pleisotcene age	NA	42.71	15.5	2.4	3.2	uncertain age	NA	Stevens, 2005	RLAHA (method 2)
Ash Tree Cave	UK	53.28	-2.23	ATC 1959, AI, Spit 14, bag 10	A/AT/B/10		Rangifer	Rangifer tarandus	mixed	bone	metatarsal (shaft distal)	NA	NA	NA	NA	NA	NA	uncertain Late Pleisotcene age	NA	31.04	12.4	-0.2	2.9	uncertain age	NA	Stevens, 2005	RLAHA (method 1)
Ash Tree Cave	UK	53.28	-2.23	ATC 1959, AI, Spit 22, bag 18	A/AT/B/11		Rangifer	Rangifer tarandus	mixed	bone	left femur (shaft fragment)	NA	NA	NA	NA	NA	NA	uncertain Late Pleisotcene age	NA	35.3	13.3	1.2	3.1	uncertain age	NA	Stevens, 2005	RLAHA (method 1)
Ash Tree Cave	UK	53.28	-2.23	ATC 1959, AI, Spit 34, bag 30	A/AT/B/12		Rangifer	Rangifer tarandus	mixed	bone	right lunar	NA	NA	NA	NA	NA	NA	uncertain Late Pleisotcene age	NA	31.28	11.3	2.2	3.2	uncertain age	NA	Stevens, 2005	RLAHA (method 1)
Ash Tree Cave	UK	53.28	-2.23	ATC 1959, AI, Spit 15, bag 11	A/AT/B/14		Rangifer	Rangifer tarandus	mixed	bone	partial left maxilla with P4, M1 and M2	NA	NA	NA	NA	NA	NA	uncertain Late Pleisotcene age	NA	34.35	12.3	1.2	3.3	uncertain age	NA	Stevens, 2005	RLAHA (method 1)
Ash Tree Cave	UK	53.28	-2.23	ATC 1960, AII, Spit 19, bag 60, SF 43	A/AT/B/15		Rangifer	Rangifer tarandus	mixed	bone	2nd phalange	NA	NA	NA	NA	NA	NA	uncertain Late Pleisotcene age	NA	39.64	14.4	2.1	3.2	uncertain age	NA	Stevens, 2005	RLAHA (method 1)
Ash Tree Cave	UK	53.28	-2.23	ATC 1960, BII, Spit 10, bag 15	A/AT/B/18		Rangifer	Rangifer tarandus	mixed	bone	left tibia (shaft fragment)	NA	NA	NA	NA	NA	NA	uncertain Late Pleisotcene age	NA	37.38	13.4	4.5	3.3	uncertain age	NA	Stevens, 2005	RLAHA (method 1)
Ash Tree Cave	UK	53.28	-2.23	ATC 1960, BII, Spit 10, bag 33	A/AT/B/19		Rangifer	Rangifer tarandus	mixed	bone	thoracic vertebra	NA	NA	NA	NA	NA	NA	uncertain Late Pleisotcene age	NA	33.39	11.8	2.2	3.3	uncertain age	NA	Stevens, 2005	RLAHA (method 1)
Ash Tree Cave	UK	53.28	-2.23	ATC 1960 AII/BII, spit 10, bag 70, SF 58	A/AT/B/2		Rangifer	Rangifer tarandus	mixed	bone	left scaphoid	NA	NA	NA	NA	NA	NA	uncertain Late Pleisotcene age	NA	44.83	16.4	2.5	3.2	uncertain age	NA	Stevens, 2005	RLAHA (method 1)
Ash Tree Cave	UK	53.28	-2.23	ATC 1960, BII, Spit 15, bag 19	A/AT/B/20		Rangifer	Rangifer tarandus	mixed	bone	radius (right, shaft fragment)	NA	NA	NA	NA	NA	NA	uncertain Late Pleisotcene age	NA	42.41	15.4	4.8	3.2	uncertain age	NA	Stevens, 2005	RLAHA (method 1)
Ash Tree Cave	UK	53.28	-2.23	ATC 1960, BII, Spit 7, bag 24	A/AT/B/21		Rangifer	Rangifer tarandus	mixed	bone	right calcaneum	NA	NA	NA	NA	NA	NA	uncertain Late Pleisotcene age	NA	39.29	14.4	1.9	3.2	uncertain age	NA	Stevens, 2005	RLAHA (method 1)
Ash Tree Cave	UK	53.28	-2.23	ATC 1959, AI, spit 12, bag 8	A/AT/B/22	UPN-873	Rangifer	Rangifer tarandus	mixed	bone	humerus (right, shaft fragment)	OxA-V-2794-37C	31160	270	36150	34897	35568	NA	NA	36.98	13.95	0.94	3.09	duplicate data/sample	this study	Stevens, 2005	RLAHA (method 1)
Ash Tree Cave	UK	53.28	-2.23	ATC 1959, AI, spit 12, bag 8	A/AT/B/23		Rangifer	Rangifer tarandus	mixed	bone	metacarpal (right)	NA	NA	NA	NA	NA	NA	uncertain Late Pleisotcene age	NA	41.21	15.6	0.9	3.1	uncertain age	NA	Stevens, 2005	RLAHA (method 1)
Ash Tree Cave	UK	53.28	-2.23	ATC 1959, AI, spit 17, bag 13, sf 9	A/AT/B/25		Rangifer	Rangifer tarandus	mixed	bone	left metacarpal (juvenille)	NA	NA	NA	NA	NA	NA	uncertain Late Pleisotcene age	NA	24.72	8.7	6.3	3.3	juvenille. uncertain age	NA	Stevens, 2005	RLAHA (method 1)
Ash Tree Cave	UK	53.28	-2.23	ATC 1959, AI, spit 13, bag 9	A/AT/B/27		Rangifer	Rangifer tarandus	mixed	bone	right scapula	NA	NA	NA	NA	NA	NA	uncertain Late Pleisotcene age	NA	35.94	13.1	1.9	3.2	uncertain age	NA	Stevens, 2005	RLAHA (method 1)
Ash Tree Cave	UK	53.28	-2.23	ATC 1960 AII/BII, spit 7, bag 48	A/AT/B/4		Rangifer	Rangifer tarandus	mixed	bone	metatarsal (proximal right)	NA	NA	NA	NA	NA	NA	uncertain Late Pleisotcene age	NA	40.04	14.5	3.1	3.2	uncertain age	NA	Stevens, 2005	RLAHA (method 1)
Ash Tree Cave	UK	53.28	-2.23	ATC 1960 AII/BII, spit 7, bag 48	A/AT/B/5		Rangifer	Rangifer tarandus	mixed	bone	metacarpal (proximal right)	NA	NA	NA	NA	NA	NA	uncertain Late Pleisotcene age	NA	39.45	14.1	1.6	3.3	uncertain age	NA	Stevens, 2005	RLAHA (method 2)
Ash Tree Cave	UK	53.28	-2.23	ATC 1959, AI, Spit 17, bag 13, SF 8	A/AT/B/6		Rangifer	Rangifer tarandus	mixed	bone	humerus (distal right)	NA	NA	NA	NA	NA	NA	uncertain Late Pleisotcene age	NA	37.07	13.5	3.8	3.2	uncertain age	NA	Stevens, 2005	RLAHA (method 1)
Ash Tree Cave	UK	53.28	-2.23	ATC 1959, AI, Spit 17, bag 13	A/AT/B/7		Rangifer	Rangifer tarandus	mixed	bone	humerus (shaft left)	NA	NA	NA	NA	NA	NA	uncertain Late Pleisotcene age	NA	39.38	14.1	5.1	3.3	uncertain age	NA	Stevens, 2005	RLAHA (method 1)
Ash Tree Cave	UK	53.28	-2.23	ATC 1959, AI, Spit 17, bag 13, SF 11	A/AT/B/8		Rangifer	Rangifer tarandus	mixed	bone	metacarpal (distal left)	NA	NA	NA	NA	NA	NA	uncertain Late Pleisotcene age	NA	36.17	13.5	1.8	3.1	uncertain age	NA	Stevens, 2005	RLAHA (method 1)
Ash Tree Cave	UK	53.28	-2.23	ATC 1959, AI, Spit 17, bag 13	A/AT/B/9		Rangifer	Rangifer tarandus	mixed	antler	antler	NA	NA	NA	NA	NA	NA	uncertain Late Pleisotcene age	NA	29.24	10.2	5.9	3.3	antler. uncertain age	NA	Stevens, 2005	RLAHA (method 1)
Ash Tree Cave	UK	53.28	-2.23		OxA-14196		Coelodonta	Coelodonta antiquitatis	grazer	bone	left ulna	OxA-14196	37540	370	42423	41644	42092	NA	EOIS3	43.7194	16.4781	4.40683	3.09537		Jacobi et al., 2009	this study	Pre-extracted collagen from ORAU	SUERC
Ash Tree Cave	UK	53.28	-2.23	ATC 1959, AI, spit 12, bag 8	UPN-873	A/AT/B/22	Rangifer	Rangifer tarandus	mixed	bone	humerus (right, shaft fragment)	OxA-V-2794-37C	31160	270	36150	34897	35568	NA	LOIS3	41.9982	15.2561	2.02702	3.2117		this study	this study	RLAHA (method 1, collagen later ultrafiltered for dating)	SUERC
Aveline's Hole	UK	51.33	-2.75	AH1 M1.2/3	A/AV/B/4	OxA-6671	Equus	Equus sp.	grazer	bone	1st phalanx	OxA-6671	10220	90	12468	11406	11920	NA	YD	23.49	7.9	4.5	3.5		Stevens & Hedges, 2004	Stevens & Hedges, 2004
Aveline's Hole	UK	51.33	-2.75	suspected to be late glacial	A/AV/B/2	OxA-802, OxA-18074	Rangifer	Rangifer tarandus	mixed	antler	antler	OxA-18074	10090	90	11940	11280	11638	NA	NA	37.39	13.9	2.4	3.1	antler	this study	Stevens et al., 2008
Aveline's Hole	UK	51.33	-2.75	suspected to be late glacial	A/AV/B/7	UPN-876, UPN-909, OxA-1122, OxA-18075	Rangifer	Rangifer tarandus	mixed	antler	antler	OxA-18075	12535	55	15126	14444	14866	NA	NA	31.72	11.1	3.1	3.3	antler & duplicate	Currant & Jacobi, 2011	Stevens et al., 2008
Aveline's Hole	UK	51.33	-2.75	suspected to be late glacial	A/AV/B/5	UPN-874	Rangifer	Rangifer tarandus	mixed	bone	not given	NA	NA	NA	NA	NA	NA	uncertain GS-2.1/G-1/G-S age	NA	37.43	13.44	4.04	3.25	duplicate data/sample	NA	Stevens et al., 2008
Aveline's Hole	UK	51.33	-2.75	suspected to be late glacial	A/AV/B/6	UPN-875	Rangifer	Rangifer tarandus	mixed	bone	not given	NA	NA	NA	NA	NA	NA	uncertain GS-2.1/G-1/G-S age	NA	37.8	13.38	3.33	3.3	duplicate data/sample	NA	Stevens et al., 2008
Aveline's Hole	UK	51.33	-2.75	suspected to be late glacial	A/AV/B/1	OxA-1121, OxA-17722	Cervus elaphus	Cervus elaphus	mixed	bone	2nd phalanx	OxA-17722	12565	50	15143	14540	14944	NA	LGT	38.82	14.3	2.1	3.2		Jacobi, 2004	Stevens et al., 2010
Aveline's Hole	UK	51.33	-2.75	suspected to be late glacial	A/AV/B/3		Cervus elaphus	Cervus elaphus	mixed	antler	antler	OxA-18073	11925	55	14018	13605	13790	NA	NA	39.45	14.5	0.5	3.2	antler	this study	Stevens, 2005	RLAHA (method 1)
Aveline's Hole	UK	51.33	-2.75	suspected to be late glacial	UPN-874	A/AV/B/5	Rangifer	Rangifer tarandus	mixed	bone	not given	NA	NA	NA	NA	NA	NA	uncertain GS-2.1/G-1/G-S age	NA	36.0558	12.6282	4.79369	3.33104	uncertain age	NA	this study	RLAHA (method 1)	SUERC
Aveline's Hole	UK	51.33	-2.75	suspected to be late glacial	UPN-875	A/AV/B/6	Rangifer	Rangifer tarandus	mixed	bone	not given	NA	NA	NA	NA	NA	NA	uncertain GS-2.1/G-1/G-S age	NA	34.9121	12.0022	4.47493	3.39362	uncertain age	NA	this study	RLAHA (method 1)	SUERC
Aveline's Hole	UK	51.33	-2.75	suspected to be late glacial	UPN-908	A/AV/B/2	Rangifer	Rangifer tarandus	mixed	antler	antler	OxA-18074	10090	90	11819	11403	11638	NA	NA	44.434	15.6563	2.56238	3.31111	antler	this study	this study	Pre-extracted collagen from ORAU	SUERC
Aveline's Hole	UK	51.33	-2.75	suspected to be late glacial	UPN-909	A/AV/B/7, UPN-876, OxA-1122, OxA-18075	Rangifer	Rangifer tarandus	mixed	antler	antler	OxA-18075	12535	55	15126	14444	14866	NA	NA	43.5266	15.3015	2.74747	3.3187	antler	Currant & Jacobi, 2011	this study	Pre-extracted collagen from ORAU	SUERC
Aveline's Hole	UK	51.33	-2.75	suspected to be late glacial	UPN-876	A/AV/B/7, UPN-909, OxA-1122, OxA-18075	Rangifer	Rangifer tarandus	mixed	antler	antler	OxA-18075	12535	55	15126	14444	14866	NA	NA	30.0227	10.4106	3.11914	3.36452	antler & duplicate	Currant & Jacobi, 2011	this study	RLAHA (method 1)	SUERC
Axlor	Spain	43.16	-2.75		AXL14	30255	Cervus elaphus	Cervus elaphus	mixed	bone	vetebrae	NA	NA	NA	NA	NA	NA	early OIS 3	EOIS3	33.63	12.2	6.3	3.2	outlier	NA	Jones et al., 2018a
Axlor	Spain	43.16	-2.75		AXL35	30288	Cervus elaphus	Cervus elaphus	mixed	bone	radius/ulna	NA	NA	NA	NA	NA	NA	early OIS 3	EOIS3	41.06	14.7	6.3	3.3	outlier	NA	Jones et al., 2018a
Axlor	Spain	43.16	-2.75		AXL01	30247	Cervus elaphus	Cervus elaphus	mixed	bone	metacarpal	NA	NA	NA	NA	NA	NA	early OIS 3	EOIS3	27.14	9.9	2.4	3.2		NA	Jones et al., 2018a
Axlor	Spain	43.16	-2.75		AXL03	30248	Cervus elaphus	Cervus elaphus	mixed	bone	metatarsal	NA	NA	NA	NA	NA	NA	early OIS 3	EOIS3	45.21	17.5	3	3.1		NA	Jones et al., 2018a
Axlor	Spain	43.16	-2.75		AXL04	30249	Cervus elaphus	Cervus elaphus	mixed	bone	radius	NA	NA	NA	NA	NA	NA	early OIS 3	EOIS3	41.5	16.4	2.4	3		NA	Jones et al., 2018a
Axlor	Spain	43.16	-2.75		AXL05	30250	Cervus elaphus	Cervus elaphus	mixed	bone	ulna	NA	NA	NA	NA	NA	NA	early OIS 3	EOIS3	38.2	15.1	3.1	3		NA	Jones et al., 2018a
Axlor	Spain	43.16	-2.75		AXL07	30251	Cervus elaphus	Cervus elaphus	mixed	bone	mandible	NA	NA	NA	NA	NA	NA	early OIS 3	EOIS3	23.92	8.5	2.7	3.3		NA	Jones et al., 2018a
Axlor	Spain	43.16	-2.75		AXL09	30252	Cervus elaphus	Cervus elaphus	mixed	bone	2nd phalanx	NA	NA	NA	NA	NA	NA	early OIS 3	EOIS3	36.35	12.7	3.8	3.3		NA	Jones et al., 2018a
Axlor	Spain	43.16	-2.75		AXL12	30253	Cervus elaphus	Cervus elaphus	mixed	bone	tibia	NA	NA	NA	NA	NA	NA	early OIS 3	EOIS3	32.64	11.6	3.3	3.3		NA	Jones et al., 2018a
Axlor	Spain	43.16	-2.75		AXL16	30256	Cervus elaphus	Cervus elaphus	mixed	bone	tarsal	NA	NA	NA	NA	NA	NA	early OIS 3	EOIS3	38.8	14	3.2	3.2		NA	Jones et al., 2018a
Axlor	Spain	43.16	-2.75		AXL17	30257	Cervus elaphus	Cervus elaphus	mixed	bone	metatarsal	NA	NA	NA	NA	NA	NA	early OIS 3	EOIS3	39.67	14.2	3.6	3.3		NA	Jones et al., 2018a
Axlor	Spain	43.16	-2.75		AXL18	30258	Cervus elaphus	Cervus elaphus	mixed	bone	3rd phalanx	NA	NA	NA	NA	NA	NA	early OIS 3	EOIS3	22.82	8.1	4.1	3.3		NA	Jones et al., 2018a
Axlor	Spain	43.16	-2.75		AXL20	30259	Cervus elaphus	Cervus elaphus	mixed	bone	radius	NA	NA	NA	NA	NA	NA	early OIS 3	EOIS3	35.69	12.8	3.1	3.3		NA	Jones et al., 2018a
Axlor	Spain	43.16	-2.75		AXL25	30264	Cervus elaphus	Cervus elaphus	mixed	bone	metatarsal	NA	NA	NA	NA	NA	NA	early OIS 3	EOIS3	37.4	13.5	2.9	3.2		NA	Jones et al., 2018a
Axlor	Spain	43.16	-2.75		AXL26	30265	Cervus elaphus	Cervus elaphus	mixed	bone	carpal	NA	NA	NA	NA	NA	NA	early OIS 3	EOIS3	39.72	14.4	4	3.2		NA	Jones et al., 2018a
Axlor	Spain	43.16	-2.75		AXL27	30266	Cervus elaphus	Cervus elaphus	mixed	bone	1st phalanx	NA	NA	NA	NA	NA	NA	early OIS 3	EOIS3	41.46	15	3	3.2		NA	Jones et al., 2018a
Axlor	Spain	43.16	-2.75		AXL28	30267	Cervus elaphus	Cervus elaphus	mixed	bone	radius	NA	NA	NA	NA	NA	NA	early OIS 3	EOIS3	35.67	13	3.1	3.2		NA	Jones et al., 2018a
Axlor	Spain	43.16	-2.75		AXL31	30269	Cervus elaphus	Cervus elaphus	mixed	bone	metacarpal	NA	NA	NA	NA	NA	NA	early OIS 3	EOIS3	26.88	9.7	1.9	3.2		NA	Jones et al., 2018a
Axlor	Spain	43.16	-2.75		AXL32	30270	Cervus elaphus	Cervus elaphus	mixed	bone	2nd and 3rd carpal	NA	NA	NA	NA	NA	NA	early OIS 3	EOIS3	42.84	15.5	3.6	3.2		NA	Jones et al., 2018a
Axlor	Spain	43.16	-2.75		AXL34	30271	Cervus elaphus	Cervus elaphus	mixed	bone	rib	NA	NA	NA	NA	NA	NA	early OIS 3	EOIS3	25.5	9.2	3	3.2		NA	Jones et al., 2018a
Axlor	Spain	43.16	-2.75		AXL36	30272	Cervus elaphus	Cervus elaphus	mixed	bone	metacarpal	NA	NA	NA	NA	NA	NA	early OIS 3	EOIS3	25.61	9.2	3.1	3.3		NA	Jones et al., 2018a
Axlor	Spain	43.16	-2.75		AXL37	30273	Cervus elaphus	Cervus elaphus	mixed	bone	metatarsal	NA	NA	NA	NA	NA	NA	early OIS 3	EOIS3	33.7	12.2	3.7	3.2		NA	Jones et al., 2018a
Axlor	Spain	43.16	-2.75		AXL38	30274	Cervus elaphus	Cervus elaphus	mixed	bone	carpal	NA	NA	NA	NA	NA	NA	early OIS 3	EOIS3	37.89	13.5	2.9	3.3		NA	Jones et al., 2018a
Axlor	Spain	43.16	-2.75		AXL40	30276	Cervus elaphus	Cervus elaphus	mixed	bone	2nd phalanx	NA	NA	NA	NA	NA	NA	early OIS 3	EOIS3	38.38	13.6	2.4	3.3		NA	Jones et al., 2018a
Axlor	Spain	43.16	-2.75		AXL41	30277	Cervus elaphus	Cervus elaphus	mixed	bone	Metacarpal	NA	NA	NA	NA	NA	NA	early OIS 3	EOIS3	42.74	15.1	3	3.3		NA	Jones et al., 2018a
Axlor	Spain	43.16	-2.75		AXL43	30279	Cervus elaphus	Cervus elaphus	mixed	bone	2nd phalanx	NA	NA	NA	NA	NA	NA	early OIS 3	EOIS3	35.95	12.7	3.2	3.3		NA	Jones et al., 2018a
Axlor	Spain	43.16	-2.75		AXL44	30280	Cervus elaphus	Cervus elaphus	mixed	bone	3rd phalanx	NA	NA	NA	NA	NA	NA	early OIS 3	EOIS3	30.69	11	3	3.3		NA	Jones et al., 2018a
Axlor	Spain	43.16	-2.75		AXL45	30281	Cervus elaphus	Cervus elaphus	mixed	bone	2nd phalanx	NA	NA	NA	NA	NA	NA	early OIS 3	EOIS3	36.08	12.7	3.4	3.3		NA	Jones et al., 2018a
Axlor	Spain	43.16	-2.75		AXL46	30282	Cervus elaphus	Cervus elaphus	mixed	bone	astragalus	NA	NA	NA	NA	NA	NA	early OIS 3	EOIS3	39.83	14	3.3	3.3		NA	Jones et al., 2018a
Axlor	Spain	43.16	-2.75		AXL47	30283	Cervus elaphus	Cervus elaphus	mixed	bone	Tibia	NA	NA	NA	NA	NA	NA	early OIS 3	EOIS3	35.96	12.7	2.9	3.3		NA	Jones et al., 2018a
Axlor	Spain	43.16	-2.75		AXL48	30284	Cervus elaphus	Cervus elaphus	mixed	bone	metacarpal	NA	NA	NA	NA	NA	NA	early OIS 3	EOIS3	35.04	12.4	2.8	3.3		NA	Jones et al., 2018a
Axlor	Spain	43.16	-2.75		AXL49	30285	Cervus elaphus	Cervus elaphus	mixed	bone	1st phalanx	NA	NA	NA	NA	NA	NA	early OIS 3	EOIS3	41.11	14.4	2.2	3.3		NA	Jones et al., 2018a
Axlor	Spain	43.16	-2.75		AXL21	30260	Equus	Equus sp.	grazer	bone	vetebrae	NA	NA	NA	NA	NA	NA	early OIS 3	EOIS3	35.37	13	6.2	3.2	outlier	NA	Jones et al., 2018a
Axlor	Spain	43.16	-2.75		AXL22	30261	Equus	Equus sp.	grazer	bone	tibia	NA	NA	NA	NA	NA	NA	early OIS 3	EOIS3	38.51	13.9	5.1	3.2	outlier	NA	Jones et al., 2018a
Axlor	Spain	43.16	-2.75		AXL50	30286	Equus	Equus sp.	grazer	bone	1st phalanx	NA	NA	NA	NA	NA	NA	early OIS 3	EOIS3	36.06	12.8	6.4	3.3	outlier	NA	Jones et al., 2018a
Axlor	Spain	43.16	-2.75		AXL51	30287	Equus	Equus sp.	grazer	bone	humerus	NA	NA	NA	NA	NA	NA	early OIS 3	EOIS3	38.22	13.6	7.6	3.3	outlier	NA	Jones et al., 2018a
Axlor	Spain	43.16	-2.75		AXL13	30254	Equus	Equus sp.	grazer	bone	tibia	NA	NA	NA	NA	NA	NA	early OIS 3	EOIS3	39.41	14.1	3.7	3.3		NA	Jones et al., 2018a
Axlor	Spain	43.16	-2.75		AXL23	30262	Equus	Equus sp.	grazer	bone	2nd phalanx	NA	NA	NA	NA	NA	NA	early OIS 3	EOIS3	28.54	10.4	2.5	3.2		NA	Jones et al., 2018a
Axlor	Spain	43.16	-2.75		AXL24	30263	Equus	Equus sp.	grazer	bone	2nd phalanx	NA	NA	NA	NA	NA	NA	early OIS 3	EOIS3	42.04	15.3	2.5	3.2		NA	Jones et al., 2018a
Axlor	Spain	43.16	-2.75		AXL30	30268	Equus	Equus sp.	grazer	bone	carpal/tarsal	NA	NA	NA	NA	NA	NA	early OIS 3	EOIS3	43.57	15.8	3.1	3.2		NA	Jones et al., 2018a
Badger Hole, Wookey	UK	51.23	-2.67	suspected to be late glacial	A/BGH/B/1		uncertain large herbivore	?Equus ferus	grazer	tooth	tooth, right	OxA-11963	36000	450	41913	40278	41084	NA	NA	NA	NA	11.4	3.4	species ID uncertain	Jacobi et al., 2006	Jacobi et al., 2006
Badger Hole, Wookey	UK	51.23	-2.67	suspected to be late glacial	A/BGH/B/4		Rangifer	Rangifer tarandus	mixed	bone	not given	NA	NA	NA	NA	NA	NA	uncertain Late Pleisotcene age	NA	37.67	13.8	4.1	3.2	uncertain age	NA	Stevens et al., 2008
Badger Hole, Wookey	UK	51.23	-2.67	suspected to be late glacial	A/BGH/B/2		Rangifer	Rangifer tarandus	mixed	bone	not given	NA	NA	NA	NA	NA	NA	uncertain Late Pleisotcene age	NA	19.91	7.2	1.9	3.3	uncertain age	NA	Stevens et al., 2008
Badger Hole, Wookey	UK	51.23	-2.67	suspected to be late glacial	A/BGH/B/3		Rangifer	Rangifer tarandus	mixed	bone	not given	NA	NA	NA	NA	NA	NA	uncertain Late Pleisotcene age	NA	34	12.1	2.3	3.3	uncertain age	NA	Stevens et al., 2008
Ballaugh	UK	54.3	-4.53		OxA-10967		Megaloceros	Megaloceros giganteus	mixed	antler	antler, from skeleton	OxA-10967	11495	65	13495	13192	13372	NA	NA	45.2621	16.263	3.76106	3.24699	antler	Lister and Stuart, 2019	this study	Pre-extracted collagen from ORAU	SUERC
Ballaugh	UK	54.3	-4.53		OxA-18811		Megaloceros	Megaloceros giganteus	mixed	bone	skull fragment	OxA-18811	12130	50	14125	13809	14028	NA	LGI	45.1068	16.171	1.87737	3.25426		Lister and Stuart, 2019	this study	Pre-extracted collagen from ORAU	SUERC
Ballybetagh	Ireland	53.2222	-6.19694	NA , F32300	11476		Megaloceros	Megaloceros giganteus	mixed	bone	astragalus	NA	NA	NA	NA	NA	NA	uncertain Late Pleistocene/early Holocene age	NA	41.8	14.5	4.4	3.4	uncertain age	NA	Guiry et al., 2018
Balma Guilanyà	Spain	42.09	1.61		E1451		Capra	Capra pyrenaica	browser	bone	radius-ulna	NA	NA	NA	NA	NA	NA	GI-1	LGI	NA	NA	1.5	3.4		NA	Garcia-Guixé et al., 2009
Balma Guilanyà	Spain	42.09	1.61		E1396		Cervus elaphus	Cervus elaphus	mixed	bone	radius	NA	NA	NA	NA	NA	NA	GI-1	LGI	NA	NA	1.9	3.4		NA	Garcia-Guixé et al., 2009
Balma Guilanyà	Spain	42.09	1.61		E1427		Cervus elaphus	Cervus elaphus	mixed	bone	diaphysis frag.	NA	NA	NA	NA	NA	NA	GI-1	LGI	NA	NA	2	3.4		NA	Garcia-Guixé et al., 2009
Balma Guilanyà	Spain	42.09	1.61		E3741		Cervus elaphus	Cervus elaphus	mixed	bone	rib	NA	NA	NA	NA	NA	NA	GI-1	LGI	NA	NA	1.6	3.4		NA	Garcia-Guixé et al., 2009
Baranica Cave	Serbia	43.33	22.17		OxA-13827		Megaloceros	Megaloceros giganteus	mixed	bone	2nd phalanx	OxA-13827	23520	110	27857	27414	27702	NA	LOIS3	44.5134	15.7882	5.9895	3.2893		Lister and Stuart, 2019	this study	Pre-extracted collagen from ORAU	SUERC
Barry's Island	UK	51.39	-3.27		OxA-8100		BosBison	Bos primigenius	grazer	bone	not given	OxA-8100	9690	60	11235	10788	11100	NA	EH	NA	NA	3	3.1		ORAU cited in Stevens 2005	ORAU cited in Stevens 2005
Bart's Shelter	UK	54.14	-3.1		OxA- 8094		Rangifer	Rangifer tarandus	mixed	bone	bone	OxA-8094	10870	80	13054	12717	12810	NA	YD	NA	NA	2.4	3.3	outlier	Kaagan, 2000	Stevens et al., 2008
Baume Noire	France	47.46	5.94		FRT-1		Rangifer	Rangifer tarandus	mixed	bone	metacarpal	Ly-3292(Poz)	13045	75	15851	15339	15629	NA	LGT	39.6	14	3.7	3.3	outlier	Bocherens et al., 2011a	Bocherens et al., 2011a
Baume Noire	France	47.46	5.94		FRT-2		Rangifer	Rangifer tarandus	mixed	bone	metapodial	Ly-5217(GrA)	19310	80	23721	23002	23233	NA	LGM	38.4	14.4	2.9	3		Drucker et al., 2012	Drucker et al., 2012
Baume Noire	France	47.46	5.94		FRT-3		Rangifer	Rangifer tarandus	mixed	bone	metacarpal	Ly-5218(GrA)	18070	80	22240	21791	22022	NA	LGM	41	15	4.8	3.3		Drucker et al., 2012	Drucker et al., 2012
Beach between Ballyre/Glen Wyllin	UK	54.3	-4.53		OxA-11685		Megaloceros	Megaloceros giganteus	mixed	antler	skull and antler bases	OxA-11685	12130	60	14152	13806	14023	NA	NA	44.7873	16.1505	4.19535	3.23531	antler	Lister and Stuart, 2019	this study	Pre-extracted collagen from ORAU	SUERC
Bedburg	Germany	51.07	6.52	BED KO 86/106 2	A/BED/B/8	UPN-551	BosBison	Bos primigenius	grazer	bone	metatarsus	NA	NA	NA	NA	NA	NA	early Holocene	NA	NA	NA	5.41	3.18	duplicate data/sample	NA	Stevens, 2005	RLAHA (method 2)
Bedburg	Germany	51.07	6.52	BED KO 101/106 1	A/BED/B/11	UPN-554	BosBison	Bos primigenius	grazer	bone	radius	NA	NA	NA	NA	NA	NA	early Holocene	NA	NA	NA	4.72	3.19	duplicate data/sample	NA	Stevens, 2005	RLAHA (method 2)
Bedburg	Germany	51.07	6.52	BED KO 101/108 14	A/BED/B/7	UPN-550	BosBison	Bos primigenius	grazer	bone	metatarsus	NA	NA	NA	NA	NA	NA	early Holocene	NA	NA	NA	5.18	3.22	duplicate data/sample	NA	Stevens, 2005	RLAHA (method 2)
Bedburg	Germany	51.07	6.52	BED KO 81/100 1	A/BED/B/4	UPN-547	BosBison	Bos primigenius	grazer	bone	pelvis / acetabulum	NA	NA	NA	NA	NA	NA	early Holocene	NA	NA	NA	4.65	3.25	duplicate data/sample	NA	Stevens, 2005	RLAHA (method 2)
Bedburg	Germany	51.07	6.52	BED KO 85/107 9	A/BED/B/15	UPN-558	BosBison	Bos primigenius	grazer	bone	tibia	NA	NA	NA	NA	NA	NA	early Holocene	NA	NA	NA	4.41	3.25	duplicate data/sample	NA	Stevens, 2005	RLAHA (method 2)
Bedburg	Germany	51.07	6.52	BED KO 9 1/108 5	A/BED/B/10	UPN-553	BosBison	Bos primigenius	grazer	bone	metatarsus	NA	NA	NA	NA	NA	NA	early Holocene	NA	NA	NA	4.76	3.26	duplicate data/sample	NA	Stevens, 2005	RLAHA (method 2)
Bedburg	Germany	51.07	6.52	BED KO 100/109 8	A/BED/B/9	UPN-552	BosBison	Bos primigenius	grazer	bone	metacarpus	NA	NA	NA	NA	NA	NA	early Holocene	NA	NA	NA	4.96	3.27	duplicate data/sample	NA	Stevens, 2005	RLAHA (method 2)
Bedburg	Germany	51.07	6.52	BED KO 88/109 2	A/BED/B/3	UPN-546	BosBison	Bos primigenius	grazer	bone	pelvis / acetabulum	NA	NA	NA	NA	NA	NA	early Holocene	NA	NA	NA	6.32	3.28	duplicate data/sample	NA	Stevens, 2005	RLAHA (method 2)
Bedburg	Germany	51.07	6.52	BE KO 95/105 2	A/BED/B/14	UPN-557	BosBison	Bos primigenius	grazer	bone	tibia	NA	NA	NA	NA	NA	NA	early Holocene	NA	NA	NA	5.05	3.31	duplicate data/sample	NA	Stevens, 2005	RLAHA (method 2)
Bedburg	Germany	51.07	6.52	BED KO 101/103 4	A/BED/B/12	UPN-555	Cervus elaphus	Cervus elaphus	mixed	bone	tibia	NA	NA	NA	NA	NA	NA	early Holocene	NA	NA	NA	4.23	3.25	duplicate data/sample	NA	Stevens, 2005	RLAHA (method 2)
Bedburg	Germany	51.07	6.52	BED KO 92/107 5	A/BED/B/13	UPN-556	Cervus elaphus	Cervus elaphus	mixed	bone	humerus	NA	NA	NA	NA	NA	NA	early Holocene	NA	NA	NA	4.39	3.4	duplicate data/sample	NA	Stevens, 2005	RLAHA (method 2)
Bedburg	Germany	51.07	6.52	BED KO 100/108 7	A/BED/B/5	UPN-548	Equus	Equus sp.	grazer	bone	cervical vertebra 6	NA	NA	NA	NA	NA	NA	early Holocene	NA	NA	NA	1.95	3.26	duplicate data/sample	NA	Stevens, 2005	RLAHA (method 2)
Bedburg	Germany	51.07	6.52	BED KO 84/104 1	A/BED/B/1	UPN-545	Equus	Equus sp.	grazer	bone	femur	NA	NA	NA	NA	NA	NA	early Holocene	NA	NA	NA	2.46	3.29	duplicate data/sample	NA	Stevens, 2005	RLAHA (method 2)
Bedburg	Germany	51.07	6.52	BED KO 84/105 9	A/BED/B/6	UPN-549	Equus	Equus sp.	grazer	bone	scapula	NA	NA	NA	NA	NA	NA	early Holocene	NA	NA	NA	2.49	3.3	duplicate data/sample	NA	Stevens, 2005	RLAHA (method 2)
Bedburg	Germany	51.07	6.52	BE KO 95/105 2	UPN-557	A/BED/B/14	BosBison	Bos primigenius	grazer	bone	tibia	NA	NA	NA	NA	NA	NA	early Holocene	EH	43.8238	14.5274	5.29972	3.51939		NA	this study	UCL (AF*)	SUERC
Bedburg	Germany	51.07	6.52	BED KO 100/109 8	UPN-552	A/BED/B/9	BosBison	Bos primigenius	grazer	bone	metacarpus	NA	NA	NA	NA	NA	NA	early Holocene	EH	41.8307	14.5087	5.1471	3.36368		NA	this study	RLAHA (method 2)	SUERC
Bedburg	Germany	51.07	6.52	BED KO 101/106 1	UPN-554	A/BED/B/11	BosBison	Bos primigenius	grazer	bone	radius	NA	NA	NA	NA	NA	NA	early Holocene	EH	41.8666	14.6571	4.92898	3.33249		NA	this study	RLAHA (method 2)	SUERC
Bedburg	Germany	51.07	6.52	BED KO 101/108 14	UPN-550	A/BED/B/7	BosBison	Bos primigenius	grazer	bone	metatarsus	NA	NA	NA	NA	NA	NA	early Holocene	EH	43.7226	14.8637	5.31637	3.43183		NA	this study	RLAHA (method 2)	SUERC
Bedburg	Germany	51.07	6.52	BED KO 81/100 1	UPN-547	A/BED/B/4	BosBison	Bos primigenius	grazer	bone	pelvis / acetabulum	NA	NA	NA	NA	NA	NA	early Holocene	EH	42.7068	14.663	4.6476	3.39799		NA	this study	RLAHA (method 2)	SUERC
Bedburg	Germany	51.07	6.52	BED KO 85/107 9	UPN-558	A/BED/B/15	BosBison	Bos primigenius	grazer	bone	tibia	NA	NA	NA	NA	NA	NA	early Holocene	EH	43.7543	15.1491	4.67258	3.36962		NA	this study	RLAHA (method 2)	SUERC
Bedburg	Germany	51.07	6.52	BED KO 86/106 2	UPN-551	A/BED/B/8	BosBison	Bos primigenius	grazer	bone	metatarsus	NA	NA	NA	NA	NA	NA	early Holocene	EH	43.2735	14.9001	5.71819	3.38828		NA	this study	RLAHA (method 2)	SUERC
Bedburg	Germany	51.07	6.52	BED KO 88/109 2	UPN-546	A/BED/B/3	BosBison	Bos primigenius	grazer	bone	pelvis / acetabulum	NA	NA	NA	NA	NA	NA	early Holocene	EH	43.6938	14.5648	6.59288	3.49995		NA	this study	RLAHA (method 2)	SUERC
Bedburg	Germany	51.07	6.52	BED KO 9 1/108 5	UPN-553	A/BED/B/10	BosBison	Bos primigenius	grazer	bone	metatarsus	NA	NA	NA	NA	NA	NA	early Holocene	EH	42.5043	14.5147	4.70199	3.41641		NA	this study	RLAHA (method 2)	SUERC
Bedburg	Germany	51.07	6.52	BED KO 101/103 4	UPN-555	A/BED/B/12	Cervus elaphus	Cervus elaphus	mixed	bone	tibia	OxA-V-3102-20C	10022	29	11713	11328	11517	NA	EH	44.0394	14.9682	4.27686	3.43256		this study	this study	UCL (AF*)	SUERC
Bedburg	Germany	51.07	6.52	BED KO 92/107 5	UPN-556	A/BED/B/13	Cervus elaphus	Cervus elaphus	mixed	bone	humerus	NA	NA	NA	NA	NA	NA	early Holocene	EH	43.5127	14.8277	4.28126	3.42365		NA	this study	UCL (AF*)	SUERC
Bedburg	Germany	51.07	6.52	BED KO 100/108 7	UPN-548	A/BED/B/5	Equus	Equus sp.	grazer	bone	cervical vertebra 6	NA	NA	NA	NA	NA	NA	early Holocene	EH	43.2699	15.3636	2.07959	3.28579		NA	this study	UCL (AF*)	SUERC
Bedburg	Germany	51.07	6.52	BED KO 84/104 1	UPN-545	A/BED/B/1	Equus	Equus sp.	grazer	bone	femur	OxA-V-3102-19C	10234	30	12039	11765	11902	NA	YD	42.7545	14.9654	2.80199	3.33304		this study	this study	UCL (AF*)	SUERC
Bedburg	Germany	51.07	6.52	BED KO 84/105 9	UPN-549	A/BED/B/6	Equus	Equus sp.	grazer	bone	scapula	NA	NA	NA	NA	NA	NA	early Holocene	EH	42.6359	15.1636	2.30663	3.28036		NA	this study	UCL (AF*)	SUERC
Belloy Sur Somme	France	49.9664	2.1339	117s17 dent no 17	UPN-508	A/BSS/B/2	Equus	Equus Caballus	grazer	bone	not given	OxA-722	10110	130	12437	11245	11693	NA	NA	4.63311	1.85329	3.09381	2.91659	fail: %C and %N	Gowlett et al., 1986b	this study	UCL (AG)	SUERC
Belloy Sur Somme	France	49.9664	2.1339	117S18 dent 44	UPN-509	A/BSS/B/3	Equus	Equus Caballus	grazer	bone	not given	NA	NA	NA	NA	NA	NA	GS-1	NA	3.92266	1.47412	3.11767	3.10452	fail: %C and %N	NA	this study	UCL (AG)	SUERC
Belloy Sur Somme	France	49.9664	2.1339	B131.i19.94	UPN-507	A/BSS/B/1	Equus	Equus Caballus	grazer	bone	not given	OxA-724	10260	160	12614	11358	12022	NA	NA	5.57622	1.93536	2.95712	3.36143	fail: %C and %N	Gowlett et al., 1986b	this study	UCL (AG)	SUERC
Bignalats	France	43.12	-0.44		OxA-28078		Rangifer	Rangifer tarandus	mixed	bone	talus	OxA-28078	12700	55	15302	14973	15145	NA	LGT	43.1	NA	3	3.3		Barshay-Szmidt et al., 2016	Barshay-Szmidt et al., 2016
Bisserup	Denmark	55.21	11.5		Lab. No. 1053		BosBison	Bos primigenius	grazer	bone	humerus	not given	8150	70	9403	8788	9106	NA	EH	NA	NA	7.6	3.1		Noe-Nygaard et al., 2005	Noe-Nygaard et al., 2005
Blätterhöhle	Germany	51.358	7.551	Qu 14a/Po. 15			uncertain Cervid	Deer	mixed	bone	not given	NA	7549	22	8406	8338	8371	NA	NA	46.1	15.8	3.7	3.4	species ID uncertain	Bollongino et al., 2013	Bollongino et al., 2013
Bob's Cave	UK	50.32	-4.01	BC 1410	UPN-319	n/a	BosBison	Bos primigenius	grazer	bone	1st phalanx	NA	NA	NA	NA	NA	NA	GI-1	LGI	38.8586	13.8147	3.5558	3.28164		NA	this study	UCL (AF, no NaOH step)	SUERC
Bob's Cave	UK	50.32	-4.01	BC 1477	UPN-317	n/a	BosBison	Bos primigenius	grazer	bone	2nd phalanx	NA	NA	NA	NA	NA	NA	GI-1	LGI	39.3281	14.0088	2.83334	3.27528		NA	this study	UCL (AF, no NaOH step)	SUERC
Bob's Cave	UK	50.32	-4.01	BC 1797	UPN-323	n/a	BosBison	Bos/Bison	grazer	bone	1st phalanx	NA	NA	NA	NA	NA	NA	GI-1	LGI	34.0158	12.0112	3.74699	3.30402		NA	this study	UCL (AG for isotopes, collagen later ultrafiltered for dating)	SUERC
Bob's Cave	UK	50.32	-4.01	BC 1843	UPN-320	n/a	BosBison	Bos primigenius	grazer	bone	humerus, distal fragment	NA	NA	NA	NA	NA	NA	GI-1	LGI	35.6433	12.6026	3.65809	3.29963		NA	this study	UCL (AF, no NaOH step)	SUERC
Bob's Cave	UK	50.32	-4.01	BC 42. Specimen from Tray 1 in box labelled 'B.C 1 - B.C.98 +B.C.103 B.C.123	UPN-318	n/a	BosBison	Bos primigenius	grazer	bone	2nd phalanx	NA	NA	NA	NA	NA	NA	GI-1	LGI	37.7031	13.2513	3.95532	3.31945		NA	this study	UCL (AF, no NaOH step)	SUERC
Bob's Cave	UK	50.32	-4.01	BC 53. Specimen from Tray 2 in box labelled 'B.C 1 - B.C.98 +B.C.103 B.C.123	UPN-322	n/a	BosBison	Bos sp.	grazer	bone	astragalus	NA	NA	NA	NA	NA	NA	GI-1	LGI	25.9304	9.41189	2.69624	3.21424		NA	this study	UCL (AG for isotopes, collagen later ultrafiltered for dating)	SUERC
Bob's Cave	UK	50.32	-4.01	BC 54	UPN-329	OxA-V-2748-27	BosBison	Bos primigenius	grazer	bone	astragalus	OxA-V-2748-27C	12510	50	15069	14359	14789	NA	LGT	42.8002	15.7523	3.56977	3.16991		this study	this study	UCL (AG, no NaOH step, collagen later ultrafiltered for dating)	SUERC
Bob's Cave	UK	50.32	-4.01	BC 80	UPN-321	n/a	BosBison	Bos sp.	grazer	bone	1st phalanx	NA	NA	NA	NA	NA	NA	GI-1	LGI	33.4655	11.8157	2.56503	3.30434		NA	this study	UCL (AG for isotopes, collagen later ultrafiltered for dating)	SUERC
Bob's Cave	UK	50.32	-4.01	BC58. Specimen from Tray 2 in box labelled 'B.C 1 - B.C.98 +B.C.103 B.C.123	UPN-316	OxA-V-2748-26	BosBison	Bos primigenius	grazer	bone	1st phalanx	OxA-V-2748-26C	12340	50	14829	14103	14363	NA	LGI	42.8402	15.7825	3.57508	3.16682		this study	this study	UCL (AF)	SUERC
Bob's Cave	UK	50.32	-4.01	BC 107	UPN-326	OxA-V-2798-14	Equus	Equus sp.	grazer	tooth	M1/M2 lower	OxA-V-2798-14C	12580	50	15161	14566	14976	NA	LGT	28.8933	10.6291	1.45094	3.17137		this study	this study	UCL (AG, no NaOH step, collagen later ultrafiltered for dating)	SUERC
Bob's Cave	UK	50.32	-4.01	BC 52. Specimen from Tray 2 in box labelled 'B.C 1 - B.C.98 +B.C.103 B.C.123	UPN-325	OxA-V-2795-12	Equus	Equus sp.	grazer	tooth	upper P2/M3	OxA-V-2795-12C	12480	50	14995	14322	14663	NA	LGT	25.3284	9.37864	1.20567	3.15076		this study	this study	UCL (AG, no NaOH step, collagen later ultrafiltered for dating)	SUERC
Bob's Cave	UK	50.32	-4.01	BC 60. Specimen from Tray 2 in box labelled 'B.C 1 - B.C.98 +B.C.103 B.C.123	UPN-324	OxA-V-2798-13	Equus	Equus sp.	grazer	tooth	M1/M2 upper	OxA-V-2798-13C	12490	50	15011	14331	14679	NA	LGT	29.3076	10.7292	1.58253	3.18684		this study	this study	UCL (AG, no NaOH step, collagen later ultrafiltered for dating)	SUERC
Bois Laiterie	Belgium	50.36	4.87	YSS BL	UPN-382	A/BOI/B/13	BosBison	Bison sp.	grazer	bone	not given	NA	NA	NA	NA	NA	NA	uncertain GS-2.1 or GI-1 age	NA	44.0397	15.2069	3.34372	3.3787	uncertain age	NA	this study	UCL (AG)	SUERC
Bois Laiterie	Belgium	50.36	4.87	2u YSS	UPN-373	A/BOI/B/3	Capra	Capra ibex	browser	bone	not given	NA	NA	NA	NA	NA	NA	uncertain GS-2.1 or GI-1 age	NA	43.4294	15.5998	4.52193	3.24796	uncertain age	NA	this study	UCL (AG)	SUERC
Bois Laiterie	Belgium	50.36	4.87	V13.3 YSS	UPN-368	A/BOI/B/10	Equus	Equidea	grazer	bone	bone	OxA-V-2748-24C	13170	60	16003	15619	15804	NA	LGT	41.4062	15.2312	8.2032	3.17159		this study	this study	UCL (AF)	SUERC
Bois Laiterie	Belgium	50.36	4.87	V7, V8, V9, V10 BL TT YSS LBS B5C	UPN-380	A/BOI/B/11	Equus	Equus sp.	grazer	bone	bone	OxA-V-3058-25C	12827	33	15505	15174	15309	NA	LGT	45.2618	16.5933	2.80471	3.18234		this study	this study	UCL (AF)	SUERC
Bois Laiterie	Belgium	50.36	4.87	BL YSS	UPN-371	A/BOI/B/1	Ovibos	Ovibos moschatus	mixed	bone	bone	OxA-V-3138-13C	13527	35	16477	16179	16314	NA	LGT	43.5737	15.3692	8.08173	3.30766		this study	this study	UCL (AG)	SUERC
Bois Laiterie	Belgium	50.36	4.87	BL YSS	UPN-381	A/BOI/B/12	Ovibos	Ovibos moschatus	mixed	bone	bone	OxA-V-3138-14C	14601	36	18131	17615	17896	NA	LGT	43.549	15.5119	4.82237	3.27537		this study	this study	UCL (AG)	SUERC
Bois Laiterie	Belgium	50.36	4.87	2U USS	UPN-375	A/BOI/B/5	Rangifer	Rangifer tarandus	mixed	bone	bone	OxA-V-3058-19C	14052	35	17318	17000	17087	NA	LGT	42.5938	15.5621	4.088	3.19319		this study	this study	UCL (AF)	SUERC
Bois Laiterie	Belgium	50.36	4.87	LBS BL	UPN-372	A/BOI/B/2	Rangifer	Rangifer tarandus	mixed	bone	not given	NA	NA	NA	NA	NA	NA	uncertain GS-2.1 or GI-1 age	NA	42.6966	15.383	3.18095	3.23818	uncertain age	NA	this study	UCL (AF)	SUERC
Bois Laiterie	Belgium	50.36	4.87	reindeer =9 BL TT	UPN-379	A/BOI/B/9	Rangifer	Rangifer tarandus	mixed	bone	bone	OxA-V-2776-22C	10400	40	12581	12045	12279	NA	YD	42.7451	15.4292	5.02467	3.23213		this study	this study	UCL (AF)	SUERC
Bois-Ragot	France	46.36	0.69		OxA-10332		Rangifer	Rangifer tarandus	mixed	bone	bone	OxA-10332	12475	75	15040	14275	14652	NA	LGT	NA	NA	4.2	3.3		Stevens et al., 2008	Stevens et al., 2008
Bois-Ragot	France	46.36	0.69		OxA-10263		Rangifer	Rangifer tarandus	mixed	bone	bone	OxA-10263	12615	70	15261	14559	15021	NA	LGT	NA	NA	4.4	3.3		Stevens et al., 2008	Stevens et al., 2008
Bois-Ragot	France	46.36	0.69		OxA-10262		Rangifer	Rangifer tarandus	mixed	bone	bone	OxA-10262	12645	65	15293	14652	15068	NA	LGT	NA	NA	4	3.3		Stevens et al., 2008	Stevens et al., 2008
Bolinkoba	Spain	43.13	-2.64		BOL01	30717	Cervus elaphus	Cervus elaphus	mixed	bone	axis	NA	NA	NA	NA	NA	NA	late OIS 3	LOIS3	40.76	13.5	1.3	3.5		NA	Jones et al., 2018a
Bolinkoba	Spain	43.13	-2.64		BOL02	30718	Cervus elaphus	Cervus elaphus	mixed	bone	1st phalanx	OxA-32519	25280	210	29991	29163	29564	NA	LOIS3	45.04	15.7	4.3	3.4		Jones et al., 2018a	Jones et al., 2018a
Bolinkoba	Spain	43.13	-2.64		BOL04	30720	Cervus elaphus	Cervus elaphus	mixed	bone	astragalus	NA	NA	NA	NA	NA	NA	late OIS 3	LOIS3	39.54	13.6	3	3.4		NA	Jones et al., 2018a
Bolinkoba	Spain	43.13	-2.64		BOL05	30721	Cervus elaphus	Cervus elaphus	mixed	bone	tarsal	NA	NA	NA	NA	NA	NA	late OIS 3	LOIS3	44.79	15.4	3.5	3.4		NA	Jones et al., 2018a
Bolinkoba	Spain	43.13	-2.64		BOL12	30728	Equus	Equus ferus	grazer	bone	1st phalanx	NA	NA	NA	NA	NA	NA	late OIS 3	NA	10.06	2.6	3.91	4.58	fail: CN	NA	Jones et al., 2018a
Bolinkoba	Spain	43.13	-2.64		BOL07	30723	Equus	Equus ferus	grazer	bone	3rd phalanx	NA	NA	NA	NA	NA	NA	late OIS 3	LOIS3	25.23	8.1	3	3.6		NA	Jones et al., 2018a
Bolinkoba	Spain	43.13	-2.64		BOL08	30724	Equus	Equus ferus	grazer	bone	3rd phalanx	NA	NA	NA	NA	NA	NA	late OIS 3	LOIS3	25.46	8.5	3.3	3.5		NA	Jones et al., 2018a
Bolinkoba	Spain	43.13	-2.64		BOL09	30725	Equus	Equus ferus	grazer	bone	3rd phalanx	NA	NA	NA	NA	NA	NA	late OIS 3	LOIS3	45.48	15.3	4	3.5		NA	Jones et al., 2018a
Bolinkoba	Spain	43.13	-2.64		BOL10	30726	Equus	Equus ferus	grazer	bone	2nd phalanx	NA	NA	NA	NA	NA	NA	late OIS 3	LOIS3	45.22	14.6	3.1	3.6		NA	Jones et al., 2018a
Bolinkoba	Spain	43.13	-2.64		BOL11	30727	Equus	Equus ferus	grazer	bone	1st phalanx	NA	NA	NA	NA	NA	NA	late OIS 3	LOIS3	41.55	13.7	3.8	3.6		NA	Jones et al., 2018a
Bourrouilla	France	43.44	-1.05		OxA-19698		Rangifer	Rangifer tarandus	mixed	bone	humerus	OxA-19698	12610	55	15220	14610	15024	NA	LGT	44.2	NA	3.8	3.4		Szmidt et al., 2009	Szmidt et al., 2009
Breitenbach	Germany	51.1	9.75		OxA-8511		Equus	Equus sp.	grazer	bone	not given	OxA-8511	27480	340	32740	31009	31498	NA	LOIS3	NA	NA	5.2	3.3		Stevens & Hedges, 2004	Stevens & Hedges, 2004
Breitenbach	Germany	51.1	9.75		OxA-8510		Rangifer	Rangifer tarandus	mixed	antler	Antler	OxA-8510	27180	320	31851	30827	31288	NA	NA	NA	NA	5.7	3.2	antler	Stevens et al., 2008	Stevens et al., 2008
Breitenbach	Germany	51.1	9.75		OxA-8509		Rangifer	Rangifer tarandus	mixed	antler	antler	OxA-8509	27340	320	31982	30976	31401	NA	NA	NA	NA	3.2	3.2	antler	Stevens et al., 2008	Stevens et al., 2008
Bridged Pot Shelter	UK	51.24	-2.68	BPS1 Tufa level	A/BPS/B/5		Equus	Equus sp.	grazer	bone	navivular (Distal sesimoid)	OxA-6632	10810	75	12901	12681	12763	NA	YD	28.27	10	1.9	3.3		NA	Stevens & Hedges, 2004
Bridged Pot Shelter	UK	51.24	-2.68	suspected to be late glacial	A/BPS/B/7		Equus	Equus sp.	grazer	bone	not given	NA	NA	NA	NA	NA	NA	uncertain Late Pleisotcene age	NA	30	10.1	4.5	3.5	uncertain age	NA	Stevens & Hedges, 2004
Bridged Pot Shelter	UK	51.24	-2.68	suspected to be late glacial	A/BPS/B/6		Cervus elaphus	Cervus elaphus	mixed	bone	not given	NA	NA	NA	NA	NA	NA	uncertain Late Pleisotcene age	NA	39.17	14.1	1.3	3.3	uncertain age	NA	Stevens, 2005	RLAHA (method 1)
Bridged Pot Shelter	UK	51.24	-2.68	suspected to be late glacial	A/BPS/B/8	UPN-878, OxA-15282	Rangifer	Rangifer tarandus	mixed	bone	not given	OxA-15282	29670	200	34551	33807	34222	NA	NA	33.42	11.98	2.97	3.26	duplicate data/sample	NA	Stevens, 2005	RLAHA (method 1)
Bridged Pot Shelter	UK	51.24	-2.68	suspected to be late glacial	A/BPS/B/4	UPN-877	Rangifer	Rangifer tarandus	mixed	bone	not given	NA	NA	NA	NA	NA	NA	uncertain Late Pleisotcene age	NA	40.06	14.64	3.44	3.2	duplicate data/sample	NA	Stevens, 2005	RLAHA (method 1)
Bridged Pot Shelter	UK	51.24	-2.68	suspected to be late glacial	A/BPS/B/1		Rangifer	Rangifer tarandus	mixed	bone	not given	NA	NA	NA	NA	NA	NA	uncertain Late Pleisotcene age	NA	33.1	11.9	3.3	3.3	uncertain age	NA	Stevens, 2005	RLAHA (method 1)
Bridged Pot Shelter	UK	51.24	-2.68	suspected to be late glacial	UPN-877	A/BPS/B/4	Rangifer	Rangifer tarandus	mixed	bone	not given	NA	NA	NA	NA	NA	NA	uncertain Late Pleisotcene age	NA	40.7059	14.1912	3.66747	3.34646	uncertain age	NA	this study	RLAHA (method 1)	SUERC
Bridged Pot Shelter	UK	51.24	-2.68	suspected to be late glacial	UPN-878	A/BPS/B/8, OxA-15282	Rangifer	Rangifer tarandus	mixed	bone	bone	OxA-15282	29670	200	34551	33807	34222	NA	LOIS3	31.9169	11.3682	3.35768	3.27549		this study	this study	RLAHA (method 1)	SUERC
Brno-Styrice III	Czech Republic	49.18	16.59	excavation 2012	UPN-045		Equus	Equus sp.	grazer	bone	tibia	NA	NA	NA	NA	NA	NA	GS-2.1a/b	LGT	42.3693	15.2431	1.55864	3.24284		NA	this study	UCL (AG for isotopes, collagen later ultrafiltered for dating)	SUERC
Brown Bank	North Sea	52.3	3	none given	GrA-30731		Alces	Alces alces	browser	antler	antler	GrA-30731	8240	50	9409	9026	9210	NA	NA	45.8	16.4	4.2	3.3	antler	Kuitems, 2020	Kuitems, 2020
Brown Bank	North Sea	52.3	3	none given	GrA-23581		Alces	Alces alces	browser	antler	antler	GrA-23581	44560	1665	54277	44452	47503	NA	NA	43.9	15.3	4.7	3.3	antler	Kuitems, 2020	Kuitems, 2020
Brown Bank	North Sea	52.3	3	none given	GrA-37004		Alces	Alces alces	browser	antler	antler	GrA-37004	9520	50	11088	10597	10851	NA	NA	39.7	14.1	3.4	2.8	fail: CN	Kuitems, 2020	Kuitems, 2020
Brown Bank	North Sea	52.3	3	none given	GrA-27206		Alces	Alces alces	browser	antler	antler	GrA-27206	9910	50	11608	11212	11319	NA	NA	39.9	16.6	1.7	2.8	fail: CN	Kuitems, 2020	Kuitems, 2020
Brown Bank	North Sea	52.3	3	none given	GrA-22998		BosBison	Bos primigenius	grazer	bone	metacarpal	GrA-22998	8780	60	10124	9553	9799	NA	NA	36.2	15.5	5.5	2.7	fail: CN	Kuitems, 2020	Kuitems, 2020
Brown Bank	North Sea	52.3	3	none given	GrA-28364		BosBison	Bison sp.	grazer	bone	metatarsus	GrA-28364	11560	50	13571	13316	13422	NA	LGI	37.9	14.5	3.9	3.1	outlier	Kuitems, 2020	Kuitems, 2020
Brown Bank	North Sea	52.3	3	none given	GrA-25569		BosBison	Bos primigenius	grazer	bone	metapodal	GrA-25569	8800	50	10147	9562	9830	NA	EH	38.2	14.7	5.2	3		Kuitems, 2020	Kuitems, 2020
Brown Bank	North Sea	52.3	3	none given	GrA-31283		Capreolus	Capreolus capreolus	browser	bone	tibia	GrA-31283	8880	40	10182	9782	10017	NA	EH	38.9	12.8	2.4	3.6		Kuitems, 2020	Kuitems, 2020
Brown Bank	North Sea	52.3	3	none given	GrA-36113		Cervus elaphus	Cervus elaphus	mixed	antler	antler	GrA-36113	8710	50	9890	9544	9663	NA	NA	39.7	13.4	2.2	3.5	antler	Kuitems, 2020	Kuitems, 2020
Brown Bank	North Sea	52.3	3	none given	GrA-36110		Cervus elaphus	Cervus elaphus	mixed	antler	antler	GrA-36110	10000	50	11726	11269	11483	NA	NA	44.4	14.8	3.7	3.5	antler	Kuitems, 2020	Kuitems, 2020
Brown Bank	North Sea	52.3	3	none given	GrA-30732		Cervus elaphus	Cervus elaphus	mixed	bone	tibia	GrA-30732	9070	50	10377	10160	10229	NA	EH	40.6	14.5	5	3.3		Kuitems, 2020	Kuitems, 2020
Brown Bank	North Sea	52.3	3	none given	GrA-23582		Equus	Equus caballus	grazer	bone	tibia	GrA-23582	44780	1635	54325	44583	47687	NA	EOIS3	40.7	14.4	5.4	3.3		Kuitems, 2020	Kuitems, 2020
Brown Bank	North Sea	52.3	3	none given	GrA-25570		Rangifer	Rangifer tarandus	mixed	antler	antler	GrA-25570	35160	315	40975	39660	40312	NA	NA	36	12.6	2.2	3.3	antler	Kuitems, 2020	Kuitems, 2020
Brown Bank	North Sea	52.3	3	none given	GrA-31284		Rangifer	Rangifer tarandus	mixed	antler	antler	GrA-31284	38960	355	42949	42332	42624	NA	NA	35.1	13.2	3.6	3.1	antler	Kuitems, 2020	Kuitems, 2020
Brown Bank	North Sea	52.3	3	none given	GrA-20256		Rangifer	Rangifer tarandus	mixed	bone	phalanx	GrA-20256	8820	60	10170	9628	9876	NA	NA	40.6	16.8	4	2.8	fail: CN	Kuitems, 2020	Kuitems, 2020
Brown Bank	North Sea	52.3	3	none given	GrA-20259		Rangifer	Rangifer tarandus	mixed	bone	astragalus	GrA-20259	42300	1000	47086	43239	45106	NA	EOIS3	36.3	13.8	3.2	3.1		Kuitems, 2020	Kuitems, 2020
Brown Bank	North Sea	52.3	3	none given	GrA-20261		Rangifer	Rangifer tarandus	mixed	bone	epistropheus	GrA-20261	39000	700	43949	42136	42729	NA	EOIS3	39	14.1	4.3	3.2		Kuitems, 2020	Kuitems, 2020
Brown Bank	North Sea	52.3	3	none given	not given		Rangifer	Rangifer tarandus	mixed	bone	metacarpal	not given	39210	665	44008	42242	42823	NA	EOIS3	42.2	14.7	4.4	3.3		Kuitems, 2020	Kuitems, 2020
Brown Bank	North Sea	52.3	3	none given	not given		Rangifer	Rangifer tarandus	mixed	bone	radius	not given	41604	645	45515	43231	44479	NA	EOIS3	39.8	14.4	5.1	3.2		Kuitems, 2020	Kuitems, 2020
Buttentalhöhle	Germany	48.02	8.96		TUB-57	A/BH/B/3, OxA-4602	Rangifer	Rangifer tarandus	mixed	bone	bone	OxA-4602	13020	130	15980	15220	15589	NA	LGT	41.11	14.5	1.7	3.3		Bocherens et al., 2011a	Bocherens et al., 2011a
Buttentalhöhle	Germany	48.02	8.96		A/BH/B/2	UPN-539, OxA-4981	Equus	Equus sp.	grazer	bone	not given	OxA-4981	12040	120	14232	13600	13925	NA	NA	NA	NA	-0.2	3.1	duplicate data/sample	Stevens & Hedges, 2004	Stevens & Hedges, 2004
Buttentalhöhle	Germany	48.02	8.96		TUB-57	A/BH/B/3, OxA-4602	Rangifer	Rangifer tarandus	mixed	bone	bone	OxA-4602	13020	130	15980	15220	15589	NA	NA	NA	NA	3.3	3.3	duplicate data/sample	Stevens et al., 2008	Stevens et al., 2008
Buttentalhöhle	Germany	48.02	8.96		UPN-539	A/BH/B/2, OxA-4981	Equus	Equus sp.	grazer	bone	longbone	OxA-4981	12040	120	14232	13600	13925	NA	LGI	39.0628	13.7901	2.59698	3.30478		Stevens & Hedges, 2004	this study	RLAHA (method 2)	SUERC
Byci skala	Czech Republic	49.31	16.69	south branch	UPN-044		Rangifer	Rangifer tarandus	mixed	antler	antler	OxA-V-2756-43C	12590	50	15175	14584	14994	NA	NA	28.3486	10.1656	1.0286	3.25346	antler	this study	this study	UCL (AF)	SUERC
Camiac	France	44.79	-0.27		CAM100		BosBison	Bos primigenius	grazer	bone	femur or tibia	NA	NA	NA	NA	NA	NA	late OIS 3	LOIS3	40.8	14.7	6.1	3.2		NA	Bocherens et al., 2005a
Camiac	France	44.79	-0.27		CAM200		BosBison	Bos primigenius	grazer	bone	femur or tibia	NA	NA	NA	NA	NA	NA	late OIS 3	LOIS3	42	15.1	6.2	3.2		NA	Bocherens et al., 2005a
Camiac	France	44.79	-0.27		CAM300		BosBison	Bos primigenius	grazer	bone	femur or tibia	NA	NA	NA	NA	NA	NA	late OIS 3	LOIS3	41.6	14.9	7.4	3.3		NA	Bocherens et al., 2005a
Camiac	France	44.79	-0.27		CAM400		BosBison	Bos primigenius	grazer	bone	tibia	NA	NA	NA	NA	NA	NA	late OIS 3	LOIS3	39.5	14.3	8.6	3.2		NA	Bocherens et al., 2005a
Camiac	France	44.79	-0.27		CAM500		BosBison	Bos primigenius	grazer	bone	tibia	NA	NA	NA	NA	NA	NA	late OIS 3	LOIS3	39.1	14	6	3.3		NA	Bocherens et al., 2005a
Camiac	France	44.79	-0.27		CAM600		BosBison	Bos primigenius	grazer	bone	femur or tibia	NA	NA	NA	NA	NA	NA	late OIS 3	LOIS3	41	14.7	5.3	3.3		NA	Bocherens et al., 2005a
Camiac	France	44.79	-0.27		CAM1100		Cervus elaphus	Cervus elaphus	mixed	bone	long bone	NA	NA	NA	NA	NA	NA	late OIS 3	LOIS3	37.5	13.4	6.9	3.3		NA	Bocherens et al., 2005a
Camiac	France	44.79	-0.27		CAM1200		Cervus elaphus	Cervus elaphus	mixed	bone	long bone	NA	NA	NA	NA	NA	NA	late OIS 3	LOIS3	35.4	13.4	6.2	3.1		NA	Bocherens et al., 2005a
Camiac	France	44.79	-0.27		CAM1300		Coelodonta	Coelodonta antiquitatis	grazer	bone	humerus	NA	NA	NA	NA	NA	NA	late OIS 3	LOIS3	38.1	13.7	8.4	3.2		NA	Bocherens et al., 2005a
Camiac	France	44.79	-0.27		CAM1400		Coelodonta	Coelodonta antiquitatis	grazer	bone	humerus	NA	NA	NA	NA	NA	NA	late OIS 3	LOIS3	39.3	14.3	7.1	3.2		NA	Bocherens et al., 2005a
Camiac	France	44.79	-0.27		CAM1500		Coelodonta	Coelodonta antiquitatis	grazer	bone	humerus	NA	NA	NA	NA	NA	NA	late OIS 3	LOIS3	40.3	14.7	7.1	3.2		NA	Bocherens et al., 2005a
Camiac	France	44.79	-0.27		CAM1600		Equus	Equus caballus	grazer	bone	tibia	NA	NA	NA	NA	NA	NA	late OIS 3	LOIS3	41.9	14.7	5.2	3.2	outlier	NA	Bocherens et al., 2005a
Camiac	France	44.79	-0.27		CAM1700		Equus	Equus caballus	grazer	bone	tibia	NA	NA	NA	NA	NA	NA	late OIS 3	LOIS3	40.6	14.6	5.2	3.2	outlier	NA	Bocherens et al., 2005a
Camiac	France	44.79	-0.27		CAM1000		Megaloceros	Megaloceros giganteus	mixed	bone	long bone	NA	NA	NA	NA	NA	NA	late OIS 3	LOIS3	26.7	9.6	7.7	3.3		NA	Bocherens et al., 2005a
Camiac	France	44.79	-0.27		CAM900		Megaloceros	Megaloceros giganteus	mixed	bone	femur	NA	NA	NA	NA	NA	NA	late OIS 3	LOIS3	33.2	11.9	6.4	3.2		NA	Bocherens et al., 2005a
Camiac	France	44.79	-0.27		OxA-23088		Megaloceros	Megaloceros giganteus	mixed	bone	skull fragment	OxA-23088	38000	900	43785	41136	42276	NA	EOIS3	44.3768	15.4912	8.18563	3.34209		Lister and Stuart, 2019	this study	Pre-extracted collagen from ORAU	SUERC
Campalou	France	45.47	5.16		ALP-17	OxA-(Lyon-2301)	Rangifer	Rangifer tarandus	mixed	bone	metatarsal	OxA-(Lyon-2301)	12300	60	14819	14068	14268	NA	LGI	37.7	14.4	2.7	3.1		Drucker et al., 2009b	Drucker et al., 2009b
Castlepook	Ireland	52.22	-8.58	40/F21140	OxA-4230		Rangifer	Rangifer tarandus	mixed	bone	bone	OxA-4230	38650	1400	45217	41069	42810	NA	EOIS3	NA	NA	5.1	3.2		Hedges et al., 1997a	Stevens et al., 2008
Cathole	UK	51.59	-4.11	83.99H/11.2 (H G1/2 5 III) 1958.	UPN-775		Cervus elaphus	Cervus elaphus	mixed	bone	tibia	OxA-V-3149-13C	12147	34	14130	13868	14054	NA	LGI	39.7566	14.2412	2.64911	3.25694		this study	this study	UCL (AG for isotopes, collagen later ultrafiltered for dating)	SUERC
Cathole	UK	51.59	-4.11	83.99H/110.1 1958. (B/C H (G) 6 IV) (Layer B).	UPN-777		Cervus elaphus	Cervus elaphus	mixed	bone	ulna	OxA-V-3149-14C	11740	33	13745	13494	13574	NA	LGI	43.7649	15.0457	2.36184	3.3936		this study	this study	UCL (AG for isotopes, collagen later ultrafiltered for dating)	SUERC
Cathole	UK	51.59	-4.11	83.99H/26.1	UPN-778		Cervus elaphus	Cervus elaphus	mixed	bone	bone	OxA-V-3149-15C	11896	34	13983	13605	13756	NA	LGI	38.226	13.416	1.87071	3.32417		this study	this study	UCL (AG for isotopes, collagen later ultrafiltered for dating)	SUERC
Cathole	UK	51.59	-4.11	83.99H/312 1959. (III/IV , III J/K ½ BC 3)	UPN-838	OxA-6314	Equus	Equus sp.	grazer	tooth	3rd molar	OxA-6314	12180	90	14799	13799	14102	NA	LGI	40.9623	14.7139	1.05841	3.2479		Kaagan, 2000	this study	Pre-extracted collagen from ORAU	SUERC
Cathole	UK	51.59	-4.11	2007.48H/244 CH68. (0’0”W 0’2”S, 5’0” V G B, BDI), 275	UPN-822		Rangifer	Rangifer tarandus	mixed	tooth	molar	NA	NA	NA	NA	NA	NA	uncertain Late Pleistocene/early Holocene age	NA	42.3478	15.09	3.86321	3.27407	cervid tooth. uncertain age	NA	this study	UCL (AG)	SUERC
Cathole	UK	51.59	-4.11	83.99H/303.1 1959. (IV J/K B/C 2).	UPN-770		Rangifer	Rangifer tarandus	mixed	tooth	tooth	NA	NA	NA	NA	NA	NA	uncertain Late Pleistocene/early Holocene age	NA	44.28	15.6252	6.05628	3.30619	cervid tooth	NA	this study	UCL (AG)	SUERC
Cathole	UK	51.59	-4.11	83.99H/303.2 1959. (IV J/K B/C 2).	UPN-771		Rangifer	Rangifer tarandus	mixed	tooth	tooth	NA	NA	NA	NA	NA	NA	uncertain Late Pleistocene/early Holocene age	NA	44.0686	15.404	5.72584	3.33767	cervid tooth	NA	this study	UCL (AG for isotopes, collagen later ultrafiltered for dating)	SUERC
Cathole	UK	51.59	-4.11	83.99H/303.3 1959. (IV J/K B/C 2).	UPN-809		Rangifer	Rangifer tarandus	mixed	bone	1st phalanx	OxA-V-3149-16C	11012	32	13067	12837	12938	NA	LGI	43.8084	15.5126	2.70745	3.29473		this study	this study	UCL (AG for isotopes, collagen later ultrafiltered for dating)	SUERC
Cathole	UK	51.59	-4.11	83.99H/319 1959. Bag 143. (III J (K1/2)) BC.	UPN-823		Rangifer	Rangifer tarandus	mixed	bone	Phalange	NA	NA	NA	NA	NA	NA	uncertain Late Pleistocene/early Holocene age	NA	44.2966	15.2348	3.1828	3.39219	uncertain age	NA	this study	UCL (AG)	SUERC
Cathole	UK	51.59	-4.11	83.99H/58.1 1958. (B/C IV G2).	UPN-774		Rangifer	Rangifer tarandus	mixed	bone	humerus	OxA-V-3149-12C	28480	180	33270	31972	32626	NA	LOIS3	41.243	14.5702	1.30595	3.30241		this study	this study	UCL (AG for isotopes, collagen later ultrafiltered for dating)	SUERC
Cathole	UK	51.59	-4.11	83.99H/63.2 1958. (B G(H) 7 I/II)	UPN-773		Rangifer	Rangifer tarandus	mixed	bone	radius/ulna	OxA-V-3149-11C	10053	29	11748	11359	11568	NA	EH	44.614	15.5795	3.33943	3.34092		this study	this study	UCL (AG for isotopes, collagen later ultrafiltered for dating)	SUERC
Cattedown (Worth's Cave)	UK	50.36	-4.12	PLYMG:NH.2009.8.10	UPN-330	n/a	BosBison	Bos sp.	grazer	bone	Radius	NA	NA	NA	NA	NA	NA	uncertain Late Pleistocene/early Holocene age	NA	32.7696	11.8967	3.80794	3.21359	uncertain age	NA	this study	UCL (AG for isotopes, collagen later ultrafiltered for dating)	SUERC
Champréveyres	Switzerland	47.01	6.97	HrCh85 L13	CHM-12		Cervus elaphus	Cervus elaphus	mixed	bone	tibia	NA	NA	NA	NA	NA	NA	uncertain Late Pleistocene/early Holocene age	NA	38	14	3.4	3.2	uncertain age	NA	Drucker et al., 2009b
Champréveyres	Switzerland	47.01	6.97	HrCh85 L22 #178	CHM-2		Equus	Equus ferus	grazer	bone	astragalus R	OxA-20701	12805	75	15561	15076	15288	NA	LGT	33.9	13.4	1.5	3		Bodu et al., 2009	Drucker et al., 2009b
Champréveyres	Switzerland	47.01	6.97	HrCh85 O21 #12	CHM-4		Equus	Equus ferus	grazer	bone	astragalus R	OxA-20700	12815	65	15549	15110	15301	NA	LGT	35.7	13.9	1.6	3		Bodu et al., 2009	Drucker et al., 2009b
Champréveyres	Switzerland	47.01	6.97		UPN-240		Cervus elaphus	Cervus elaphus	mixed	bone	metatarsus	OxA-V-2754-49C	12480	50	14995	14322	14663	NA	LGT	38.17	13.6	2.4	3.3		Reade et al., 2020b	Reade et al., 2020b
Chaumois-Boivin	France	46.74	5.68		BLS 1		Rangifer	Rangifer tarandus	mixed	bone	phalanx	Ly-3280(Poz)	12530	120	15215	14227	14751	NA	LGT	41.6	14.7	2.4	3.3		Bocherens et al., 2011a	Bocherens et al., 2011a
Chauvet	France	44.39	4.41		CHV 85		Capra	Capra ibex	browser	bone	Metatarsal	GrA-23146	22860	110	27360	26981	27205	NA	LGM	37	13.6	3.7	3.2		Bocherens et al., 2006	Bocherens et al., 2006
Chelm's Combe	UK	51.29	-2.77	AIX A19	A/CC/B/10	OxA-1783, OxA-17830	Cervus elaphus	Cervus elaphus	mixed	bone	not given	OxA-17830	10995	40	13073	12775	12910	NA	LGI	35.9	12.8	2	3.3		Currant & Jacobi, 2011	Currant & Jacobi, 2011
Chelm's Combe	UK	51.29	-2.77	A12	A/CC/B/6	UPN-031 OxA-1784 , OxA-17831	Rangifer	Rangifer tarandus	mixed	bone	not given	OxA-17831	10480	45	12667	12105	12515	NA	NA	43.2	NA	4	3.2	duplicate data/sample	Jacobi & Higham, 2009a	Jacobi & Higham, 2009a
Chelm's Combe	UK	51.29	-2.77	A9	A/CC/B/4	UPN-033, OxA-1782, OxA-17829	Rangifer	Rangifer tarandus	mixed	bone	Mandible, left P4-M3	OxA-17829	10150	40	11940	11508	11786	NA	NA	40.24	14.43	2.6	3.25	duplicate data/sample	Jacobi & Higham, 2009a	Stevens et al., 2008
Chelm's Combe	UK	51.29	-2.77	A7	A/CC/B/8	UPN-037, OxA-1781, , OxA-17828	Rangifer	Rangifer tarandus	mixed	bone	not given	OxA-17828	10655	45	12735	12507	12685	NA	NA	36.65	13.19	4	3.24	duplicate data/sample	Jacobi & Higham, 2009a	Stevens et al., 2008
Chelm's Combe	UK	51.29	-2.77	A12 8	A/CC/B/3	UPN-879	Rangifer	Rangifer tarandus	mixed	bone	not given	NA	NA	NA	NA	NA	NA	GS-1	NA	35.96	12.76	5.59	3.29	duplicate data/sample	NA	Stevens et al., 2008
Chelm's Combe	UK	51.29	-2.77		A/CC/B/5		Rangifer	Rangifer tarandus	mixed	bone	not given	NA	NA	NA	NA	NA	NA	GS-1	YD	40.95	14.3	1.8	3.3	outlier	NA	Stevens et al., 2008
Chelm's Combe	UK	51.29	-2.77	AIX	A/CC/B/7		Cervus elaphus	Cervus elaphus	mixed	bone	not given	NA	NA	NA	NA	NA	NA	GS-1	YD	37.42	13.5	1.4	3.2		NA	Stevens, 2005	RLAHA (method 1)
Chelm's Combe	UK	51.29	-2.77	CC 1	A/CC/B/1	UPN-839, OxA-6639, OxA-20690	Equus	Equus ferus	grazer	bone	1st phalanx	OxA-20690	10830	50	12876	12721	12763	NA	NA	38.14	13.82	2.58	3.22	duplicate data/sample	this study	Stevens, 2005	RLAHA (method 1)
Chelm's Combe	UK	51.29	-2.77	A9	A/CC/B/11	UPN-030	Equus	Equus ferus	grazer	bone	2nd phalanx	NA	NA	NA	NA	NA	NA	GI-1	NA	39.84	14.46	3.21	3.21	duplicate data/sample	NA	Stevens, 2005	RLAHA (method 1)
Chelm's Combe	UK	51.29	-2.77	A12	A/CC/B/12	UPN-021	Equus	Equus ferus	grazer	bone	1st phalanx	NA	NA	NA	NA	NA	NA	GI-1	NA	35.04	12.32	4.25	3.35	duplicate data/sample	NA	Stevens, 2005	RLAHA (method 1)
Chelm's Combe	UK	51.29	-2.77	A12	A/CC/B/9	UPN-028	Equus	Equus ferus	grazer	bone	radius	NA	NA	NA	NA	NA	NA	GI-1	NA	20.66	6.58	4.37	3.74	fail: CN	NA	Stevens, 2005	RLAHA (method 1)
Chelm's Combe	UK	51.29	-2.77	AIX	UPN-023		Cervus elaphus	Cervus elaphus	mixed	bone	Tibia	NA	NA	NA	NA	NA	NA	GS-1	YD	44.686	15.7002	2.13767	3.32057	outlier	NA	this study	UCL (AG for isotopes, collagen later ultrafiltered for dating)	SUERC
Chelm's Combe	UK	51.29	-2.77	A12	UPN-021	A/CC/B/12	Equus	Equus sp.	grazer	bone	1st phalanx	NA	NA	NA	NA	NA	NA	GS-1	YD	42.7045	15.2043	4.63845	3.27683		NA	this study	UCL (AG for isotopes, collagen later ultrafiltered for dating)	SUERC
Chelm's Combe	UK	51.29	-2.77	A12	UPN-022		Equus	Equus sp.	grazer	bone	2nd phalanx	NA	NA	NA	NA	NA	NA	GS-1	YD	42.8538	15.244	4.12998	3.27973		NA	this study	UCL (AG for isotopes, collagen later ultrafiltered for dating)	SUERC
Chelm's Combe	UK	51.29	-2.77	A12	UPN-028	A/CC/B/9	Equus	Equus sp.	grazer	bone	Radius-ulna (fused)	NA	NA	NA	NA	NA	NA	GS-1	YD	42.5916	15.1391	4.99279	3.28225		NA	this study	UCL (AG for isotopes, collagen later ultrafiltered for dating)	SUERC
Chelm's Combe	UK	51.29	-2.77	A12	UPN-029		Equus	Equus sp.	grazer	bone	Maxilla fragment	NA	NA	NA	NA	NA	NA	GS-1	YD	42.2956	14.974	4.9549	3.29537		NA	this study	UCL (AG for isotopes, collagen later ultrafiltered for dating)	SUERC
Chelm's Combe	UK	51.29	-2.77	A12 1st MCIII layer 12	UPN-019	A/CC/B/2, OxA-1785, OxA-20691	Equus	Equus sp.	grazer	bone	Proximal left metacarpal	OxA-20691	10535	50	12697	12210	12561	NA	YD	42.7198	15.1177	5.77674	3.29677		this study	this study	Pre-extracted collagen from ORAU	SUERC
Chelm's Combe	UK	51.29	-2.77	A9	UPN-030	A/CC/B/11	Equus	Equus sp.	grazer	bone	2nd phalanx	NA	NA	NA	NA	NA	NA	GS-1	YD	42.6488	15.1904	3.77001	3.27555		NA	this study	UCL (AG for isotopes, collagen later ultrafiltered for dating)	SUERC
Chelm's Combe	UK	51.29	-2.77	CC 1	UPN-839	A/CC/B/1, OxA-6639, OxA-20690	Equus	Equus ferus	grazer	bone	1st phalanx	OxA-20690	10830	50	12876	12721	12763	NA	YD	42.2503	15.2251	3.93182	3.23755		this study	this study	Pre-extracted collagen from ORAU	SUERC
Chelm's Combe	UK	51.29	-2.77	A10	UPN-036		Rangifer	Rangifer tarandus	mixed	bone	Metatarsal (?)	NA	NA	NA	NA	NA	NA	GS-1	YD	42.5694	15.1138	4.45123	3.28601		NA	this study	UCL (AG for isotopes, collagen later ultrafiltered for dating)	SUERC
Chelm's Combe	UK	51.29	-2.77	A10, Rang. 3	UPN-027		Rangifer	Rangifer tarandus	mixed	bone	Maxilla fragment, left M2-M3	NA	NA	NA	NA	NA	NA	GS-1	YD	41.7412	14.85	2.76527	3.27932	outlier	NA	this study	UCL (AG for isotopes, collagen later ultrafiltered for dating)	SUERC
Chelm's Combe	UK	51.29	-2.77	A12	UPN-031	A/CC/B/6, OxA-1784 , OxA-17831	Rangifer	Rangifer tarandus	mixed	bone	Mandible, right P2-M3	OxA-17831	10480	45	12667	12105	12515	NA	YD	42.8928	14.9678	4.14101	3.34329		Jacobi & Higham, 2009a	this study	Pre-extracted collagen from ORAU	SUERC
Chelm's Combe	UK	51.29	-2.77	A12	UPN-040		Rangifer	Rangifer tarandus	mixed	bone	femur	NA	NA	NA	NA	NA	NA	GS-1	YD	41.865	15.024	2.73999	3.25097	outlier	NA	this study	UCL (AG for isotopes, collagen later ultrafiltered for dating)	SUERC
Chelm's Combe	UK	51.29	-2.77	A12	UPN-041		Rangifer	Rangifer tarandus	mixed	bone	Tibia	NA	NA	NA	NA	NA	NA	GS-1	YD	42.2433	15.1335	3.85448	3.25662		NA	this study	UCL (AG for isotopes, collagen later ultrafiltered for dating)	SUERC
Chelm's Combe	UK	51.29	-2.77	A12	UPN-042		Rangifer	Rangifer tarandus	mixed	bone	Radius-ulna (?)	NA	NA	NA	NA	NA	NA	GS-1	YD	42.7635	15.3963	3.9988	3.24044		NA	this study	UCL (AG for isotopes, collagen later ultrafiltered for dating)	SUERC
Chelm's Combe	UK	51.29	-2.77	A12 8	UPN-879	A/CC/B/3	Rangifer	Rangifer tarandus	mixed	bone	bone	NA	NA	NA	NA	NA	NA	GS-1	YD	41.9048	14.5986	6.09776	3.34889		NA	this study	RLAHA (method 4)	SUERC
Chelm's Combe	UK	51.29	-2.77	A7	UPN-037	A/CC/B/8 OxA-1781, , OxA-17828	Rangifer	Rangifer tarandus	mixed	bone	Right metacarpal	OxA-17828	10655	45	12735	12507	12685	NA	YD	42.8693	15.3455	4.45334	3.25921		Jacobi & Higham, 2009a	this study	Pre-extracted collagen from ORAU	SUERC
Chelm's Combe	UK	51.29	-2.77	A9	UPN-033	A/CC/B/4, OxA-1782, OxA-17829	Rangifer	Rangifer tarandus	mixed	bone	Mandible, left P4-M3	OxA-17829	10150	40	11940	11508	11786	NA	YD	42.7327	15.3679	3.81814	3.24408		Jacobi & Higham, 2009a	this study	Pre-extracted collagen from ORAU	SUERC
Chelm's Combe	UK	51.29	-2.77	A9	UPN-043		Rangifer	Rangifer tarandus	mixed	bone	Right femur	NA	NA	NA	NA	NA	NA	GS-1	YD	43.6264	15.3073	5.03762	3.32505		NA	this study	UCL (AG for isotopes, collagen later ultrafiltered for dating)	SUERC
Chelm's Combe	UK	51.29	-2.77	A9 Rang. 4	UPN-025		Rangifer	Rangifer tarandus	mixed	bone	Maxilla fragment, left P4-M3	NA	NA	NA	NA	NA	NA	GS-1	YD	34.5092	12.3975	5.74639	3.2475		NA	this study	UCL (AG for isotopes, collagen later ultrafiltered for dating)	SUERC
Chelm's Combe	UK	51.29	-2.77	AIX	UPN-038		Rangifer	Rangifer tarandus	mixed	bone	Humerus (?) fragment	NA	NA	NA	NA	NA	NA	GS-1	YD	42.206	15.3464	3.88345	3.20859		NA	this study	UCL (AG for isotopes, collagen later ultrafiltered for dating)	SUERC
Chelm's Combe	UK	51.29	-2.77	AIX	UPN-039		Rangifer	Rangifer tarandus	mixed	bone	astragalus	NA	NA	NA	NA	NA	NA	GS-1	YD	42.5461	15.4139	4.67192	3.22028		NA	this study	UCL (AG for isotopes, collagen later ultrafiltered for dating)	SUERC
Church Hole	UK	53.26	-1.2		OxA-8730		BosBison	Bos sp.	grazer	bone	not given	OxA-8730	11915	75	14022	13599	13779	NA	LGI	NA	NA	1.9	3.1		Jacobi. No date	ORAU cited in Stevens 2005
Clifford Hill Gravel Pit	UK	52.24	-0.84	M29159	A/CHG/B/1		Ovibos	Ovibos moschatus	mixed	bone	left radius	OxA-17712	19710	80	23884	23386	23759	NA	LGM	39.99	14.6	5.9	3.2		Currant & Jacobi, 2011	Stevens, 2005	RLAHA (method 4)
Clifford Hill Gravel Pit	UK	52.24	-0.84	M29158	A/CHG/B/2		Ovibos	Ovibos moschatus	mixed	bone	sacrum	OxA-17711	21990	100	26423	25957	26195	NA	LGM	39.07	14	2.8	3.3		Currant & Jacobi, 2011	Stevens, 2005	RLAHA (method 4)
Climente II	Romania	44.5899	22.2585	1968, Trench III, sq. 1, 0.95 m	OxA-26199		Cervus elaphus	Cervus elaphus	mixed	bone	not given	OxA-26199	11880	55	13999	13528	13715	NA	LGI	NA	NA	2.5	3.2	outlier	Bonsall et al., 2016	Bonsall et al., 2016
Climente II	Romania	44.5899	22.2585	1968, Trench I, 0.80 m	OxA-26310		Cervus elaphus	Cervus elaphus	mixed	bone	not given	OxA-26310	11970	55	14038	13615	13875	NA	LGI	NA	NA	6.3	3.2		Bonsall et al., 2016	Bonsall et al., 2016
Climente II	Romania	44.5899	22.2585	1968, Trench II, 0.25 m	OxA-26198		Cervus elaphus	Cervus elaphus	mixed	bone	not given	OxA-26198	10840	50	12877	12725	12773	NA	YD	NA	NA	5.4	3.2		Bonsall et al., 2016	Bonsall et al., 2016
Climente II	Romania	44.5899	22.2585	1968, Trench II, 0.65 m	OxA-25735		Cervus elaphus	Cervus elaphus	mixed	bone	not given	OxA-25735	10900	50	12910	12740	12809	NA	YD	NA	NA	5	3.1		Bonsall et al., 2016	Bonsall et al., 2016
Combe-Grenal	France	44.81	1.23		CGR-7		BosBison	Bos/Bison	grazer	bone	mandible	NA	NA	NA	NA	NA	NA	early OIS 3	EOIS3	41.7	14.4	6	3.4		NA	Bocherens et al., 2014
Combe-Grenal	France	44.81	1.23		CGR-8		Equus	Equus sp.	grazer	tooth	upper 1st molar	NA	NA	NA	NA	NA	NA	early OIS 3	EOIS3	41.6	14.5	3.7	3.3		NA	Bocherens et al., 2014
Combe-Grenal	France	44.81	1.23		S-EVA 7164		Equus	Equus ferus	grazer	bone	md P2 L	NA	NA	NA	NA	NA	NA	early OIS 3	EOIS3	27.4	10.2	2	3.1	outlier	NA	Richards et al., 2017
Combe-Grenal	France	44.81	1.23		S-EVA 7167		Equus	Equus ferus	grazer	bone	md M3 R	NA	NA	NA	NA	NA	NA	early OIS 3	EOIS3	25.6	9.6	3.5	3.1	outlier	NA	Richards et al., 2017
Combe-Grenal	France	44.81	1.23		S-EVA 7161		Equus	Equus ferus	grazer	tooth	mx P3-M2 R	NA	NA	NA	NA	NA	NA	early OIS 3	EOIS3	33.1	12.1	4.2	3.2		NA	Richards et al., 2017
Combe-Grenal	France	44.81	1.23		S-EVA 7163		Equus	Equus ferus	grazer	bone	md P2 L	NA	NA	NA	NA	NA	NA	early OIS 3	EOIS3	44.6	16.4	4.6	3.2		NA	Richards et al., 2017
Combe-Grenal	France	44.81	1.23		S-EVA 7165		Equus	Equus ferus	grazer	bone	md P2 L	NA	NA	NA	NA	NA	NA	early OIS 3	EOIS3	38.4	13.9	4	3.2		NA	Richards et al., 2017
Combe-Grenal	France	44.81	1.23		S-EVA 7168		Equus	Equus ferus	grazer	tooth	mx P3-M2 L	NA	NA	NA	NA	NA	NA	early OIS 3	EOIS3	18.7	7	2	3.1		NA	Richards et al., 2017
Combe-Grenal	France	44.81	1.23		S-EVA 7169		Equus	Equus ferus	grazer	tooth	mx P3/4 L	NA	NA	NA	NA	NA	NA	early OIS 3	EOIS3	33	12	1.6	3.2		NA	Richards et al., 2017
Combe-Grenal	France	44.81	1.23		S-EVA 7170		Equus	Equus ferus	grazer	tooth	mx M3 L	NA	NA	NA	NA	NA	NA	early OIS 3	EOIS3	35.9	13.3	2.5	3.1		NA	Richards et al., 2017
Combe-Grenal	France	44.81	1.23		S-EVA 7171		Equus	Equus ferus	grazer	tooth	mx M1/2 R	NA	NA	NA	NA	NA	NA	early OIS 3	EOIS3	25	9.3	5.8	3.1		NA	Richards et al., 2017
Combe-Grenal	France	44.81	1.23		S-EVA 7172		Equus	Equus ferus	grazer	bone	md M3 L	NA	NA	NA	NA	NA	NA	early OIS 3	EOIS3	24.1	9.1	6.4	3.1		NA	Richards et al., 2017
Combe-Grenal	France	44.81	1.23		S-EVA 7173		Equus	Equus ferus	grazer	tooth	mx P3/4 L	NA	NA	NA	NA	NA	NA	early OIS 3	EOIS3	22.4	8.4	6.7	3.1		NA	Richards et al., 2017
Combe-Saunière	France	45.24	0.87		CS200		BosBison	Bos/Bison	grazer	bone	phalanx	NA	NA	NA	NA	NA	NA	late OIS 3	LOIS3	36.5	14.1	4.5	3		NA	Drucker et al., 2003b
Combe-Saunière	France	45.24	0.87		CS500		BosBison	Bos/Bison	grazer	bone	humerus	NA	NA	NA	NA	NA	NA	late OIS 3	LOIS3	38.7	14.4	5.4	3.1		NA	Drucker et al., 2003b
Combe-Saunière	France	45.24	0.87		CS800		Equus	Equus ferus	grazer	bone	radius	NA	NA	NA	NA	NA	NA	late OIS 3	LOIS3	40.4	15.1	4.7	3.1	outlier	NA	Drucker et al., 2003b
Combe-Saunière	France	45.24	0.87	J15D 428	CS3500		Equus	Equus ferus	grazer	bone	tibia	NA	NA	NA	NA	NA	NA	LGM	LGM	41.9	15.4	3.3	3.2		NA	Drucker et al., 2003b
Combe-Saunière	France	45.24	0.87	K17A 70	CS3600		Equus	Equus ferus	grazer	bone	tibia	NA	NA	NA	NA	NA	NA	LGM	LGM	43.2	15.8	2.8	3.2		NA	Drucker et al., 2003b
Combe-Saunière	France	45.24	0.87	I16D 28(5)	CS3700		Equus	Equus ferus	grazer	bone	tibia	NA	NA	NA	NA	NA	NA	LGM	LGM	37.6	13.8	3.3	3.2		NA	Drucker et al., 2003b
Combe-Saunière	France	45.24	0.87		CS100		Equus	Equus ferus	grazer	bone	humerus	NA	NA	NA	NA	NA	NA	late OIS 3	LOIS3	34	12.5	3.9	3.2		NA	Drucker et al., 2003b
Combe-Saunière	France	45.24	0.87		CS300		Equus	Equus ferus	grazer	bone	phalanx	NA	NA	NA	NA	NA	NA	late OIS 3	LOIS3	43.8	16	5.5	3.2		NA	Drucker et al., 2003b
Combe-Saunière	France	45.24	0.87		CS400		Equus	Equus ferus	grazer	bone	radius	NA	NA	NA	NA	NA	NA	late OIS 3	LOIS3	42.2	15.4	5.1	3.2		NA	Drucker et al., 2003b
Combe-Saunière	France	45.24	0.87		CS600		Equus	Equus ferus	grazer	bone	metapodial	NA	NA	NA	NA	NA	NA	late OIS 3	LOIS3	41.6	15.3	3.7	3.2		NA	Drucker et al., 2003b
Combe-Saunière	France	45.24	0.87		CS700		Equus	Equus ferus	grazer	bone	femur	NA	NA	NA	NA	NA	NA	late OIS 3	LOIS3	41.7	15.3	4.5	3.2		NA	Drucker et al., 2003b
Combe-Saunière	France	45.24	0.87		CS3100		Rangifer	Rangifer tarandus	mixed	antler	antler	NA	NA	NA	NA	NA	NA	LGM	NA	42.5	15.6	3.6	3.2	antler	NA	Drucker et al., 2003b
Combe-Saunière	France	45.24	0.87		CS2600*		Rangifer	Rangifer tarandus	mixed	bone	tibia	NA	NA	NA	NA	NA	NA	LGM	LGM	41.6	14.7	4.1	3.3	outlier	NA	Drucker et al., 2003b
Combe-Saunière	France	45.24	0.87		CS2300*		Rangifer	Rangifer tarandus	mixed	bone	tibia	NA	NA	NA	NA	NA	NA	LGM	LGM	36.8	13.4	3.6	3.2		NA	Drucker et al., 2003b
Combe-Saunière	France	45.24	0.87		CS2400*		Rangifer	Rangifer tarandus	mixed	bone	tibia	NA	NA	NA	NA	NA	NA	LGM	LGM	41.4	14.7	2.6	3.3		NA	Drucker et al., 2003b
Combe-Saunière	France	45.24	0.87		CS2500*		Rangifer	Rangifer tarandus	mixed	bone	tibia	NA	NA	NA	NA	NA	NA	LGM	LGM	41.1	15.4	2.9	3.1		NA	Drucker et al., 2003b
Combe-Saunière	France	45.24	0.87		CS2700*		Rangifer	Rangifer tarandus	mixed	bone	tibia	NA	NA	NA	NA	NA	NA	LGM	LGM	41.3	14.7	2.9	3.3		NA	Drucker et al., 2003b
Combe-Saunière	France	45.24	0.87		CS2800*		Rangifer	Rangifer tarandus	mixed	bone	tibia	NA	NA	NA	NA	NA	NA	LGM	LGM	41.8	16.1	3	3		NA	Drucker et al., 2003b
Combe-Saunière	France	45.24	0.87	G22D 14	CS1000		Rangifer	Rangifer tarandus	mixed	bone	long bone	NA	NA	NA	NA	NA	NA	late OIS 3	LOIS3	40.4	14.9	4.4	3.2		NA	Drucker et al., 2003b
Combe-Saunière	France	45.24	0.87	G22D 14	CS900		Rangifer	Rangifer tarandus	mixed	bone	long bone	NA	NA	NA	NA	NA	NA	late OIS 3	LOIS3	40.8	15.2	4.6	3.1		NA	Drucker et al., 2003b
Combe-Saunière	France	45.24	0.87		CS4000		Saiga	Saiga tatarica	mixed	bone	humerus L	NA	NA	NA	NA	NA	NA	LGM	LGM	42.8	15.8	2.8	3.2		NA	Jürgensen et al., 2017
Conty	France	49.74	2.15		OxA-7653		Equus	Equus sp.	grazer	bone	bone	OxA-7653	9815	60	11395	11113	11231	NA	EH	NA	NA	3.8	2.9		Stevens & Hedges, 2004	Stevens & Hedges, 2004
Cova Liñares	Spain	42.68	-7.15		Lce2		Cervus elaphus	Cervus elaphus	mixed	bone	rib	NA	NA	NA	NA	NA	NA	early OIS 3	EOIS3	17.2	6.4	5.9	3.1		NA	Vila Taboda et al., 1999
Cova Liñares	Spain	42.68	-7.15		Lce3		Cervus elaphus	Cervus elaphus	mixed	bone	rib	NA	NA	NA	NA	NA	NA	early OIS 3	EOIS3	33.15	12.3	7.4	3.1		NA	Vila Taboda et al., 1999
Cova Liñares	Spain	42.68	-7.15		Lce4		Cervus elaphus	Cervus elaphus	mixed	bone	rib	NA	NA	NA	NA	NA	NA	early OIS 3	EOIS3	18.17	6.6	5.7	3.2		NA	Vila Taboda et al., 1999
Cova Liñares	Spain	42.68	-7.15		Lce5		Cervus elaphus	Cervus elaphus	mixed	bone	rib	NA	NA	NA	NA	NA	NA	early OIS 3	EOIS3	27.37	10.3	6.2	3.1		NA	Vila Taboda et al., 1999
Cova Liñares	Spain	42.68	-7.15		Lce6		Cervus elaphus	Cervus elaphus	mixed	bone	rib	NA	NA	NA	NA	NA	NA	early OIS 3	EOIS3	29.17	10.9	6.2	3.1		NA	Vila Taboda et al., 1999
Cova Liñares	Spain	42.68	-7.15		Lce7		Cervus elaphus	Cervus elaphus	mixed	bone	rib	NA	NA	NA	NA	NA	NA	early OIS 3	EOIS3	28.3	10.5	6.7	3.1		NA	Vila Taboda et al., 1999
Covalejos	Spain	43.4	-3.93	2002.J5C2.D.5785	COV01	28670	Cervus elaphus	Cervus elaphus	mixed	bone	radius	NA	NA	NA	NA	NA	NA	early OIS 3	EOIS3	36.82	13.3	5.5	3.2	outlier	NA	Jones et al., 2018b
Covalejos	Spain	43.4	-3.93	2002.H5D2.D.5846	COV07	28676	Cervus elaphus	Cervus elaphus	mixed	bone	metapodial	NA	NA	NA	NA	NA	NA	early OIS 3	EOIS3	17.98	6.6	7.3	3.2	outlier	NA	Jones et al., 2018b
Covalejos	Spain	43.4	-3.93	2002.H5C1.D.5810	COV10	28679	Cervus elaphus	Cervus elaphus	mixed	bone	metatarsal	NA	NA	NA	NA	NA	NA	early OIS 3	EOIS3	41.65	15.8	5.9	3.1	outlier	NA	Jones et al., 2018b
Covalejos	Spain	43.4	-3.93	2002.H5D2.C.5695	COV22	28686	Cervus elaphus	Cervus elaphus	mixed	bone	tibia	NA	NA	NA	NA	NA	NA	early OIS 3	EOIS3	41.22	14.6	5.6	3.3	outlier	NA	Jones et al., 2018b
Covalejos	Spain	43.4	-3.93	1999.I4.B.4480	COV27	28691	Cervus elaphus	Cervus elaphus	mixed	bone	femur	OxA-32512	34850	600	41311	38770	40046	NA	EOIS3	43.81	16.8	5.7	3.1	outlier	Jones et al., 2018b	Jones et al., 2018b
Covalejos	Spain	43.4	-3.93	1999.I4.B.4480	COV29	28693	Cervus elaphus	Cervus elaphus	mixed	bone	tibia	NA	NA	NA	NA	NA	NA	early OIS 3	EOIS3	39.99	15.5	5.5	3	outlier	NA	Jones et al., 2018b
Covalejos	Spain	43.4	-3.93	1998.K4.J.985	COV33	28697	Cervus elaphus	Cervus elaphus	mixed	bone	metapodial	NA	NA	NA	NA	NA	NA	early OIS 3	EOIS3	38.39	13.8	6.3	3.3	outlier	NA	Jones et al., 2018b
Covalejos	Spain	43.4	-3.93	1999.K5.10.J.2840	COV35	28699	Cervus elaphus	Cervus elaphus	mixed	bone	metacarpal	NA	NA	NA	NA	NA	NA	early OIS 3	EOIS3	40.19	14.4	4.8	3.3	outlier	NA	Jones et al., 2018b
Covalejos	Spain	43.4	-3.93	2002.H5D1.D.5784	COV02	28671	Cervus elaphus	Cervus elaphus	mixed	bone	metacarpal	NA	NA	NA	NA	NA	NA	early OIS 3	EOIS3	42.04	14.8	2.5	3.3		NA	Jones et al., 2018b
Covalejos	Spain	43.4	-3.93	2002.H5C2.D.5819	COV03	28672	Cervus elaphus	Cervus elaphus	mixed	bone	humerus	NA	NA	NA	NA	NA	NA	early OIS 3	EOIS3	38.56	14.2	3.4	3.2		NA	Jones et al., 2018b
Covalejos	Spain	43.4	-3.93	2002.H5C2.D.5819	COV04	28673	Cervus elaphus	Cervus elaphus	mixed	bone	metatarsal	NA	NA	NA	NA	NA	NA	early OIS 3	EOIS3	40.51	14.7	4.4	3.2		NA	Jones et al., 2018b
Covalejos	Spain	43.4	-3.93	2002.H5A2.D.5819	COV05	28674	Cervus elaphus	Cervus elaphus	mixed	bone	radius-ulna	NA	NA	NA	NA	NA	NA	early OIS 3	EOIS3	40.39	14.7	3.9	3.2		NA	Jones et al., 2018b
Covalejos	Spain	43.4	-3.93	2002.H5D2.D.5846	COV06	28675	Cervus elaphus	Cervus elaphus	mixed	bone	radius	NA	NA	NA	NA	NA	NA	early OIS 3	EOIS3	39.75	14.4	4.5	3.2		NA	Jones et al., 2018b
Covalejos	Spain	43.4	-3.93	2002.H5D2.D.5846	COV08	28677	Cervus elaphus	Cervus elaphus	mixed	bone	tibia	NA	NA	NA	NA	NA	NA	early OIS 3	EOIS3	40.45	15.2	1.4	3.1		NA	Jones et al., 2018b
Covalejos	Spain	43.4	-3.93	2002.H5D1.D.5814	COV09	28678	Cervus elaphus	Cervus elaphus	mixed	bone	radius	NA	NA	NA	NA	NA	NA	early OIS 3	EOIS3	40.01	15.1	2	3.1		NA	Jones et al., 2018b
Covalejos	Spain	43.4	-3.93	2002.H5C1.D.5765	COV11	28680	Cervus elaphus	Cervus elaphus	mixed	bone	mandible (m2)	NA	NA	NA	NA	NA	NA	early OIS 3	EOIS3	38.78	13.9	3.5	3.3		NA	Jones et al., 2018b
Covalejos	Spain	43.4	-3.93	2002.H5A2.C.5724	COV18	28682	Cervus elaphus	Cervus elaphus	mixed	bone	tibia	NA	NA	NA	NA	NA	NA	early OIS 3	EOIS3	38.95	14.1	4.5	3.2		NA	Jones et al., 2018b
Covalejos	Spain	43.4	-3.93	2002.H5B2.C.5721	COV19	28683	Cervus elaphus	Cervus elaphus	mixed	bone	femur	NA	NA	NA	NA	NA	NA	early OIS 3	EOIS3	41.36	15.7	3.9	3.1		NA	Jones et al., 2018b
Covalejos	Spain	43.4	-3.93	2002.H5D2.C.5695	COV20	28684	Cervus elaphus	Cervus elaphus	mixed	bone	metatarsal	NA	NA	NA	NA	NA	NA	early OIS 3	EOIS3	40.29	14.2	4	3.3		NA	Jones et al., 2018b
Covalejos	Spain	43.4	-3.93	2002.H5D2.C.5695	COV21	28685	Cervus elaphus	Cervus elaphus	mixed	bone	tibia	OxA-32513	35150	650	41569	39161	40310	NA	EOIS3	40.67	14.8	4.1	3.2		Jones et al., 2018b	Jones et al., 2018b
Covalejos	Spain	43.4	-3.93	1999.I4.B.4480	COV28	28692	Cervus elaphus	Cervus elaphus	mixed	bone	femur	NA	NA	NA	NA	NA	NA	early OIS 3	EOIS3	18.36	6.7	2.9	3.2		NA	Jones et al., 2018b
Covalejos	Spain	43.4	-3.93	1999.I4.B.4480	COV30	28694	Cervus elaphus	Cervus elaphus	mixed	bone	long bone	NA	NA	NA	NA	NA	NA	early OIS 3	EOIS3	39.85	15.7	3.9	3		NA	Jones et al., 2018b
Covalejos	Spain	43.4	-3.93	1998.K4.J.985	COV31	28695	Cervus elaphus	Cervus elaphus	mixed	bone	metatarsal	NA	NA	NA	NA	NA	NA	early OIS 3	EOIS3	37.28	13.4	4	3.2		NA	Jones et al., 2018b
Covalejos	Spain	43.4	-3.93	1998.K4.J.985	COV32	28696	Cervus elaphus	Cervus elaphus	mixed	bone	metacarpal	NA	NA	NA	NA	NA	NA	early OIS 3	EOIS3	38.12	13.7	4.4	3.2		NA	Jones et al., 2018b
Covalejos	Spain	43.4	-3.93	1999.K5.10.J.2840	COV34	28698	Cervus elaphus	Cervus elaphus	mixed	bone	metacarpal	NA	NA	NA	NA	NA	NA	early OIS 3	EOIS3	40.13	15.6	3.9	3		NA	Jones et al., 2018b
Covalejos	Spain	43.4	-3.93	1999.K5.10.J.2840	COV36	28700	Cervus elaphus	Cervus elaphus	mixed	bone	metapodial	NA	NA	NA	NA	NA	NA	early OIS 3	EOIS3	33.18	13	4.2	3		NA	Jones et al., 2018b
Covalejos	Spain	43.4	-3.93	1999.K5.10.J.2840	COV37	28701	Cervus elaphus	Cervus elaphus	mixed	bone	humerus	NA	NA	NA	NA	NA	NA	early OIS 3	EOIS3	38.74	15.2	3.9	3		NA	Jones et al., 2018b
Covalejos	Spain	43.4	-3.93	1999.K5.10.J.2840	COV38	28702	Cervus elaphus	Cervus elaphus	mixed	bone	long bone	NA	NA	NA	NA	NA	NA	early OIS 3	EOIS3	37.33	13.3	3.6	3.3		NA	Jones et al., 2018b
Covalejos	Spain	43.4	-3.93	1999.K5.10.J.2840	COV39	28703	Cervus elaphus	Cervus elaphus	mixed	bone	femur	NA	NA	NA	NA	NA	NA	early OIS 3	EOIS3	33.69	12	4.9	3.3		NA	Jones et al., 2018b
Covalejos	Spain	43.4	-3.93	2002.H5B1.C.5664	COV14	28681	Cervus elaphus	Cervus elaphus	mixed	bone	mandible	OxA-32549	34350	600	40805	37661	39475	NA	LOIS3	39.99	14.6	2.8	3.2		Jones et al., 2018b	Jones et al., 2018b
Covalejos	Spain	43.4	-3.93	2002.H5D4.B.505	COV23	28687	uncertain large Cervid	Unidentified Cervid	NA	bone	long bone	OxA-32511	35250	700	41750	39209	40397	NA	NA	33.93	11.97	7.89	3.31	species ID uncertain	Jones et al., 2018b	Jones et al., 2018b
Covalejos	Spain	43.4	-3.93	2002.H5A4.B.424	COV24	28688	uncertain large Cervid	Unidentified Cervid	NA	bone	long bone	NA	NA	NA	NA	NA	NA	early OIS 3	NA	38.58	13.97	6.5	3.22	species ID uncertain	NA	Jones et al., 2018b
Covalejos	Spain	43.4	-3.93	2002.H5D3.B.304	COV26	28690	uncertain large Cervid	Unidentified Cervid	NA	bone	long bone	NA	NA	NA	NA	NA	NA	early OIS 3	NA	34.55	12.44	4.6	3.24	species ID uncertain	NA	Jones et al., 2018b
Coygan Cave Laugharne Carmarthenshire	UK	51.75	-4.49		OxA-16647		Coelodonta	Coelodonta antiquitatis	grazer	bone	Proximal left radius	OxA-16647	45800	1400	54585	45624	48597	NA	EOIS3	45.3	NA	2.6	3.2		Jacobi et al., 2009	Jacobi et al., 2009
Darent Gravels, Kent	UK	51.3	0.2	HZMN 3. 8536	UPN-962		Rangifer	Rangifer tarandus	mixed	antler	antler	NA	NA	NA	NA	NA	NA	uncertain late Pleistocene	NA	43.2099	15.1512	2.37969	3.32723	antler. uncertain age	NA	this study	UCL (AF*)	SUERC
Dead Man's Cave	UK	53.34	-1.2	Cat no: DMC 341 strat 15: 3, DMC1	A/DMC/B/11	UPN-683, OxA-6326, OxA-A-19167	Equus	Equus sp.	grazer	bone	3rd phalanx	OxA-19167	11970	55	14038	13615	13875	NA	NA	39.96	14.39	0.71	3.23	duplicate data/sample	this study	Stevens & Hedges, 2004
Dead Man's Cave	UK	53.34	-1.2	16: 3 strata	A/DMC/B/8		Equus	Equus sp.	grazer	tooth	cheek tooth	NA	NA	NA	NA	NA	NA	GI-1	LGI	11.87	4.1	2.6	3.4		NA	Stevens & Hedges, 2004
Dead Man's Cave	UK	53.34	-1.2	DMC 298, CC8	A/DMC/B/1	UPN-880, UPN-919, OxA-5804, OxA-21424	Rangifer	Rangifer tarandus	mixed	bone	1st phalanax	OxA-5804	10020	80	11814	11263	11529	NA	NA	42.07	15.19	3.4	3.24	duplicate data/sample	Hedges et al., 1996	Stevens et al., 2008
Dead Man's Cave	UK	53.34	-1.2	DMC717-749	A/DMC/B/13		Rangifer	Rangifer tarandus	mixed	bone	metatarsal	OxA-15214	10135	45	11938	11405	11757	NA	YD	41.23	15.2	2	3.2		Stevens et al., 2008	Stevens et al., 2008
Dead Man's Cave	UK	53.34	-1.2	DMC 184 203 ir 206-214. 1-6	A/DMC/B/14	UPN-884	Rangifer	Rangifer tarandus	mixed	bone	metatarsal	NA	NA	NA	NA	NA	NA	GS-1	NA	41.75	14.51	3.09	3.36	duplicate data/sample	NA	Stevens et al., 2008
Dead Man's Cave	UK	53.34	-1.2	cat no:717-749 strata15 D	A/DMC/B/15	UPN-885	Rangifer	Rangifer tarandus	mixed	bone	metatarsal	NA	NA	NA	NA	NA	NA	GS-1	NA	41.16	14.53	3.07	3.31	duplicate data/sample	NA	Stevens et al., 2008
Dead Man's Cave	UK	53.34	-1.2	DMC533-537	A/DMC/B/6	UPN-882	Rangifer	Rangifer tarandus	mixed	antler	antler	NA	NA	NA	NA	NA	NA	GS-1	NA	34.85	12.14	1.48	3.35	duplicate data/sample	NA	Stevens et al., 2008
Dead Man's Cave	UK	53.34	-1.2	DMC 152-157	A/DMC/B/7	UPN-883	Rangifer	Rangifer tarandus	mixed	bone	left radius	NA	NA	NA	NA	NA	NA	GS-1	NA	35.95	12.4	2.34	3.38	duplicate data/sample	NA	Stevens et al., 2008
Dead Man's Cave	UK	53.34	-1.2	DMC 165 - 183	A/DMC/B/9	UPN-689	Rangifer	Rangifer tarandus	mixed	bone	left radius	NA	NA	NA	NA	NA	NA	GS-1	NA	36.15	12.58	3.66	3.36	duplicate data/sample	NA	Stevens et al., 2008
Dead Man's Cave	UK	53.34	-1.2	1-7 mandible	A/DMC/B/4	UPN-881	uncertain large Cervid	?Rangifer tarandus	mixed	tooth	left dentary	NA	NA	NA	NA	NA	NA	GS-1	NA	35.44	12.78	4.61	3.24	duplicate data/sample. Species ID uncertain: NOTE THIS WAS PUBLISHED AS REINDEER IN STEVENS 2005, BUT WE SUSPECT IT IS A RED DEER BASED ON D13C OF -22.2 PER MIL PUBLISHED IN STEVENS 2005	NA	Stevens et al., 2008
Dead Man's Cave	UK	53.34	-1.2	Cat 251 strat 3: 7	A/DMC/B/2	UPN-688	Equus	Equus sp.	grazer	bone	magnum carpal	OxA-19168	11925	50	14017	13606	13790	NA	NA	36.03	12.64	2.6	3.33	duplicate data/sample	this study	Stevens, 2005	RLAHA (method 4)
Dead Man's Cave	UK	53.34	-1.2	DMC 298, CC8	UPN-880	A/DMC/B/1, UPN-919, OxA-5804, OxA-21424	Rangifer	Rangifer tarandus	mixed	bone	1st phalanax	OxA-5804	10020	80	11814	11263	11529	NA	NA	42.2	15	3.3	3.3	duplicate data/sample	Hedges et al., 1996	Stevens, 2005	RLAHA (method 4)
Dead Man's Cave	UK	53.34	-1.2	DMC533-537	UPN-882	A/DMC/B/6	Rangifer	Rangifer tarandus	mixed	antler	antler	NA	NA	NA	NA	NA	NA	GS-1	NA	35.5434	12.3847	1.78921	3.34826	antler	NA	Stevens, 2005	RLAHA (method 4)
Dead Man's Cave	UK	53.34	-1.2	Cat 251 strat 3: 7	UPN-688	A/DMC/B/2	Equus	Equus sp.	grazer	bone	magnum carpal	OxA-19168	11925	50	14017	13606	13790	NA	LGI	42.469	14.7975	1.18232	3.34834		this study	this study	RLAHA (method 3)	SUERC
Dead Man's Cave	UK	53.34	-1.2	Cat no: DMC 341 strat 15: 3, DMC1	UPN-683	A/DMC/B/11, OxA-6326, OxA-19167	Equus	Equus sp.	grazer	bone	3rd phalanx	OxA-19167	11970	55	14038	13615	13875	NA	LGI	42.0416	14.7889	0.811631	3.31658		this study	this study	RLAHA (method 3)	SUERC
Dead Man's Cave	UK	53.34	-1.2	cat no:717-749 strata15 D	UPN-885	A/DMC/B/15	Rangifer	Rangifer tarandus	mixed	bone	metatarsal	NA	NA	NA	NA	NA	NA	GS-1	YD	41.3216	14.5114	3.4379	3.32211		NA	this study	RLAHA (method 2)	SUERC
Dead Man's Cave	UK	53.34	-1.2	DMC 152-157	UPN-883	A/DMC/B/7	Rangifer	Rangifer tarandus	mixed	bone	left radius	NA	NA	NA	NA	NA	NA	GS-1	YD	37.8369	13.471	2.80882	3.27691		NA	this study	RLAHA (method 3)	SUERC
Dead Man's Cave	UK	53.34	-1.2	DMC 165 - 183	UPN-689	A/DMC/B/9	Rangifer	Rangifer tarandus	mixed	bone	left radius	NA	NA	NA	NA	NA	NA	GS-1	YD	35.22	12.2267	3.87761	3.36067		NA	this study	RLAHA (method 3)	SUERC
Dead Man's Cave	UK	53.34	-1.2	DMC 184 203 ir 206-214. 1-6	UPN-884	A/DMC/B/14	Rangifer	Rangifer tarandus	mixed	bone	metatarsal	NA	NA	NA	NA	NA	NA	GS-1	YD	41.9008	14.5064	3.5007	3.36984		NA	this study	RLAHA (method 2)	SUERC
Dead Man's Cave	UK	53.34	-1.2	DMC 184-205	UPN-692		Rangifer	Rangifer tarandus	mixed	bone	bone fragment	NA	NA	NA	NA	NA	NA	GS-1	YD	41.7864	14.6039	3.47603	3.33819		NA	this study	UCL (AG)	SUERC
Dead Man's Cave	UK	53.34	-1.2	DMC 298, CC8	UPN-919	OxA-21424, UPN-880, OxA-5804 A/DMC/B/1	Rangifer	Rangifer tarandus	mixed	bone	1st phalanax	OxA-21424	10305	45	12463	11838	12084	NA	YD	43.64	15.7697	3.03802	3.22856		this study	this study	Pre-extracted collagen from ORAU	SUERC
Dead Man's Cave	UK	53.34	-1.2	DMC 649-683	UPN-691		Rangifer	Rangifer tarandus	mixed	bone	bone fragment	NA	NA	NA	NA	NA	NA	GS-1	YD	42.5205	14.7924	3.33383	3.35356		NA	this study	UCL (AG)	SUERC
Dead Man's Cave	UK	53.34	-1.2	1-7 mandible	UPN-881	A/DMC/B/4	uncertain large Cervid	?Rangifer tarandus	mixed	bone	left dentary	NA	NA	NA	NA	NA	NA	GS-1	NA	41.5515	14.9423	5.11826	3.24427	species ID uncertain: NOTE THIS WAS PUBLISHED AS REINDEER IN STEVENS 2005, BUTWE SUSPECT IT IS A RED DEER BASED ON D13C OF -22.2 PER MIL PUBLISHED IN STEVENS 2005	NA	this study	RLAHA (method 4)	SUERC
Deszczowa Cave	Poland	50.59	19.54		OxA-11060		Coelodonta	Coelodonta antiquitatis	grazer	bone	metapodial	OxA-11060	20800	150	25562	24636	25073	NA	NA	NA	NA	2.8	3.1	duplicate data/sample	Stuart & Lister, 2012	Rey-Iglesia et al., 2021
Deszczowa Cave	Poland	50.5906	19.5406		OxA-11060		Coelodonta	Coelodonta antiquitatis	grazer	bone	metapodial	OxA-11060	20800	150	25562	24636	25073	NA	LGM	42.1275	14.9426	3.01452	3.28916		Wojtal, 2007	this study	Pre-extracted collagen from ORAU	SUERC
Dog Hole Fissure	UK	53.26	-1.2	DH 81, Spit 4, Find no. 16	A/DHF/B/1	UPN-681	Cervus elaphus	Cervus elaphus	mixed	bone	left cuneiform	NA	NA	NA	NA	NA	NA	uncertain Late Pleisotcene age	NA	32.77	11.9	4	3.2	duplicate data/sample	NA	Stevens, 2005	RLAHA (method 4)
Dog Hole Fissure	UK	53.26	-1.2	DH 299 A488, Find no. 72, unstratified	A/DHF/B/2	UPN-686	Rangifer	Rangifer tarandus	mixed	bone	distal metatarsal	OxA-15294	10325	45	12466	11938	12142	NA	NA	34.29	12.35	3.87	3.24	duplicate data/sample	this study	Stevens, 2005	RLAHA (method 4)
Dog Hole Fissure	UK	53.26	-1.2	DH 81, Spit 4, Find no. 16	UPN-681	A/DHF/B/1	Cervus elaphus	Cervus elaphus	mixed	bone	left cuneiform	NA	NA	NA	NA	NA	NA	uncertain Late Pleisotcene age	NA	41.3243	14.6918	4.34098	3.28155	uncertain age	NA	this study	UCL (AG)	SUERC
Dog Hole Fissure	UK	53.26	-1.2	DH 299 A488, Find no. 72, unstratified	UPN-686	A/DHF/B/2	Rangifer	Rangifer tarandus	mixed	bone	distal metatarsal	OxA-15294	10325	45	12466	11938	12142	NA	YD	44.151	15.5839	3.80687	3.30531		this study	this study	UCL (AG)	SUERC
Dog Holes	UK	54.22	-2.79	LM45.4 suspected to be late glacial	A/DH/B/1		Rangifer	Rangifer tarandus	mixed	bone	not given	NA	NA	NA	NA	NA	NA	uncertain Late Pleisotcene age	NA	40.11	14.6	3.3	3.2	uncertain age	NA	Stevens, 2005	RLAHA (method 1)
Dog Holes	UK	54.22	-2.79	x suspected to be late glacial	A/DH/B/2		Rangifer	Rangifer tarandus	mixed	bone	not given	NA	NA	NA	NA	NA	NA	uncertain Late Pleisotcene age	NA	41.17	15	3.7	3.2	uncertain age	NA	Stevens, 2005	RLAHA (method 2)
Dolni Vestonice	Czech Republic	48.88	16.67	AKC156 Box326C 1949	DOL45		Equus	Equus sp.	grazer	bone	phalanx	NA	NA	NA	NA	NA	NA	late OIS 3	LOIS3	32.92	11.8	4.5	3.3		NA	this study	Cambridge	Godwin, Cambridge
Dolni Vestonice	Czech Republic	48.88	16.67	AKC156 Box327B	DOL48		Equus	Equus sp.	grazer	bone	Phalanx	NA	NA	NA	NA	NA	NA	late OIS 3	LOIS3	33.1535	11.822	4.98662	3.2718		NA	this study	Cambridge	SUERC
Dolni Vestonice	Czech Republic	48.88	16.67	AKC158 Box333B 1957	DOL47		Equus	Equus sp.	grazer	bone	metatarsal	NA	NA	NA	NA	NA	NA	late OIS 3	LOIS3	34.523	12.4746	6.4421	3.2287		NA	this study	Cambridge	SUERC
Dolni Vestonice	Czech Republic	48.88	16.67	AKC159 1966 Box361A	DOL46		Equus	Equus sp.	grazer	bone	Rib	NA	NA	NA	NA	NA	NA	late OIS 3	NA	1.9	0.23	2.45	9.96	fail: CN	NA	this study	Cambridge	Godwin, Cambridge
Dolni Vestonice	Czech Republic	48.88	16.67	akc159 ex1966	DOL6		Equus	Equus sp.	grazer	bone	Rib	NA	NA	NA	NA	NA	NA	late OIS 3	NA	1.86	0.23	1.3	9.43	fail: CN	NA	this study	Cambridge	Godwin, Cambridge
Dolni Vestonice	Czech Republic	48.88	16.67	akc159 ex1966	DOL39		Equus	Equus sp.	grazer	bone	rib	NA	NA	NA	NA	NA	NA	late OIS 3	NA	2.19	0.25	2.51	10.2	fail: CN	NA	this study	Cambridge	Godwin, Cambridge
Dolni Vestonice	Czech Republic	48.88	16.67	AKC159 ex1966	DOL42		Equus	Equus sp.	grazer	bone	rib	NA	NA	NA	NA	NA	NA	late OIS 3	NA	2.41	0.24	-0.23	10.96	fail: CN	NA	this study	Cambridge	Godwin, Cambridge
Dolni Vestonice	Czech Republic	48.88	16.67	akc145 1928 Box251Aa	DOL23		Rangifer	Rangifer tarandus	mixed	bone	phalanx	OxA-V-3138-12C	25930	120	30397	29968	30162	NA	LOIS3	41.5037	14.6873	4.56315	3.29678		this study	this study	Cambridge	SUERC
Dolni Vestonice	Czech Republic	48.88	16.67	akc156 1949 box326c	DOL19		Rangifer	Rangifer tarandus	mixed	bone	phalanx	NA	NA	NA	NA	NA	NA	late OIS 3	LOIS3	13.03	4.4	4.2	3.4		NA	this study	Cambridge	Godwin, Cambridge
Dolni Vestonice	Czech Republic	48.88	16.67	akc156 ex1949 box327A	DOL16		Rangifer	Rangifer tarandus	mixed	bone	phalanx	NA	NA	NA	NA	NA	NA	late OIS 3	NA	1.89	0.21	0.15	11.66	fail: CN	NA	this study	Cambridge	Godwin, Cambridge
Dolni Vestonice	Czech Republic	48.88	16.67	Akc156 ex1949 box927B	DOL22		Rangifer	Rangifer tarandus	mixed	bone	Phalanx	NA	NA	NA	NA	NA	NA	late OIS 3	NA	1.2	14.84	4.59	0.11	fail: CN	NA	this study	Cambridge	Godwin, Cambridge
Dolni Vestonice	Czech Republic	48.88	16.67	akc158 1951 Box333A	DOL24		Rangifer	Rangifer tarandus	mixed	bone	Metatarsal	NA	NA	NA	NA	NA	NA	late OIS 3	LOIS3	13.86	4.8	4	3.4		NA	this study	Cambridge	Godwin, Cambridge
Dolni Vestonice	Czech Republic	48.88	16.67	akc158 1951-1952 box333f	DOL17		Rangifer	Rangifer tarandus	mixed	bone	vertebra	NA	NA	NA	NA	NA	NA	late OIS 3	NA	5.06	1.01	4.7	5.82	fail: CN	NA	this study	Cambridge	Godwin, Cambridge
Dolni Vestonice	Czech Republic	48.88	16.67	AKC159 ex1966 Box426A	DOL26		Rangifer	Rangifer tarandus	mixed	bone	Phalanx	NA	NA	NA	NA	NA	NA	late OIS 3	NA	4.17	0.91	2.88	5.32	fail: CN	NA	this study	Cambridge	Godwin, Cambridge
Dolni Vestonice	Czech Republic	48.88	16.67	AKC159 ex1966 Box426c	DOL25		Rangifer	Rangifer tarandus	mixed	bone	humerus	NA	NA	NA	NA	NA	NA	late OIS 3	NA	2.68	0.53	1.42	5.85	fail: CN	NA	this study	Cambridge	Godwin, Cambridge
Dolni Vestonice	Czech Republic	48.88	16.67	no akc number Box381B ex 1966	DOL21		Rangifer	Rangifer tarandus	mixed	bone	not given	NA	NA	NA	NA	NA	NA	late OIS 3	NA	3.53	0.27	-0.15	15.54	fail: CN	NA	this study	Cambridge	Godwin, Cambridge
Dufaure	France	43.52	-1.03		OxA-X-2530-9	same sample as OxA-28215	Rangifer	Rangifer tarandus	mixed	antler	antler	OxA-X-2530-9	13415	60	16346	15955	16154	NA	NA	41.3	NA	3.4	3.2	antler	Barshay-Szmidt et al., 2016	Barshay-Szmidt et al., 2016
Dufaure	France	43.52	-1.03		OxA- 28215	same sample as OxA-X-2530-9	Rangifer	Rangifer tarandus	mixed	antler	antler	OxA-28215	13515	60	16522	16092	16298	NA	NA	40.8	NA	3.3	3.2	antler & duplicate	Barshay-Szmidt et al., 2016	Barshay-Szmidt et al., 2016
Dufaure	France	43.52	-1.03	Duf N11 c4 512 #10	OxA-28075		Rangifer	Rangifer tarandus	mixed	bone	bone	OxA-28075	12945	55	15664	15282	15478	NA	LGT	42	NA	3	3.2		Barshay-Szmidt et al., 2016	Barshay-Szmidt et al., 2016
Duruitoarea Veche	Moldova	48.28	26.66		OxA-11690		Coelodonta	Coelodonta antiquitatis	grazer	tooth	lower m3	OxA-11690	38550	500	42933	42097	42485	NA	NA	NA	NA	7.2	3.1	duplicate data/sample	Stuart & Lister, 2012	Stuart & Lister, 2012
Duruitoarea Veche	Moldova	48.276	26.656		OxA-11690		Coelodonta	Coelodonta antiquitatis	grazer	tooth	lower m3	OxA-11690	38550	500	42933	42097	42485	NA	EOIS3	42.4319	14.7969	7.2946	3.34556		Stuart & Lister, 2012	this study	Pre-extracted collagen from ORAU	SUERC
Duruitory Veche	Moldova	48.633	27.083	MDMG-01	OxA-19630		Megaloceros	Megaloceros giganteus	mixed	tooth	tooth	OxA-19630	37050	450	42275	41230	41800	NA	NA	45.4834	15.4205	9.62847	3.44114	cervid tooth	Lister and Stuart, 2019	this study	Pre-extracted collagen from ORAU	SUERC
Duruthy	France	43.52	-1.03	Dur BVIII c3 75 #6	OxA-29996		Rangifer	Rangifer tarandus	mixed	bone	bone	OxA-29996	13130	55	15948	15575	15747	NA	LGT	47.3	NA	2.6	3.3		Barshay-Szmidt et al., 2016	Barshay-Szmidt et al., 2016
Duruthy	France	43.52	-1.03	Dur BVII c4 301 #3	OxA-28118		Rangifer	Rangifer tarandus	mixed	bone	bone	OxA-28118	14005	65	17329	16829	17037	NA	LGT	36.7	NA	4.6	3.3		Barshay-Szmidt et al., 2016	Barshay-Szmidt et al., 2016
Ekain	Spain	43.23	-2.26	Ek 3A 325	EKA02	30227	Cervus elaphus	Cervus elaphus	mixed	bone	Mandibula	OxA-32423	31140	400	36266	34682	35540	NA	LOIS3	36.37	13.4	4.3	3.2		Jones et al., 2018a	Jones et al., 2018a
Ekain	Spain	43.23	-2.26	EK 3B 325	EKA04	30228	Cervus elaphus	Cervus elaphus	mixed	bone	Pelvis	NA	NA	NA	NA	NA	NA	late OIS 3	LOIS3	40.7	15	2.5	3.2		NA	Jones et al., 2018a
Ekain	Spain	43.23	-2.26	Ek 3A 325	EKA05	30229	Cervus elaphus	Cervus elaphus	mixed	bone	Mandible	OxA-32424	31110	400	36245	34666	35509	NA	LOIS3	37.39	13.7	4.3	3.2		Jones et al., 2018a	Jones et al., 2018a
Ekain	Spain	43.23	-2.26	EK 38 345	EKA06	30230	Cervus elaphus	Cervus elaphus	mixed	bone	Metatarsal	NA	NA	NA	NA	NA	NA	late OIS 3	LOIS3	39.19	14.6	4	3.1		NA	Jones et al., 2018a
El Castillo	Spain	43.29	-3.97	CST00.K14.3.18B.1046	CAS04	30406	Cervus elaphus	Cervus elaphus	mixed	bone	metapodial	NA	NA	NA	NA	NA	NA	early OIS 3	EOIS3	34.53	12.1	5.2	3.3	outlier	NA	Jones et al., 2018b
El Castillo	Spain	43.29	-3.97	CST83.N18.4.258	CAS12	30414	Cervus elaphus	Cervus elaphus	mixed	bone	humerus	NA	NA	NA	NA	NA	NA	early OIS 3	EOIS3	41.03	14.4	4.9	3.3	outlier	NA	Jones et al., 2018b
El Castillo	Spain	43.29	-3.97	CST83.N18.1.360	CAS14	30416	Cervus elaphus	Cervus elaphus	mixed	bone	tibia	NA	NA	NA	NA	NA	NA	early OIS 3	EOIS3	41.2	15	4.9	3.2	outlier	NA	Jones et al., 2018b
El Castillo	Spain	43.29	-3.97	CST94.N17.4.19B.73	CAS22	30424	Cervus elaphus	Cervus elaphus	mixed	bone	humerus	NA	NA	NA	NA	NA	NA	early OIS 3	EOIS3	39.53	13.6	4.8	3.4	outlier	NA	Jones et al., 2018b
El Castillo	Spain	43.29	-3.97	CST95. N17.5.20C.509	CAS30	30432	Cervus elaphus	Cervus elaphus	mixed	bone	femur	NA	NA	NA	NA	NA	NA	early OIS 3	EOIS3	37.56	12.9	4.9	3.4	outlier	NA	Jones et al., 2018b
El Castillo	Spain	43.29	-3.97	CST95. N17.6.20C.498	CAS31	30433	Cervus elaphus	Cervus elaphus	mixed	bone	metatarsal	NA	NA	NA	NA	NA	NA	early OIS 3	EOIS3	39.77	14.9	4.8	3.1	outlier	NA	Jones et al., 2018b
El Castillo	Spain	43.29	-3.97	CST00.K14.3.18B.491	CAS01	30403	Cervus elaphus	Cervus elaphus	mixed	bone	tibia	NA	NA	NA	NA	NA	NA	early OIS 3	EOIS3	32.21	11.6	4.4	3.2		NA	Jones et al., 2018b
El Castillo	Spain	43.29	-3.97	CST00.K14.3.18B.1020	CAS02	30404	Cervus elaphus	Cervus elaphus	mixed	bone	metatarsal	NA	NA	NA	NA	NA	NA	early OIS 3	EOIS3	40.46	14.3	3.2	3.3		NA	Jones et al., 2018b
El Castillo	Spain	43.29	-3.97	CST00.K14.3.18B.1060	CAS03	30405	Cervus elaphus	Cervus elaphus	mixed	bone	metacarpal	NA	NA	NA	NA	NA	NA	early OIS 3	EOIS3	44.25	15.6	3.6	3.3		NA	Jones et al., 2018b
El Castillo	Spain	43.29	-3.97	CST00.K15.1.18B.269	CAS05	30407	Cervus elaphus	Cervus elaphus	mixed	bone	tibia	NA	NA	NA	NA	NA	NA	early OIS 3	EOIS3	41.1	14.5	1	3.3		NA	Jones et al., 2018b
El Castillo	Spain	43.29	-3.97	CST81.G13.18B. Caja 12	CAS06	30408	Cervus elaphus	Cervus elaphus	mixed	bone	femur	NA	NA	NA	NA	NA	NA	early OIS 3	EOIS3	39.59	13.9	3.6	3.3		NA	Jones et al., 2018b
El Castillo	Spain	43.29	-3.97	CST81.G13.18B. Caja 12	CAS07	30409	Cervus elaphus	Cervus elaphus	mixed	bone	metarsal	NA	NA	NA	NA	NA	NA	early OIS 3	EOIS3	43.5	15.1	3.9	3.4		NA	Jones et al., 2018b
El Castillo	Spain	43.29	-3.97	CST99.K14.6.18B.868	CAS08	30410	Cervus elaphus	Cervus elaphus	mixed	bone	maxilary	NA	NA	NA	NA	NA	NA	early OIS 3	EOIS3	42.38	14.7	3.6	3.4		NA	Jones et al., 2018b
El Castillo	Spain	43.29	-3.97	CST83.N18.4.135	CAS09	30411	Cervus elaphus	Cervus elaphus	mixed	bone	metacarpal	NA	NA	NA	NA	NA	NA	early OIS 3	EOIS3	41.09	15.2	4.3	3.2		NA	Jones et al., 2018b
El Castillo	Spain	43.29	-3.97	CST83.N18.4.41	CAS10	30412	Cervus elaphus	Cervus elaphus	mixed	bone	metapodial	NA	NA	NA	NA	NA	NA	early OIS 3	EOIS3	39.96	14.1	2.7	3.3		NA	Jones et al., 2018b
El Castillo	Spain	43.29	-3.97	CST83.N18.4.354	CAS11	30413	Cervus elaphus	Cervus elaphus	mixed	bone	humerus	NA	NA	NA	NA	NA	NA	early OIS 3	EOIS3	40.52	14.2	4.7	3.3		NA	Jones et al., 2018b
El Castillo	Spain	43.29	-3.97	CST83.N18.1.192	CAS13	30415	Cervus elaphus	Cervus elaphus	mixed	bone	metatarsal	NA	NA	NA	NA	NA	NA	early OIS 3	EOIS3	38.94	14.3	4.2	3.2		NA	Jones et al., 2018b
El Castillo	Spain	43.29	-3.97	CST83.N18.6.86	CAS15	30417	Cervus elaphus	Cervus elaphus	mixed	bone	metaodial	NA	NA	NA	NA	NA	NA	early OIS 3	EOIS3	36.67	13	2.3	3.3		NA	Jones et al., 2018b
El Castillo	Spain	43.29	-3.97	CST94.N17.19B.9	CAS17	30419	Cervus elaphus	Cervus elaphus	mixed	bone	humerus	NA	NA	NA	NA	NA	NA	early OIS 3	EOIS3	35.28	12.3	4.4	3.4		NA	Jones et al., 2018b
El Castillo	Spain	43.29	-3.97	CST94.N18.1.19B.53	CAS18	30420	Cervus elaphus	Cervus elaphus	mixed	bone	humerus	NA	NA	NA	NA	NA	NA	early OIS 3	EOIS3	34	11.7	3.8	3.4		NA	Jones et al., 2018b
El Castillo	Spain	43.29	-3.97	CST90.N16.3.19SUP.2394	CAS23	30425	Cervus elaphus	Cervus elaphus	mixed	bone	humerus	NA	NA	NA	NA	NA	NA	early OIS 3	EOIS3	38.46	13.4	4.7	3.4		NA	Jones et al., 2018b
El Castillo	Spain	43.29	-3.97	CST90.N16.2.19SUP.2530	CAS24	30426	Cervus elaphus	Cervus elaphus	mixed	bone	humerus	NA	NA	NA	NA	NA	NA	early OIS 3	EOIS3	39.67	13.9	3.7	3.3		NA	Jones et al., 2018b
El Castillo	Spain	43.29	-3.97	CST90.N16.6.19SUP.2548	CAS25	30427	Cervus elaphus	Cervus elaphus	mixed	bone	femur	NA	NA	NA	NA	NA	NA	early OIS 3	EOIS3	39.26	14.5	3.5	3.2		NA	Jones et al., 2018b
El Castillo	Spain	43.29	-3.97	CST90.N16.6.19SUP.2554	CAS26	30428	Cervus elaphus	Cervus elaphus	mixed	bone	humerus	NA	NA	NA	NA	NA	NA	early OIS 3	EOIS3	40.06	14.8	4.8	3.2		NA	Jones et al., 2018b
El Castillo	Spain	43.29	-3.97	CST90.N16.6.19SUP.2543	CAS27	30429	Cervus elaphus	Cervus elaphus	mixed	bone	metacarpal	NA	NA	NA	NA	NA	NA	early OIS 3	EOIS3	41.36	15.2	3.2	3.2		NA	Jones et al., 2018b
El Castillo	Spain	43.29	-3.97	CST90.N16.6.19SUP.2541	CAS28	30430	Cervus elaphus	Cervus elaphus	mixed	bone	matepodial	NA	NA	NA	NA	NA	NA	early OIS 3	EOIS3	37.66	14.1	4	3.1		NA	Jones et al., 2018b
El Castillo	Spain	43.29	-3.97	CST90.N16.6.19SUP.2542	CAS29	30431	Cervus elaphus	Cervus elaphus	mixed	bone	radius	NA	NA	NA	NA	NA	NA	early OIS 3	EOIS3	39.09	14.5	3	3.2		NA	Jones et al., 2018b
El Castillo	Spain	43.29	-3.97	CST95. N17.9.20C.513	CAS32	30434	Cervus elaphus	Cervus elaphus	mixed	bone	metatarsal	NA	NA	NA	NA	NA	NA	early OIS 3	EOIS3	39.58	14.7	4.7	3.1		NA	Jones et al., 2018b
El Castillo	Spain	43.29	-3.97	CST95. N17.3.20C.416	CAS33	30435	Cervus elaphus	Cervus elaphus	mixed	bone	metacarpal	NA	NA	NA	NA	NA	NA	early OIS 3	EOIS3	38.95	14.2	4.3	3.2		NA	Jones et al., 2018b
El Castillo	Spain	43.29	-3.97	CST95. N17.3.20C.458	CAS34	30436	Cervus elaphus	Cervus elaphus	mixed	bone	femur	NA	NA	NA	NA	NA	NA	early OIS 3	EOIS3	32.48	11.8	3.9	3.2		NA	Jones et al., 2018b
El Castillo	Spain	43.29	-3.97	CST95. N17.3.20C.462	CAS35	30437	Cervus elaphus	Cervus elaphus	mixed	bone	humerus	NA	NA	NA	NA	NA	NA	early OIS 3	EOIS3	40.5	14.7	4.4	3.2		NA	Jones et al., 2018b
El Castillo	Spain	43.29	-3.97	CST95. N17.3.20C.418	CAS36	30438	Cervus elaphus	Cervus elaphus	mixed	bone	tibia	NA	NA	NA	NA	NA	NA	early OIS 3	EOIS3	37.48	13.9	3.6	3.1		NA	Jones et al., 2018b
El Castillo	Spain	43.29	-3.97	CST95. N17.3.20C.457	CAS37	30439	Cervus elaphus	Cervus elaphus	mixed	bone	tibia	NA	NA	NA	NA	NA	NA	early OIS 3	EOIS3	41.72	15.7	3	3.1		NA	Jones et al., 2018b
El Castillo	Spain	43.29	-3.97	CST81.N18.16.mp1	CAS38	30440	Cervus elaphus	Cervus elaphus	mixed	bone	long bone	NA	NA	NA	NA	NA	NA	early OIS 3	EOIS3	43.27	15.7	1.8	3.2		NA	Jones et al., 2018b
El Castillo	Spain	43.29	-3.97	CST81.N16.16.mp1/1	CAS39	30441	Cervus elaphus	Cervus elaphus	mixed	bone	metacarpal	NA	NA	NA	NA	NA	NA	early OIS 3	EOIS3	41.59	14.8	3.3	3.3		NA	Jones et al., 2018b
El Castillo	Spain	43.29	-3.97	CST81.N17.16.MP2/41	CAS40	30442	Cervus elaphus	Cervus elaphus	mixed	bone	carpal 2+3	NA	NA	NA	NA	NA	NA	early OIS 3	EOIS3	41.53	15.2	3.9	3.2		NA	Jones et al., 2018b
El Castillo	Spain	43.29	-3.97	CST81.N15.16-17	CAS41	30443	Cervus elaphus	Cervus elaphus	mixed	bone	tibia	NA	NA	NA	NA	NA	NA	early OIS 3	EOIS3	43.45	15.8	4	3.2		NA	Jones et al., 2018b
El Castillo	Spain	43.29	-3.97	Box:91 DE 118, CST81.-.17C.162	CAS42	30444	Cervus elaphus	Cervus elaphus	mixed	bone	mandible (m3)	NA	NA	NA	NA	NA	NA	early OIS 3	EOIS3	43.58	15.8	1.9	3.2		NA	Jones et al., 2018b
El Castillo	Spain	43.29	-3.97	Box:91 DE 118, CST81.H2.17C.423	CAS47	30445	Cervus elaphus	Cervus elaphus	mixed	bone	mandible (m2+m3)	NA	NA	NA	NA	NA	NA	early OIS 3	EOIS3	36.75	12.9	3.8	3.3		NA	Jones et al., 2018b
El Castillo	Spain	43.29	-3.97	Box:91 DE 118, CST81.H2.17C.423	CAS50	30446	Cervus elaphus	Cervus elaphus	mixed	bone	maxila with M2	NA	NA	NA	NA	NA	NA	early OIS 3	EOIS3	38.76	13.8	4	3.3		NA	Jones et al., 2018b
El Castillo	Spain	43.29	-3.97	Box:91 DE 118, CST98.K15.1.18B.47	CAS56	30447	Cervus elaphus	Cervus elaphus	mixed	bone	mandible w/ RM2	NA	NA	NA	NA	NA	NA	early OIS 3	EOIS3	43.37	15.1	2.5	3.4		NA	Jones et al., 2018b
El Castillo	Spain	43.29	-3.97	CST94.N16.6.19B.20	CAS16	30418	uncertain large Cervid	Unidentified Cervid	NA	bone	tibia	NA	NA	NA	NA	NA	NA	early OIS 3	NA	41.13	14.45	4.25	3.32	species ID uncertain	NA	Jones et al., 2018b
El Castillo	Spain	43.29	-3.97	CST94.N16.7.19B.107	CAS20	30422	uncertain large Cervid	Unidentified Cervid	NA	bone	long bone	NA	NA	NA	NA	NA	NA	early OIS 3	NA	39.38	13.73	2.77	3.35	species ID uncertain	NA	Jones et al., 2018b
El Castillo	Spain	43.29	-3.97	CST94.N16.7.19B.79	CAS21	30423	uncertain large Cervid	Unidentified Cervid	NA	bone	tibia	NA	NA	NA	NA	NA	NA	early OIS 3	NA	41.96	14.62	4.71	3.35	species ID uncertain	NA	Jones et al., 2018b
El Castillo	Spain	43.29	-3.97	CST94.N16.5.19B.2	CAS19	30421	uncertain large Cervid	Unidentified Cervid	NA	bone	long bone	NA	NA	NA	NA	NA	NA	early OIS 3	NA	41.68	14.08	3.74	3.46	species ID uncertain	NA	Jones et al., 2018b
El Miron	Spain	43.25	-3.45	T10A.107.2/184	XLHB-6		Cervus elaphus	Cervus elaphus	mixed	antler	antler	NA	NA	NA	NA	NA	NA	GS-2.1a/b	NA	NA	NA	2.5	3.3	antler	NA	Stevens et al., 2014
El Miron	Spain	43.25	-3.45	V8B.118/3496	XLHB-20		Cervus elaphus	Cervus elaphus	mixed	antler	antler	NA	NA	NA	NA	NA	NA	LGM	NA	NA	NA	1.7	3.4	antler	NA	Stevens et al., 2014
El Miron	Spain	43.25	-3.45	H4.10.1/728	XLHB-52		Cervus elaphus	Cervus elaphus	mixed	bone	Mandible (fragment)	NA	NA	NA	NA	NA	NA	early Holocene	EH	NA	NA	3.5	3.2		NA	Stevens et al., 2014
El Miron	Spain	43.25	-3.45	I4B.10.1/718	XLHB-53		Cervus elaphus	Cervus elaphus	mixed	bone	Rib	NA	NA	NA	NA	NA	NA	early Holocene	EH	NA	NA	3.9	3.2		NA	Stevens et al., 2014
El Miron	Spain	43.25	-3.45	H3.10.1/459	XLHB-54		Cervus elaphus	Cervus elaphus	mixed	bone	1st phalanx	NA	NA	NA	NA	NA	NA	early Holocene	EH	NA	NA	4.5	3.2		NA	Stevens et al., 2014
El Miron	Spain	43.25	-3.45	L5.304/490	XLHB-93		Cervus elaphus	Cervus elaphus	mixed	bone	femur	NA	NA	NA	NA	NA	NA	early Holocene	EH	NA	NA	3.8	3.2		NA	Stevens et al., 2014
El Miron	Spain	43.25	-3.45	O6B.307/90	XLHB-100		Cervus elaphus	Cervus elaphus	mixed	bone	Metatarsal	NA	NA	NA	NA	NA	NA	GI-1	LGI	NA	NA	2.3	3.2		NA	Stevens et al., 2014
El Miron	Spain	43.25	-3.45	O6B.307/90	XLHB-101		Cervus elaphus	Cervus elaphus	mixed	bone	Tibia	NA	NA	NA	NA	NA	NA	GI-1	LGI	NA	NA	2.3	3.2		NA	Stevens et al., 2014
El Miron	Spain	43.25	-3.45	O6D.308/110	XLHB-102		Cervus elaphus	Cervus elaphus	mixed	bone	Femur (distal)	NA	NA	NA	NA	NA	NA	GI-1	LGI	NA	NA	2.3	3.2		NA	Stevens et al., 2014
El Miron	Spain	43.25	-3.45	P6C.308/193	XLHB-103		Cervus elaphus	Cervus elaphus	mixed	bone	Metatarsal	NA	NA	NA	NA	NA	NA	GI-1	LGI	NA	NA	3.4	3.2		NA	Stevens et al., 2014
El Miron	Spain	43.25	-3.45	T7A.102/21	XLHB-108		Cervus elaphus	Cervus elaphus	mixed	bone	femur	NA	NA	NA	NA	NA	NA	GI-1	LGI	NA	NA	3.8	3.3		NA	Stevens et al., 2014
El Miron	Spain	43.25	-3.45	U10C.106/132	XLHB-115		Cervus elaphus	Cervus elaphus	mixed	bone	Long bone	NA	NA	NA	NA	NA	NA	GI-1	LGI	NA	NA	2	3.2		NA	Stevens et al., 2014
El Miron	Spain	43.25	-3.45	U10A.106/108	XLHB-116		Cervus elaphus	Cervus elaphus	mixed	bone	femur	NA	NA	NA	NA	NA	NA	GI-1	LGI	NA	NA	2.8	3.3		NA	Stevens et al., 2014
El Miron	Spain	43.25	-3.45	U7B.106/8	XLHB-120		Cervus elaphus	Cervus elaphus	mixed	bone	femur	NA	NA	NA	NA	NA	NA	GI-1	LGI	NA	NA	3	3.3		NA	Stevens et al., 2014
El Miron	Spain	43.25	-3.45	P6D.306/94	XLHB-22		Cervus elaphus	Cervus elaphus	mixed	bone	Rib	NA	NA	NA	NA	NA	NA	GI-1	LGI	NA	NA	2.2	3.3		NA	Stevens et al., 2014
El Miron	Spain	43.25	-3.45	O6B.308/105	XLHB-23		Cervus elaphus	Cervus elaphus	mixed	bone	3rd phalanx	NA	NA	NA	NA	NA	NA	GI-1	LGI	NA	NA	3	3.3		NA	Stevens et al., 2014
El Miron	Spain	43.25	-3.45	J3A.11/54	XLHB-24		Cervus elaphus	Cervus elaphus	mixed	bone	Metacarpal	NA	NA	NA	NA	NA	NA	GI-1	LGI	NA	NA	3.6	3.3		NA	Stevens et al., 2014
El Miron	Spain	43.25	-3.45	J4.11.1/760	XLHB-25		Cervus elaphus	Cervus elaphus	mixed	bone	1st phalanx	NA	NA	NA	NA	NA	NA	GI-1	LGI	NA	NA	3.5	3.3		NA	Stevens et al., 2014
El Miron	Spain	43.25	-3.45	T6.106.1/21	XLHB-4		Cervus elaphus	Cervus elaphus	mixed	bone	1st phalanx	NA	NA	NA	NA	NA	NA	GI-1	LGI	NA	NA	3.2	3.4		NA	Stevens et al., 2014
El Miron	Spain	43.25	-3.45	I1A.11/20	XLHB-55		Cervus elaphus	Cervus elaphus	mixed	bone	Metacarpal	NA	NA	NA	NA	NA	NA	GI-1	LGI	NA	NA	2.6	3.2		NA	Stevens et al., 2014
El Miron	Spain	43.25	-3.45	J4.11/680	XLHB-56		Cervus elaphus	Cervus elaphus	mixed	bone	Metapodial	NA	NA	NA	NA	NA	NA	GI-1	LGI	NA	NA	3.5	3.2		NA	Stevens et al., 2014
El Miron	Spain	43.25	-3.45	I1A.11/20	XLHB-58		Cervus elaphus	Cervus elaphus	mixed	bone	femur	NA	NA	NA	NA	NA	NA	GI-1	LGI	NA	NA	3.4	3.2		NA	Stevens et al., 2014
El Miron	Spain	43.25	-3.45	J3C.11/68	XLHB-59		Cervus elaphus	Cervus elaphus	mixed	bone	Long bone	NA	NA	NA	NA	NA	NA	GI-1	LGI	NA	NA	3.1	3.2		NA	Stevens et al., 2014
El Miron	Spain	43.25	-3.45	I2.11/58	XLHB-60		Cervus elaphus	Cervus elaphus	mixed	bone	femur	NA	NA	NA	NA	NA	NA	GI-1	LGI	NA	NA	1.5	3.2		NA	Stevens et al., 2014
El Miron	Spain	43.25	-3.45	I4.11.1/844	XLHB-61		Cervus elaphus	Cervus elaphus	mixed	bone	Tibia	NA	NA	NA	NA	NA	NA	GI-1	LGI	NA	NA	3	3.2		NA	Stevens et al., 2014
El Miron	Spain	43.25	-3.45	I4D.11.1/871	XLHB-62		Cervus elaphus	Cervus elaphus	mixed	bone	Tibia	NA	NA	NA	NA	NA	NA	GI-1	LGI	NA	NA	3.3	3.2		NA	Stevens et al., 2014
El Miron	Spain	43.25	-3.45	H4A.11.2/797	XLHB-63		Cervus elaphus	Cervus elaphus	mixed	bone	Humerus	NA	NA	NA	NA	NA	NA	GI-1	LGI	NA	NA	2.9	3.2		NA	Stevens et al., 2014
El Miron	Spain	43.25	-3.45	I4.11.2/833	XLHB-64		Cervus elaphus	Cervus elaphus	mixed	bone	femur	NA	NA	NA	NA	NA	NA	GI-1	LGI	NA	NA	3.5	3.2		NA	Stevens et al., 2014
El Miron	Spain	43.25	-3.45	P6D.306/94	XLHB-95		Cervus elaphus	Cervus elaphus	mixed	bone	1st phalanx	NA	NA	NA	NA	NA	NA	GI-1	LGI	NA	NA	2.4	3.3		NA	Stevens et al., 2014
El Miron	Spain	43.25	-3.45	P6D.306/59	XLHB-96		Cervus elaphus	Cervus elaphus	mixed	bone	1st phalanx	NA	NA	NA	NA	NA	NA	GI-1	LGI	NA	NA	1.7	3.2		NA	Stevens et al., 2014
El Miron	Spain	43.25	-3.45	O6D.306/75	XLHB-97		Cervus elaphus	Cervus elaphus	mixed	bone	femur	NA	NA	NA	NA	NA	NA	GI-1	LGI	NA	NA	3.1	3.2		NA	Stevens et al., 2014
El Miron	Spain	43.25	-3.45	P6B.306/109	XLHB-98		Cervus elaphus	Cervus elaphus	mixed	bone	Pelvis	NA	NA	NA	NA	NA	NA	GI-1	LGI	NA	NA	0.6	3.2		NA	Stevens et al., 2014
El Miron	Spain	43.25	-3.45	P6.307/145	XLHB-99		Cervus elaphus	Cervus elaphus	mixed	bone	Metatarsal	NA	NA	NA	NA	NA	NA	GI-1	LGI	NA	NA	2.3	3.2		NA	Stevens et al., 2014
El Miron	Spain	43.25	-3.45	V8.112/1797	XLHB-13		Cervus elaphus	Cervus elaphus	mixed	bone	Metapodial	GX-23395	16370	190	20297	19297	19775	NA	LGM	NA	NA	2.6	3.6		Stevens et al., 2014	Stevens et al., 2014
El Miron	Spain	43.25	-3.45	V8D.114/2129	XLHB-138		Cervus elaphus	Cervus elaphus	mixed	bone	1st phalanx (proximal)	NA	NA	NA	NA	NA	NA	LGM	LGM	NA	NA	2.3	3.3		NA	Stevens et al., 2014
El Miron	Spain	43.25	-3.45	V8A.114/2149	XLHB-139		Cervus elaphus	Cervus elaphus	mixed	bone	Radius	NA	NA	NA	NA	NA	NA	LGM	LGM	NA	NA	2.6	3.5		NA	Stevens et al., 2014
El Miron	Spain	43.25	-3.45	V8C.114/1985	XLHB-140		Cervus elaphus	Cervus elaphus	mixed	bone	Humerus	NA	NA	NA	NA	NA	NA	LGM	LGM	NA	NA	2.5	3.6		NA	Stevens et al., 2014
El Miron	Spain	43.25	-3.45	T8D.114/1512	XLHB-15		Cervus elaphus	Cervus elaphus	mixed	bone	Long bone	NA	NA	NA	NA	NA	NA	LGM	LGM	NA	NA	3.9	3.4		NA	Stevens et al., 2014
El Miron	Spain	43.25	-3.45	V8D.118/3919	XLHB-150		Cervus elaphus	Cervus elaphus	mixed	bone	Long bone	NA	NA	NA	NA	NA	NA	LGM	LGM	NA	NA	3	3.6		NA	Stevens et al., 2014
El Miron	Spain	43.25	-3.45	V8B.118/3502	XLHB-152		Cervus elaphus	Cervus elaphus	mixed	bone	Tibia	NA	NA	NA	NA	NA	NA	LGM	LGM	NA	NA	2.5	3.3		NA	Stevens et al., 2014
El Miron	Spain	43.25	-3.45	V8B.119/3979	XLHB-153		Cervus elaphus	Cervus elaphus	mixed	bone	Tibia	NA	NA	NA	NA	NA	NA	LGM	LGM	NA	NA	2.3	3.4		NA	Stevens et al., 2014
El Miron	Spain	43.25	-3.45	V8D.119/4112	XLHB-155		Cervus elaphus	Cervus elaphus	mixed	bone	Tibia	NA	NA	NA	NA	NA	NA	LGM	LGM	NA	NA	1.9	3.3		NA	Stevens et al., 2014
El Miron	Spain	43.25	-3.45	V10B.121/132	XLHB-157		Cervus elaphus	Cervus elaphus	mixed	bone	Metatarsal	NA	NA	NA	NA	NA	NA	LGM	LGM	NA	NA	2.7	3.2		NA	Stevens et al., 2014
El Miron	Spain	43.25	-3.45	V10A.121/148	XLHB-158		Cervus elaphus	Cervus elaphus	mixed	bone	Metatarsal	NA	NA	NA	NA	NA	NA	LGM	LGM	NA	NA	2.4	3.2		NA	Stevens et al., 2014
El Miron	Spain	43.25	-3.45	V10B.121/153	XLHB-159		Cervus elaphus	Cervus elaphus	mixed	bone	2nd phalanx	NA	NA	NA	NA	NA	NA	LGM	LGM	NA	NA	2.2	3.2		NA	Stevens et al., 2014
El Miron	Spain	43.25	-3.45	V10A.122/277	XLHB-160		Cervus elaphus	Cervus elaphus	mixed	bone	1st phalanx	NA	NA	NA	NA	NA	NA	LGM	LGM	NA	NA	2.4	3.2		NA	Stevens et al., 2014
El Miron	Spain	43.25	-3.45	V10A.122/279	XLHB-161		Cervus elaphus	Cervus elaphus	mixed	bone	Radius	NA	NA	NA	NA	NA	NA	LGM	LGM	NA	NA	2.1	3.2		NA	Stevens et al., 2014
El Miron	Spain	43.25	-3.45	V10C.122/350	XLHB-162		Cervus elaphus	Cervus elaphus	mixed	bone	Humerus	NA	NA	NA	NA	NA	NA	LGM	LGM	NA	NA	2.3	3.2		NA	Stevens et al., 2014
El Miron	Spain	43.25	-3.45	V10A.122/370	XLHB-163		Cervus elaphus	Cervus elaphus	mixed	bone	1st phalanx	NA	NA	NA	NA	NA	NA	LGM	LGM	NA	NA	3.1	3.2		NA	Stevens et al., 2014
El Miron	Spain	43.25	-3.45	V10C.123/399	XLHB-164		Cervus elaphus	Cervus elaphus	mixed	bone	femur	NA	NA	NA	NA	NA	NA	LGM	LGM	NA	NA	2.8	3.2		NA	Stevens et al., 2014
El Miron	Spain	43.25	-3.45	V10D.124/434	XLHB-165		Cervus elaphus	Cervus elaphus	mixed	bone	Metacarpal	NA	NA	NA	NA	NA	NA	LGM	LGM	NA	NA	2.5	3.2		NA	Stevens et al., 2014
El Miron	Spain	43.25	-3.45	V10B.125/616	XLHB-166		Cervus elaphus	Cervus elaphus	mixed	bone	Metacarpal (distal)	NA	NA	NA	NA	NA	NA	LGM	LGM	NA	NA	1.6	3.2		NA	Stevens et al., 2014
El Miron	Spain	43.25	-3.45	V10C.125/741	XLHB-167		Cervus elaphus	Cervus elaphus	mixed	bone	Calcaneum	NA	NA	NA	NA	NA	NA	LGM	LGM	NA	NA	2.3	3.3		NA	Stevens et al., 2014
El Miron	Spain	43.25	-3.45	V10A.125/750	XLHB-168		Cervus elaphus	Cervus elaphus	mixed	bone	Metatarsal	NA	NA	NA	NA	NA	NA	LGM	LGM	NA	NA	2.2	3.2		NA	Stevens et al., 2014
El Miron	Spain	43.25	-3.45	V8B.119/3963	XLHB-21		Cervus elaphus	Cervus elaphus	mixed	bone	Long bone	GX-25857	16960	80	20756	20293	20490	NA	LGM	NA	NA	3.4	3.3		Stevens et al., 2014	Stevens et al., 2014
El Miron	Spain	43.25	-3.45	V8D.118/3926	XLHB-32		Cervus elaphus	Cervus elaphus	mixed	bone	Sesamoid	NA	NA	NA	NA	NA	NA	LGM	LGM	NA	NA	2.8	3.3		NA	Stevens et al., 2014
El Miron	Spain	43.25	-3.45	V8D.119/4571	XLHB-33		Cervus elaphus	Cervus elaphus	mixed	bone	3rd phalanx	NA	NA	NA	NA	NA	NA	LGM	LGM	NA	NA	2.3	3.3		NA	Stevens et al., 2014
El Miron	Spain	43.25	-3.45	H2.12/672	XLHB-26		Cervus elaphus	Cervus elaphus	mixed	bone	2nd phalanx	GX-22132	12970	70	15734	15284	15515	NA	LGT	NA	NA	2.5	3.3		Stevens et al., 2014	Stevens et al., 2014
El Miron	Spain	43.25	-3.45	H3B.15/989	XLHB-35		Cervus elaphus	Cervus elaphus	mixed	bone	1st phalanx	GX-23392	15010	260	18863	17569	18333	NA	LGT	NA	NA	3.2	3.2		Stevens et al., 2014	Stevens et al., 2014
El Miron	Spain	43.25	-3.45	T8B.112/908	XLHB-12		Cervus elaphus	Cervus elaphus	mixed	bone	Metatarsal	NA	NA	NA	NA	NA	NA	GS-2.1a/b	LGT	NA	NA	3.7	3.6		NA	Stevens et al., 2014
El Miron	Spain	43.25	-3.45	T9.108/269	XLHB-123		Cervus elaphus	Cervus elaphus	mixed	bone	Long bone	NA	NA	NA	NA	NA	NA	GS-2.1a/b	LGT	NA	NA	3.3	3.4		NA	Stevens et al., 2014
El Miron	Spain	43.25	-3.45	T9B.108/373	XLHB-124		Cervus elaphus	Cervus elaphus	mixed	bone	Metapodial	NA	NA	NA	NA	NA	NA	GS-2.1a/b	LGT	NA	NA	3.1	3.4		NA	Stevens et al., 2014
El Miron	Spain	43.25	-3.45	T7A.108/309	XLHB-125		Cervus elaphus	Cervus elaphus	mixed	bone	Long bone	NA	NA	NA	NA	NA	NA	GS-2.1a/b	LGT	NA	NA	2.9	3.4		NA	Stevens et al., 2014
El Miron	Spain	43.25	-3.45	T9B.108/353	XLHB-126		Cervus elaphus	Cervus elaphus	mixed	bone	Long bone	NA	NA	NA	NA	NA	NA	GS-2.1a/b	LGT	NA	NA	2.9	3.4		NA	Stevens et al., 2014
El Miron	Spain	43.25	-3.45	T10D.108/185	XLHB-127		Cervus elaphus	Cervus elaphus	mixed	bone	Long bone	NA	NA	NA	NA	NA	NA	GS-2.1a/b	LGT	NA	NA	3.2	3.4		NA	Stevens et al., 2014
El Miron	Spain	43.25	-3.45	V8D.110/588	XLHB-129		Cervus elaphus	Cervus elaphus	mixed	bone	1st phalanx (proximal)	NA	NA	NA	NA	NA	NA	GS-2.1a/b	LGT	NA	NA	2.9	3.4		NA	Stevens et al., 2014
El Miron	Spain	43.25	-3.45	V8D.110/857	XLHB-130		Cervus elaphus	Cervus elaphus	mixed	bone	Tibia	NA	NA	NA	NA	NA	NA	GS-2.1a/b	LGT	NA	NA	2.5	3.4		NA	Stevens et al., 2014
El Miron	Spain	43.25	-3.45	V8C.111/1346	XLHB-132		Cervus elaphus	Cervus elaphus	mixed	bone	Rib	NA	NA	NA	NA	NA	NA	GS-2.1a/b	LGT	NA	NA	2.4	3.3		NA	Stevens et al., 2014
El Miron	Spain	43.25	-3.45	V8A.111/1639	XLHB-133		Cervus elaphus	Cervus elaphus	mixed	bone	Diaphysis fragment	NA	NA	NA	NA	NA	NA	GS-2.1a/b	LGT	NA	NA	3.5	3.4		NA	Stevens et al., 2014
El Miron	Spain	43.25	-3.45	V8C.111/1398	XLHB-134		Cervus elaphus	Cervus elaphus	mixed	bone	Tibia	NA	NA	NA	NA	NA	NA	GS-2.1a/b	LGT	NA	NA	2.9	3.3		NA	Stevens et al., 2014
El Miron	Spain	43.25	-3.45	V8C.112/1845	XLHB-135		Cervus elaphus	Cervus elaphus	mixed	bone	Rib	NA	NA	NA	NA	NA	NA	GS-2.1a/b	LGT	NA	NA	2.2	3.3		NA	Stevens et al., 2014
El Miron	Spain	43.25	-3.45	V8C.112/1850	XLHB-137		Cervus elaphus	Cervus elaphus	mixed	bone	Tibia	NA	NA	NA	NA	NA	NA	GS-2.1a/b	LGT	NA	NA	2.3	3.4		NA	Stevens et al., 2014
El Miron	Spain	43.25	-3.45	V8D.115/2207	XLHB-143		Cervus elaphus	Cervus elaphus	mixed	bone	femur	NA	NA	NA	NA	NA	NA	GS-2.1a/b	LGT	NA	NA	3.2	3.3		NA	Stevens et al., 2014
El Miron	Spain	43.25	-3.45	V8C.116/2434	XLHB-146		Cervus elaphus	Cervus elaphus	mixed	bone	Humerus	NA	NA	NA	NA	NA	NA	GS-2.1a/b	LGT	NA	NA	2.8	3.3		NA	Stevens et al., 2014
El Miron	Spain	43.25	-3.45	T9C.116/3243	XLHB-17		Cervus elaphus	Cervus elaphus	mixed	bone	Radius	NA	NA	NA	NA	NA	NA	GS-2.1a/b	LGT	NA	NA	2.9	3.3		NA	Stevens et al., 2014
El Miron	Spain	43.25	-3.45	H3A.15/878	XLHB-27		Cervus elaphus	Cervus elaphus	mixed	bone	carpal	NA	NA	NA	NA	NA	NA	GS-2.1a/b	LGT	NA	NA	3	3.2		NA	Stevens et al., 2014
El Miron	Spain	43.25	-3.45	H3B.15/898	XLHB-28		Cervus elaphus	Cervus elaphus	mixed	bone	Sesamoid	NA	NA	NA	NA	NA	NA	GS-2.1a/b	LGT	NA	NA	2.4	3.2		NA	Stevens et al., 2014
El Miron	Spain	43.25	-3.45	H4A.17/2237	XLHB-30		Cervus elaphus	Cervus elaphus	mixed	bone	Tibia	NA	NA	NA	NA	NA	NA	GS-2.1a/b	LGT	NA	NA	2.9	3.3		NA	Stevens et al., 2014
El Miron	Spain	43.25	-3.45	H4D.17/2557	XLHB-31		Cervus elaphus	Cervus elaphus	mixed	bone	1st phalanx	NA	NA	NA	NA	NA	NA	GS-2.1a/b	LGT	NA	NA	3.2	3.2		NA	Stevens et al., 2014
El Miron	Spain	43.25	-3.45	J4C.15/1057	XLHB-34		Cervus elaphus	Cervus elaphus	mixed	bone	accessory bone	NA	NA	NA	NA	NA	NA	GS-2.1a/b	LGT	NA	NA	2.8	3.2		NA	Stevens et al., 2014
El Miron	Spain	43.25	-3.45	J4C.14/904	XLHB-36		Cervus elaphus	Cervus elaphus	mixed	bone	2nd phalanx	NA	NA	NA	NA	NA	NA	GS-2.1a/b	LGT	NA	NA	3	3.3		NA	Stevens et al., 2014
El Miron	Spain	43.25	-3.45	H1D.12/374	XLHB-65		Cervus elaphus	Cervus elaphus	mixed	bone	Tibia	NA	NA	NA	NA	NA	NA	GS-2.1a/b	LGT	NA	NA	2.6	3.2		NA	Stevens et al., 2014
El Miron	Spain	43.25	-3.45	H4.12/907	XLHB-66		Cervus elaphus	Cervus elaphus	mixed	bone	Tibia	NA	NA	NA	NA	NA	NA	GS-2.1a/b	LGT	NA	NA	3.3	3.3		NA	Stevens et al., 2014
El Miron	Spain	43.25	-3.45	H3D.12/608	XLHB-67		Cervus elaphus	Cervus elaphus	mixed	bone	Long bone	NA	NA	NA	NA	NA	NA	GS-2.1a/b	LGT	NA	NA	2.5	3.2		NA	Stevens et al., 2014
El Miron	Spain	43.25	-3.45	H1A.12/369	XLHB-68		Cervus elaphus	Cervus elaphus	mixed	bone	femur	NA	NA	NA	NA	NA	NA	GS-2.1a/b	LGT	NA	NA	2.6	3.2		NA	Stevens et al., 2014
El Miron	Spain	43.25	-3.45	H2B.13/712	XLHB-69		Cervus elaphus	Cervus elaphus	mixed	bone	femur	NA	NA	NA	NA	NA	NA	GS-2.1a/b	LGT	NA	NA	2.9	3.2		NA	Stevens et al., 2014
El Miron	Spain	43.25	-3.45	T10A.108/461	XLHB-7		Cervus elaphus	Cervus elaphus	mixed	bone	Metacarpal	NA	NA	NA	NA	NA	NA	GS-2.1a/b	LGT	NA	NA	3.8	3.4		NA	Stevens et al., 2014
El Miron	Spain	43.25	-3.45	J4B.13/856	XLHB-70		Cervus elaphus	Cervus elaphus	mixed	bone	Humerus	NA	NA	NA	NA	NA	NA	GS-2.1a/b	LGT	NA	NA	2.1	3.2		NA	Stevens et al., 2014
El Miron	Spain	43.25	-3.45	H2B.14/739	XLHB-71		Cervus elaphus	Cervus elaphus	mixed	bone	Tibia	NA	NA	NA	NA	NA	NA	GS-2.1a/b	LGT	NA	NA	2.7	3.2		NA	Stevens et al., 2014
El Miron	Spain	43.25	-3.45	H4B.14/909	XLHB-72		Cervus elaphus	Cervus elaphus	mixed	bone	Tibia	NA	NA	NA	NA	NA	NA	GS-2.1a/b	LGT	NA	NA	3	3.2		NA	Stevens et al., 2014
El Miron	Spain	43.25	-3.45	J2B.14/53	XLHB-73		Cervus elaphus	Cervus elaphus	mixed	bone	Metatarsal	NA	NA	NA	NA	NA	NA	GS-2.1a/b	LGT	NA	NA	3.2	3.3		NA	Stevens et al., 2014
El Miron	Spain	43.25	-3.45	H4B.14/908	XLHB-74		Cervus elaphus	Cervus elaphus	mixed	bone	Metapodial	NA	NA	NA	NA	NA	NA	GS-2.1a/b	LGT	NA	NA	2.4	3.2		NA	Stevens et al., 2014
El Miron	Spain	43.25	-3.45	H4A.14/897	XLHB-75		Cervus elaphus	Cervus elaphus	mixed	bone	1st phalanx	NA	NA	NA	NA	NA	NA	GS-2.1a/b	LGT	NA	NA	2.7	3.2		NA	Stevens et al., 2014
El Miron	Spain	43.25	-3.45	H3A.15/709	XLHB-76		Cervus elaphus	Cervus elaphus	mixed	bone	Metacarpal (proximal)	NA	NA	NA	NA	NA	NA	GS-2.1a/b	LGT	NA	NA	3.6	3.2		NA	Stevens et al., 2014
El Miron	Spain	43.25	-3.45	H3A.15/713	XLHB-77		Cervus elaphus	Cervus elaphus	mixed	bone	Humerus	NA	NA	NA	NA	NA	NA	GS-2.1a/b	LGT	NA	NA	3.3	3.2		NA	Stevens et al., 2014
El Miron	Spain	43.25	-3.45	H3C.15/690	XLHB-78		Cervus elaphus	Cervus elaphus	mixed	bone	Humerus	NA	NA	NA	NA	NA	NA	GS-2.1a/b	LGT	NA	NA	3.2	3.2		NA	Stevens et al., 2014
El Miron	Spain	43.25	-3.45	H3D.15/674	XLHB-79		Cervus elaphus	Cervus elaphus	mixed	bone	1st phalanx (distal)	NA	NA	NA	NA	NA	NA	GS-2.1a/b	LGT	NA	NA	3.7	3.2		NA	Stevens et al., 2014
El Miron	Spain	43.25	-3.45	H3B.16/1108	XLHB-80		Cervus elaphus	Cervus elaphus	mixed	bone	Metatarsal	NA	NA	NA	NA	NA	NA	GS-2.1a/b	LGT	NA	NA	2.3	3.2		NA	Stevens et al., 2014
El Miron	Spain	43.25	-3.45	H3A.16/1090	XLHB-81		Cervus elaphus	Cervus elaphus	mixed	bone	Long bone	NA	NA	NA	NA	NA	NA	GS-2.1a/b	LGT	NA	NA	2.8	3.1		NA	Stevens et al., 2014
El Miron	Spain	43.25	-3.45	H3A.16/1098	XLHB-82		Cervus elaphus	Cervus elaphus	mixed	bone	1st phalanx	NA	NA	NA	NA	NA	NA	GS-2.1a/b	LGT	NA	NA	2.8	3.2		NA	Stevens et al., 2014
El Miron	Spain	43.25	-3.45	H3A.16/1089	XLHB-83		Cervus elaphus	Cervus elaphus	mixed	bone	Femur or humerus	NA	NA	NA	NA	NA	NA	GS-2.1a/b	LGT	NA	NA	2.9	3.2		NA	Stevens et al., 2014
El Miron	Spain	43.25	-3.45	J4D.17/5883	XLHB-84		Cervus elaphus	Cervus elaphus	mixed	bone	femur	NA	NA	NA	NA	NA	NA	GS-2.1a/b	LGT	NA	NA	2.9	3.2		NA	Stevens et al., 2014
El Miron	Spain	43.25	-3.45	J4D.17/5882	XLHB-85		Cervus elaphus	Cervus elaphus	mixed	bone	Humerus	NA	NA	NA	NA	NA	NA	GS-2.1a/b	LGT	NA	NA	2.5	3.2		NA	Stevens et al., 2014
El Miron	Spain	43.25	-3.45	J4D.17/5954	XLHB-86		Cervus elaphus	Cervus elaphus	mixed	bone	Mandible	NA	NA	NA	NA	NA	NA	GS-2.1a/b	LGT	NA	NA	2.7	3.2		NA	Stevens et al., 2014
El Miron	Spain	43.25	-3.45	J4C.17/5623	XLHB-87		Cervus elaphus	Cervus elaphus	mixed	bone	Metapodial	NA	NA	NA	NA	NA	NA	GS-2.1a/b	LGT	NA	NA	2.5	3.2		NA	Stevens et al., 2014
El Miron	Spain	43.25	-3.45	J4D.17/5950	XLHB-88		Cervus elaphus	Cervus elaphus	mixed	bone	1st phalanx	NA	NA	NA	NA	NA	NA	GS-2.1a/b	LGT	NA	NA	2.4	3.2		NA	Stevens et al., 2014
El Miron	Spain	43.25	-3.45	J4A.17/6559	XLHB-89		Cervus elaphus	Cervus elaphus	mixed	bone	1st phalanx	NA	NA	NA	NA	NA	NA	GS-2.1a/b	LGT	NA	NA	2.8	3.2		NA	Stevens et al., 2014
El Miron	Spain	43.25	-3.45	J4B.17/6692	XLHB-90		Cervus elaphus	Cervus elaphus	mixed	bone	Metacarpal	NA	NA	NA	NA	NA	NA	GS-2.1a/b	LGT	NA	NA	2.5	3.2		NA	Stevens et al., 2014
El Miron	Spain	43.25	-3.45	V10A.127/1133	XLHB-170		Cervus elaphus	Cervus elaphus	mixed	bone	femur	NA	NA	NA	NA	NA	NA	late OIS 3	LOIS3	NA	NA	2.1	3.2		NA	Stevens et al., 2014
El Miron	Spain	43.25	-3.45	Q7D.305/6	XLHB-94		Cervus elaphus	Cervus elaphus	mixed	bone	Metatarsal	NA	NA	NA	NA	NA	NA	GS-1	YD	NA	NA	2.6	3.2		NA	Stevens et al., 2014
El Miron	Spain	43.25	-3.45	H2A.16/960	XLHB-29		Cervus elaphus	Cervus elaphus	mixed	bone	not given	NA	NA	NA	NA	NA	NA	GS-2.1a/b	LGT	NA	NA	2.8	3.3		NA	Stevens et al., 2014
Elderbush Cave	UK	53.09	-1.86	EB 3 AK 80'' R MC iii no 20/49, EBC1	A/EB/B/12		Equus	Equus sp.	grazer	bone	not given	OxA-6320	33050	1000	40421	35711	37919	NA	LOIS3	NA	NA	6.1	3	outlier	Kaagan, 2000	Stevens & Hedges, 2004
Elderbush cave	UK	53.09	-1.86	grotto october swallet 58'52 E.B.1959	A/EB/B/4		BosBison	Bison sp.	grazer	bone	not given	NA	NA	NA	NA	NA	NA	uncertain Late Pleisotcene age	NA	35.4	12.8	5.5	3.2	uncertain age	NA	Stevens, 2005	RLAHA (method 1)
Elderbush cave	UK	53.09	-1.86	58'52	A/EB/B/5		BosBison	Bison sp.	grazer	bone	not given	NA	NA	NA	NA	NA	NA	uncertain Late Pleisotcene age	NA	39.2	14.4	7.8	3.2	uncertain age	NA	Stevens, 2005	RLAHA (method 1)
Elderbush cave	UK	53.09	-1.86	58'52	A/EB/B/6		BosBison	Bison sp.	grazer	bone	not given	NA	NA	NA	NA	NA	NA	uncertain Late Pleisotcene age	NA	40.09	14.6	6.3	3.2	uncertain age	NA	Stevens, 2005	RLAHA (method 1)
Elderbush cave	UK	53.09	-1.86	58'52	A/EB/B/7		BosBison	Bison sp.	grazer	bone	not given	NA	NA	NA	NA	NA	NA	uncertain Late Pleisotcene age	NA	30.75	11.1	7.4	3.2	uncertain age	NA	Stevens, 2005	RLAHA (method 1)
Elderbush cave	UK	53.09	-1.86	58'52 2 BE 11 2B 84''	A/EB/B/8		BosBison	Bison sp.	grazer	bone	not given	NA	NA	NA	NA	NA	NA	uncertain Late Pleisotcene age	NA	34.97	12.8	6	3.2	uncertain age	NA	Stevens, 2005	RLAHA (method 1)
Elderbush Cave	UK	53.09	-1.86	p1108	A/EB/B/11		Cervus elaphus	Cervus elaphus	mixed	bone	not given	OxA-15451	9950	45	11682	11244	11370	NA	EH	41.21	15.1	3.1	3.2		Gowlett et al., 1986b	Stevens, 2005	RLAHA (method 1)
Elderbush Cave	UK	53.09	-1.86	6B0? 58'52 ex 1952	A/EB/B/1		Rangifer	Rangifer tarandus	mixed	bone	not given	NA	NA	NA	NA	NA	NA	uncertain Late Pleisotcene age	NA	34.79	12.5	6.4	3.3	uncertain age	NA	Stevens, 2005	RLAHA (method 1)
Etiolles	France	48.64	2.47	n°37	ETL-7		Equus	Equus sp.	grazer	tooth	lower tooth	NA	NA	NA	NA	NA	NA	GI-1	LGI	27.3	9.9	3.9	3.2		NA	Bocherens et al., 2011a
Etiolles	France	48.64	2.47	n°20	ETL-8		Equus	Equus sp.	grazer	tooth	3rd molar R	NA	NA	NA	NA	NA	NA	GI-1	LGI	37.5	13.8	3.7	3.2		NA	Bocherens et al., 2011a
Etiolles	France	48.64	2.47	n°20	ETL-9		Rangifer	Rangifer tarandus	mixed	bone	metapodium	OxA-8757	12315	75	14839	14065	14335	NA	LGI	33.8	12.7	3.1	3.1		Bocherens et al., 2011a	Bocherens et al., 2011a
Etiolles	France	48.64	2.47	G68 n°124	ETL-3		Rangifer	Rangifer tarandus	mixed	bone	phalanx	NA	NA	NA	NA	NA	NA	GI-1	LGI	37.1	13.5	3.9	3.2		NA	Bocherens et al., 2011a
Etiolles	France	48.64	2.47	A66 n°18	ETL-4		Rangifer	Rangifer tarandus	mixed	bone	phalanx	NA	NA	NA	NA	NA	NA	GI-1	LGI	29.6	10	3.6	3.4		NA	Bocherens et al., 2011a
Etiolles	France	48.64	2.47	N16 n°15	ETL-6		Rangifer	Rangifer tarandus	mixed	bone	humerus	NA	NA	NA	NA	NA	NA	GI-1	LGI	38.5	14	3.2	3.2		NA	Bocherens et al., 2011a
Etrembieres	France	46.17	6.21	not given	GrA-9703 (Lyon-637)		Rangifer	Rangifer tarandus	mixed	bone	bone	GrA-9703 (Lyon-637)	12590	60	15200	14545	14985	NA	LGT	43.4	15.5	2	3.3		Drucker et al., 2009b	Drucker et al., 2009b
Eurogully	North Sea	52	3.94	none given	GrA-51786		BosBison	Bos primigenius	grazer	bone	horn pit	GrA-51786	8175	40	9274	9011	9112	NA	EH	42.8	16.6	6.1	3		Kuitems, 2020	Kuitems, 2020
Eurogully	North Sea	52	3.94	none given	GrA-33949		Capreolus	Capreolus capreolus	browser	antler	antler	GrA-33949	8405	45	9529	9300	9440	NA	NA	36.8	12.5	3	3.4	antler	Kuitems, 2020	Kuitems, 2020
Eurogully	North Sea	52	3.94	none given	GrA-40524		Cervus elaphus	Cervus elaphus	mixed	antler	antler	GrA-40524	9070	45	10371	10171	10228	NA	NA	38.1	13.7	3.2	3.2	antler	Kuitems, 2020	Kuitems, 2020
Eurogully	North Sea	52	3.94	none given	GrA-22999		Cervus elaphus	Cervus elaphus	mixed	antler	antler	GrA-22999	8070	50	9192	8724	8990	NA	NA	38.5	16	3.4	2.8	fail: CN	Kuitems, 2020	Kuitems, 2020
Eurogully	North Sea	52	3.94	none given	GrA-22585		Equus	Equus species	grazer	bone	ulna	GrA-22585	43550	1200	49055	44294	46239	NA	EOIS3	44.5	16.5	2.3	3.1		Kuitems, 2020	Kuitems, 2020
Eurogully	North Sea	52	3.94	none given	GrA-32599		Megaloceros	Megaloceros giganteus	mixed	antler	antler	GrA-32599	40750	440	44487	43044	43772	NA	NA	38.7	14.2	5.5	3.2	antler	Kuitems, 2020	Kuitems, 2020
Eurogully	North Sea	52	3.94	none given	GrA-32597		Rangifer	Rangifer tarandus	mixed	bone	metatarsal	GrA-32597	45150	650	48925	46026	47472	NA	NA	36.6	15.1	2.9	2.8	fail: CN	Kuitems, 2020	Kuitems, 2020
Eurogully	North Sea	52	3.94	none given	GrA-20257		Rangifer	Rangifer tarandus	mixed	bone	phalanx	GrA-20257	39200	700	44055	42223	42834	NA	EOIS3	35.9	13.7	6.8	3.1		Kuitems, 2020	Kuitems, 2020
Eurogully/Brown Bank	North Sea	52.15	3.5	none given	GrA-20294		Rangifer	Rangifer tarandus	mixed	bone	astragalus	GrA-20294	29460	250	34465	33382	34018	NA	LOIS3	38.5	15.7	4.1	2.9		Kuitems, 2020	Kuitems, 2020
Fauroux	France	44.24	1.01	FX W20 7 C2 terreuse	FAU-3		Saiga	Saiga tatarica	mixed	bone	radius L	OxA-22426	16960	90	20777	20276	20492	NA	LGM	48.7	17.5	6.5	3.3	outlier	Jürgensen et al., 2017	Jürgensen et al., 2017
Fellställe	Germany	48.28	9.65	Q300 Nr352+365	FLS-9		Rangifer	Rangifer tarandus	mixed	bone	Mandible	NA	NA	NA	NA	NA	NA	uncertain GS-2.1 or GI-1 age	NA	33.4	11.7	2.1	3.3	uncertain age	NA	Drucker et al., 2011b
Fellställe	Germany	48.28	9.65	Q304 Nr59 Nr54+43	FLS-8		Rangifer	Rangifer tarandus	mixed	bone	Mandible	NA	NA	NA	NA	NA	NA	uncertain GS-2.1 or GI-1 age	NA	34.5	12.3	2.2	3.3	uncertain age	NA	Drucker et al., 2011b
Fellställe	Germany	48.28	9.65	Q8 Nr1515	FLS-7		Rangifer	Rangifer tarandus	mixed	bone	Mandible	NA	NA	NA	NA	NA	NA	uncertain GS-2.1 or GI-1 age	NA	35.4	12.4	2.1	3.3	uncertain age	NA	Drucker et al., 2011b
Ferme de la Bouvière	France	48.01	3.3		OxA-7342		Rangifer	Rangifer tarandus	mixed	tooth	tooth	OxA-7342	14340	130	17881	17086	17493	NA	NA	NA	NA	3.6	3	cervid tooth	Stevens et al., 2008	Stevens et al., 2008
Flixton II	UK	54.22	-0.41	sample 2	A/FLIX/B/1	OxA-6329	Equus	Equus sp.	grazer	bone	astragalus	OxA-6329	9160	80	10558	10196	10344	NA	EH	NA	NA	5.6	3.6		Stevens & Hedges, 2004	Stevens & Hedges, 2004
Flixton II	UK	54.22	-0.41	160E'/83.?.5	OxA-6318	OxA-20695	Equus	Equus sp.	grazer	bone	1st phalanx	OxA-6318	10090	90	11940	11280	11638	NA	EH	NA	NA	4	3.2		Kaagan, 2000	Stevens & Hedges, 2004
Flixton II	UK	54.22	-0.41	1890.51.2	OxA-6319	OxA-20696	Equus	Equus sp.	grazer	bone	1st phalanx	OxA-6319	10150	80	12096	11343	11763	NA	YD	NA	NA	5.1	3.2		Kaagan, 2000	Stevens & Hedges, 2004
Flixton II	UK	54.22	-0.41	Sample XB23	OxA-X-2395-14	OxA-6328	Equus	Equus sp.	grazer	bone	astragalus	OxA-X-2395-14	10155	55	11970	11405	11786	NA	YD	NA	NA	2.9	3.3		Marom et al. 2013	Stevens & Hedges, 2004
Fox Hole Cave	UK	53.19	-1.85	p7697 spit 4 layer D, bag 8 (1972)	A/FHC/B/2	UPN-854	Equus	Equus sp.	grazer	bone	1st phalanx	OxA-6311	12030	90	14102	13613	13916	NA	NA	NA	NA	2.2	3	duplicate data/sample	Kaagan, 2000	Stevens & Hedges, 2004
Fox Hole Cave	UK	53.19	-1.85	4B later D below 1st stal ? Juvenille?	A/FHC/B/1		Equus	Equus sp.	grazer	bone	7th cervical vertebra	OxA-6312	10980	90	13080	12758	12908	NA	NA	NA	NA	3.8	3	juvenille	Kaagan, 2000	Stevens & Hedges, 2004
Fox Hole Cave	UK	53.19	-1.85	p7696 Section VI 8/10/61	A/FHC/B/3	UPN-855	Equus	Equus sp.	grazer	bone	small cunieform	OxA-6310	11920	130	14070	13505	13795	NA	LGI	NA	NA	2.5	3		Kaagan, 2000	Stevens & Hedges, 2004
Fox Hole Cave	UK	53.19	-1.85	p7696 Section VI 8/10/61	UPN-855	A/FHC/B/3	Equus	Equus sp.	grazer	bone	small cunieform	OxA-6310	11920	130	14070	13505	13795	NA	LGI	42.4864	14.8168	1.27578	3.34535		Kaagan, 2000	this study	RLAHA (method 4)	SUERC
Fox Hole Cave	UK	53.19	-1.85	p7697 spit 4 layer D, bag 8 (1972)	UPN-854	A/FHC/B/2	Equus	Equus sp.	grazer	bone	1st phalanx	OxA-6311	12030	90	14102	13613	13916	NA	LGI	41.9479	14.9837	1.20804	3.26615		Kaagan, 2000	this study	RLAHA (method 4)	SUERC
Fox Hole Cave	UK	53.19	-1.85		UPN-917	OxA-21020	Rangifer	Rangifer tarandus	mixed	antler	antler	OxA-21020	12110	55	14097	13806	13979	NA	NA	43.3162	15.7885	1.13278	3.20079	antler	this study	this study	Pre-extracted collagen from ORAU	SUERC
Foxhole Cave	UK	51.55	-4.25	FX97-133	OxA-8312	UPN-826	Rangifer	Rangifer tarandus	mixed	bone	astragalus	OxA-8312	10685	65	12752	12501	12693	NA	NA	NA	NA	3.4	3.3	duplicate data/sample	Richards, 2000	Richards, 2000
Foxhole Cave	UK	51.55	-4.25	FX97-146	OxA-8311	UPN-757	Rangifer	Rangifer tarandus	mixed	bone	tibia	OxA-8311	10785	65	12877	12676	12744	NA	NA	NA	NA	4	3.4	duplicate data/sample	Richards, 2000	Richards, 2000
Foxhole Cave	UK	51.55	-4.25	FX10-311, C418	OxA-25157		BosBison	Bos/Bison	grazer	bone	scapula	OxA-25157	30750	390	36000	34465	35130	NA	LOIS3	NA	NA	5.5	3.2		Schulting et al., 2013	Schulting et al., 2013
Foxhole Cave	UK	51.55	-4.25	FX10-28, C411	OxA-25158		BosBison	Bos/Bison	grazer	bone	sacrum	OxA-25158	28310	290	33352	31665	32483	NA	LOIS3	NA	NA	3.5	3.2		Schulting et al., 2013	Schulting et al., 2013
Foxhole Cave	UK	51.55	-4.25	FX10-43 C414	OxA-25146		Rangifer	Rangifer tarandus	mixed	bone	astragalus	OxA-25146	12555	55	15145	14496	14914	NA	LGT	NA	NA	2.7	3.2		Schulting et al., 2013	Schulting et al., 2013
Foxhole Cave	UK	51.55	-4.25	FX10-13 C410	OxA-25145		Rangifer	Rangifer tarandus	mixed	bone	astragalus	OxA-25145	10780	50	12823	12694	12740	NA	YD	NA	NA	3.5	3.2		Schulting et al., 2013	Schulting et al., 2013
Foxhole Cave	UK	51.55	-4.25	FX10-7 C417	OxA-25144		uncertain large Cervid	?Cervus/Rangifer	NA	antler	antler	OxA-25144	31150	400	36274	34686	35550	NA	NA	NA	NA	1.5	3.2	species ID uncertain	Schulting et al., 2013	Schulting et al., 2013
Foxhole Cave	UK	51.55	-4.25	FX97-146	OxA-8311	UPN-757	Rangifer	Rangifer tarandus	mixed	bone	tibia	OxA-8311	10785	65	12877	12676	12744	NA	NA	NA	NA	3.5	3.4	duplicate data/sample	Richards, 2000	Stevens et al., 2008
Foxhole Cave	UK	51.55	-4.25	2004 29.H /126	UPN-758		Rangifer	Rangifer tarandus	mixed	bone	metartarsal	NA	NA	NA	NA	NA	NA	uncertain Late Pleisotcene age	NA	42.3771	14.9666	3.58365	3.30334	uncertain age	NA	this study	UCL (AG)	SUERC
Foxhole Cave	UK	51.55	-4.25	2004 29H /FX133 No strat info	UPN-826		Rangifer	Rangifer tarandus	mixed	bone	astragalus	OxA-8312	10685	65	12752	12501	12693	NA	YD	37.4985	13.6819	3.82774	3.19754		ORAU cited in Stevens 2005	this study	UCL (AG)	SUERC
Foxhole Cave	UK	51.55	-4.25	2004.29H/FX134	UPN-756		Rangifer	Rangifer tarandus	mixed	bone	mandible	NA	NA	NA	NA	NA	NA	uncertain Late Pleisotcene age	NA	35.9171	12.9013	4.38533	3.24799	uncertain age	NA	this study	UCL (AG)	SUERC
Foxhole Cave	UK	51.55	-4.25	2004-29.H /FX146 No strat info	UPN-757		Rangifer	Rangifer tarandus	mixed	bone	Tibia	OxA-8311	10785	65	12877	12676	12744	NA	YD	43.3889	15.5971	3.43505	3.2455		ORAU cited in Stevens 2005	this study	UCL (AG)	SUERC
Frøbjerg Banker	Denmark	55.34	10.09		Lab. No. 1052		BosBison	Bos primigenius	grazer	bone	humerus sin.	not given	9125	45	10481	10204	10281	NA	EH	NA	NA	5.1	3.1		Noe-Nygaard et al., 2005	Noe-Nygaard et al., 2005
Frörum Mosse	Sweden	55.64	14.01	Lzz/3289	275 TP		BosBison	Bos primigenius	grazer	bone	not given	not given	10120	120	12433	11255	11705	NA	YD	40.8	14.8	6	3.2	outlier	Bocherens et al., 2015a	Bocherens et al., 2015a
Geißenklösterle	Germany	48.4	9.77	G99 IT 557	EQ-GK 314	A/GKL/B/22, OxA-V-2216-48, UPN-934	Equus	Equus sp.	grazer	bone	Tibia	OxA-V-2216-48	28420	150	33139	31990	32557	NA	NA	43.2	15.7	8.7	3.2	duplicate data/sample	this study	Bocherens et al., 2011a
Geißenklösterle	Germany	48.4	9.77	G88 IB 644	EQ-GK 316	A/GKL/B/27, OxA-V-2216-41, UPN-938	Equus	Equus sp.	grazer	bone	humerus	OxA-V-2218-41	31290	170	36097	35311	35683	NA	NA	41.5	14.6	7.3	3.3	duplicate data/sample	this study	Bocherens et al., 2011a
Geißenklösterle	Germany	48.4	9.77	G56 IB 364	EQ-GK 317	A/GKL/B/29	Equus	Equus sp.	grazer	bone	femur	NA	NA	NA	NA	NA	NA	uncertain Late Pleisotcene age	NA	36.3	13.5	5.5	3.1	uncertain age	NA	Bocherens et al., 2011a
Geißenklösterle	Germany	48.4	9.77	G58 IIA 170	EQ-GK 321	A/GKL/B/3	Equus	Equus sp.	grazer	bone	Tibia	NA	NA	NA	NA	NA	NA	early OIS 3 to late OIS 3	NA	37.8	13.9	8.5	3.1	uncertain age	NA	Bocherens et al., 2011a
Geißenklösterle	Germany	48.4	9.77	G45 IIA 60	EQ-GK 322	A/GKL/B/19, UPN-931	Equus	Equus sp.	grazer	bone	Left tibia	NA	NA	NA	NA	NA	NA	early OIS 3 to late OIS 3	NA	36.3	13.7	6.3	3.1	uncertain age	NA	Bocherens et al., 2011a
Geißenklösterle	Germany	48.4	9.77	G36 IIA 138	EQ-GK 323	A/GKL/B/5	Equus	Equus sp.	grazer	bone	Tibia	NA	NA	NA	NA	NA	NA	early OIS 3 to late OIS 3	NA	36.1	13.6	6.1	3.1	uncertain age	NA	Bocherens et al., 2011a
Geißenklösterle	Germany	48.4	9.77	G76 IIA 435	EQ-GK 325	A/GKL/B/17, UPN-929	Equus	Equus sp.	grazer	bone	Tibia	NA	NA	NA	NA	NA	NA	early OIS 3 to late OIS 3	NA	41.6	14.4	7.1	3.25	uncertain age	NA	Bocherens et al., 2011a
Geißenklösterle	Germany	48.4	9.77	G36 IIB 188	EQ-GK 326	A/GKL/B/28, UPN-939	Equus	Equus sp.	grazer	bone	Humerus	NA	NA	NA	NA	NA	NA	uncertain Late Pleisotcene age	NA	42.9	15.3	6.1	3.2	uncertain age	NA	Bocherens et al., 2011a
Geißenklösterle	Germany	48.4	9.77	57, 650	EQ-GK 327		Equus	Equus sp.	grazer	bone	Tibia	NA	NA	NA	NA	NA	NA	uncertain Late Pleisotcene age	NA	41.6	15	5.9	3.2	uncertain age	NA	Bocherens et al., 2011a
Geißenklösterle	Germany	48.4	9.77	G46 IIB 523	EQ-GK 329	A/GKL/B/10, UPN-922	Equus	Equus sp.	grazer	bone	Tibia	NA	NA	NA	NA	NA	NA	uncertain Late Pleisotcene age	NA	40.7	15.5	6.9	3	uncertain age	NA	Bocherens et al., 2011a
Geißenklösterle	Germany	48.4	9.77	G67 IIB 1111	EQ-GK 330	A/GKL/B/21, UPN-933	Equus	Equus sp.	grazer	bone	Tibia	NA	NA	NA	NA	NA	NA	uncertain Late Pleisotcene age	NA	28.6	10.9	6.9	3	uncertain age	NA	Bocherens et al., 2011a
Geißenklösterle	Germany	48.4	9.77	not given	EQ-GK 331		Equus	Equus sp.	grazer	bone	Tibia	NA	NA	NA	NA	NA	NA	uncertain Late Pleisotcene age	NA	43.8	16.2	6.1	3.1	uncertain age	NA	Bocherens et al., 2011a
Geißenklösterle	Germany	48.4	9.77	G57 IB 508	EQ-GK 318	A/GKL/B/1, OxA-V-2216-46, UPN-921	Equus	Equus sp.	grazer	bone	Right tibia	OxA-V-2216-46	38410	340	42718	42154	42417	NA	EOIS3	42.8	14.3	3.4	3.5		this study	Bocherens et al., 2011a
Geißenklösterle	Germany	48.4	9.77	QU 78 FNR 1408 AH IIIb	TUB-77	KIA-17303	Equus	Equus sp.	grazer	bone	femur	KIA-17303	36490	350	42006	40970	41481	NA	EOIS3	39.3	14.6	3.2	3.1		Conard & Bolus, 2008	Bocherens et al., 2011a
Geißenklösterle	Germany	48.4	9.77	QU 56 FNR 1351 AH IV	TUB-79		Equus	Equus sp.	grazer	bone	Radius	KIA-17299	36700	450	42164	41004	41600	NA	EOIS3	41.4	14.9	4.7	3.2		Conard & Bolus, 2008	Bocherens et al., 2011a
Geißenklösterle	Germany	48.4	9.77	not given	EQ-GK 313		Equus	Equus sp.	grazer	bone	Radius	NA	NA	NA	NA	NA	NA	late OIS 3	LOIS3	39.2	14.1	4.1	3.2		NA	Bocherens et al., 2011a
Geißenklösterle	Germany	48.4	9.77	G56 IIA 495	EQ-GK 319	A/GKL/B/25, UPN-936	Equus	Equus sp.	grazer	bone	tibia	OxA-V-2216-50	34110	240	39841	38496	39302	NA	LOIS3	42.2	14.8	4.2	3.3		this study	Bocherens et al., 2011a
Geißenklösterle	Germany	48.4	9.77	Ib G88 IB 620 / Qu 88, Nr 620	RA-GK 298	A/GKL/B/43, OxA-V-2218-43, UPN-953	Rangifer	Rangifer tarandus	mixed	bone	tibia	OxA-V-2218-43	32380	190	37120	36251	36686	NA	NA	42	14.6	0.97	3.33	duplicate data/sample	this study	Bocherens et al., 2011a
Geißenklösterle	Germany	48.4	9.77	IIa G59 IIA 195	RA-GK 302	A/GKL/B/35, UPN-947	Rangifer	Rangifer tarandus	mixed	bone	metatarsus	NA	NA	NA	NA	NA	NA	early OIS 3	NA	39.6	14.8	4.55	3.09	duplicate data/sample	NA	Bocherens et al., 2011a
Geißenklösterle	Germany	48.4	9.77	It G79 IT 501	RA-GK 294	A/GKL/B/37, RA-GK 294	Rangifer	Rangifer tarandus	mixed	bone	metatarsus	NA	NA	NA	NA	NA	NA	early OIS 3 to late OIS 3	NA	43.4	15.5	4.3	3.24	uncertain age	NA	Bocherens et al., 2011a
Geißenklösterle	Germany	48.4	9.77	It G99 IT 331	RA-GK 295	A/GKL/B/50, UPN-957	Rangifer	Rangifer tarandus	mixed	bone	tibia	NA	NA	NA	NA	NA	NA	early OIS 3 to late OIS 3	NA	43.6	16	3.65	3.15	uncertain age	NA	Bocherens et al., 2011a
Geißenklösterle	Germany	48.4	9.77	It G130 IT 336	RA-GK 296	A/GKL/B/49, UPN-956	Rangifer	Rangifer tarandus	mixed	bone	tibia	NA	NA	NA	NA	NA	NA	early OIS 3 to late OIS 3	NA	44	15.5	4.22	3.28	uncertain age	NA	Bocherens et al., 2011a
Geißenklösterle	Germany	48.4	9.77	IIa G76 IB 392	RA-GK 299	A/GKL/B/41, UPN-951	Rangifer	Rangifer tarandus	mixed	bone	talus	NA	NA	NA	NA	NA	NA	early OIS 3 to late OIS 3	NA	41.7	14.5	3.79	3.33	uncertain age	NA	Bocherens et al., 2011a
Geißenklösterle	Germany	48.4	9.77	IIa G110 IIA 415	RA-GK 300	A/GKL/B/38	Rangifer	Rangifer tarandus	mixed	bone	humerus	NA	NA	NA	NA	NA	NA	early OIS 3 to late OIS 3	NA	40.6	14.3	3.8	3.3	uncertain age	NA	Bocherens et al., 2011a
Geißenklösterle	Germany	48.4	9.77	not given	RA-GK 303		Rangifer	Rangifer tarandus	mixed	bone	tibia	NA	NA	NA	NA	NA	NA	uncertain Late Pleisotcene age	NA	41.9	15.3	2.4	3.2	uncertain age	NA	Bocherens et al., 2011a
Geißenklösterle	Germany	48.4	9.77	IIb 57 628	RA-GK 304	A/GKL/B/32	Rangifer	Rangifer tarandus	mixed	bone	humerus	NA	NA	NA	NA	NA	NA	uncertain Late Pleisotcene age	NA	36.2	12.9	4.4	3.3	uncertain age	NA	Bocherens et al., 2011a
Geißenklösterle	Germany	48.4	9.77	IIb G68 IIB 376	RA-GK 306	A/GKL/B/39, UPN-950	Rangifer	Rangifer tarandus	mixed	bone	talus	NA	NA	NA	NA	NA	NA	uncertain Late Pleisotcene age	NA	43.1	14.9	4.74	3.35	uncertain age	NA	Bocherens et al., 2011a
Geißenklösterle	Germany	48.4	9.77	not given	RA-GK 308		Rangifer	Rangifer tarandus	mixed	bone	tibia	NA	NA	NA	NA	NA	NA	uncertain Late Pleisotcene age	NA	41.7	14.4	3.4	3.4	uncertain age	NA	Bocherens et al., 2011a
Geißenklösterle	Germany	48.4	9.77	not given	RA-GK 309		Rangifer	Rangifer tarandus	mixed	bone	tibia	NA	NA	NA	NA	NA	NA	uncertain Late Pleisotcene age	NA	35.7	13.2	3.9	3.1	uncertain age	NA	Bocherens et al., 2011a
Geißenklösterle	Germany	48.4	9.77	not given	RA-GK 311		Rangifer	Rangifer tarandus	mixed	bone	tibia	NA	NA	NA	NA	NA	NA	uncertain Late Pleisotcene age	NA	43.2	14.5	3.4	3.5	uncertain age	NA	Bocherens et al., 2011a
Geißenklösterle	Germany	48.4	9.77	not given	RA-GK 312		Rangifer	Rangifer tarandus	mixed	bone	tibia	NA	NA	NA	NA	NA	NA	uncertain Late Pleisotcene age	NA	41.8	15.3	2.6	3.2	uncertain age	NA	Bocherens et al., 2011a
Geißenklösterle	Germany	48.4	9.77	78 22 (Io)	GSK-1		Rangifer	Rangifer tarandus	mixed	bone	talus	NA	NA	NA	NA	NA	NA	GS-2.1a/b	LGT	42.7	15.5	2	3.2		NA	Bocherens et al., 2011a
Geißenklösterle	Germany	48.4	9.77	not given	(RA)-GK 392		Rupicapra	Rupicapra rupicapra	mixed	bone	not given	NA	NA	NA	NA	NA	NA	uncertain Late Pleisotcene age	NA	42.5	15.3	2.6	3.2	uncertain age	NA	Bocherens et al., 2011a
Geißenklösterle	Germany	48.4	9.77	not given	(RA)-GK 297		Rupicapra	Rupicapra rupicapra	mixed	bone	not given	NA	NA	NA	NA	NA	NA	late OIS 3	LOIS3	42.6	14.6	3.2	3.4		NA	Bocherens et al., 2011a
Geißenklösterle	Germany	48.4	9.77	24, 225	GK14		Equus	Equus sp.	grazer	bone	Radius	NA	NA	NA	NA	NA	NA	uncertain Late Pleisotcene age	NA	41.1	14.6	6.3	3.3	uncertain age	NA	Drucker et al., 2015a
Geißenklösterle	Germany	48.4	9.77	GK 67 IIb 931	P-22980	OxA-21738	Equus	Equus ferus	grazer	bone	Humerus	OxA-21742	34900	600	41352	38916	40093	NA	EOIS3	44.4	NA	6.3	3.3		Higham et al., 2012	Drucker et al., 2015a
Geißenklösterle	Germany	48.4	9.77	GK IIb 143	TUB-78	OxA-21742, KIA-8958	Equus	Equus ferus	grazer	bone	Retoucheur (humerus)	OxA-21738	34900	600	41352	38916	40093	NA	EOIS3	44.4	15.5	6.3	3.3		Higham et al., 2012	Drucker et al., 2015a
Geißenklösterle	Germany	48.4	9.77	55, 36	GK15		Equus	Equus sp.	grazer	bone	Radius	NA	NA	NA	NA	NA	NA	late OIS 3	LOIS3	39.3	14	7.1	3.3		NA	Drucker et al., 2015a
Geißenklösterle	Germany	48.4	9.77	GK IIa 131	P-21810	A/GKL/B/65, OxA-21656, OxA-5707	Equus	Equus ferus	grazer	bone	scapula	OxA-21656	33000	500	39175	36430	37701	NA	LOIS3	45.2	8.9	8.9	3.4		Higham, 2011	Drucker et al., 2015a
Geißenklösterle	Germany	48.4	9.77	Ic GK 86 Ic 122	P-21815	A/GKL/B/59, OxA-21661, OxA-18718, OxA-5161, UPN-960	Rangifer	Rangifer tarandus	mixed	bone	Metacarpal	OxA-21661	32900	450	39046	36402	37517	NA	LOIS3	44.2	16.4	4.6	3.1		Higham, 2011	Drucker et al., 2015a
Geißenklösterle	Germany	48.4	9.77	67 968 Iib	GK4		Cervus elaphus	Cervus elaphus	mixed	bone	Tibia	NA	NA	NA	NA	NA	NA	uncertain Late Pleisotcene age	NA	40.4	14.4	6	3.3	uncertain age	NA	Münzel et al., 2016
Geißenklösterle	Germany	48.4	9.77	79 581 IIa	GK 2		Cervus elaphus	Cervus elaphus	mixed	bone	Tibia	NA	NA	NA	NA	NA	NA	early OIS 3	EOIS3	39	13.4	4.7	3.4		NA	Münzel et al., 2016
Geißenklösterle	Germany	48.4	9.77	88 923 III	GK6		Cervus elaphus	Cervus elaphus	mixed	bone	Phalanx I	NA	NA	NA	NA	NA	NA	early OIS 3	EOIS3	37.3	12.5	3	3.5		NA	Münzel et al., 2016
Geißenklösterle	Germany	48.4	9.77	33 35 I/II	GK1	A/GKL/B/68, OxA-5706	Cervus elaphus	Cervus elaphus	mixed	bone	Cranium	OxA-5706	29220	500	34614	32153	33648	NA	LOIS3	43.4	15.4	5	3.3		Richter et al., 2000	Münzel et al., 2016
Geißenklösterle	Germany	48.4	9.77	GK 55 IId 319	P-22978	OxA-21726	Equus	Equus ferus	grazer	bone	Retoucheur (humerus)	OxA-21726	34200	550	40579	37600	39284	NA	LOIS3	44.1	15.4	7.9	3.3		Higham et al., 2012	Münzel et al., 2016
Geißenklösterle	Germany	48.4	9.77	G77 III 641	A/GKL/B/71	P-22986, OxA-21744, OxA-6255 (Horse in Stevens & Hedges but ID is Coelodonta)	Coelodonta	Coelodonta antiquitatis	grazer	bone	humerus	OxA-21744	36850	750	42451	40622	41634	NA	NA	NA	NA	4.48	3.025	duplicate data/sample	Higham et al., 2012	Stevens & Hedges, 2004
Geißenklösterle	Germany	48.4	9.77	G100 148	OxA-4857		Equus	Equus sp.	grazer	bone	rib	OxA-4857	27500	550	33282	30487	31659	NA	LOIS3	NA	NA	9.2	3		Housley et al., 1997	Stevens & Hedges, 2004
Geißenklösterle	Germany	48.4	9.77	G66 (5) 128 / 29-1	A/GKL/B/67	A/GK/B/4, OxA-5158	Equus	Equus sp.	grazer	bone	not given	OxA-5158	12450	120	15095	14140	14616	NA	LGI	NA	NA	2.2	3.2		Housley et al., 1997	Stevens & Hedges, 2004
Geißenklösterle	Germany	48.4	9.77	G58 IIB 347	A/GKL/B/33	UPN-946	Rangifer	Rangifer tarandus	mixed	bone	metatarsus	NA	NA	NA	NA	NA	NA	uncertain Late Pleisotcene age	NA	NA	NA	4.24	3.23	duplicate data/sample	NA	Stevens et al., 2008
Geißenklösterle	Germany	48.4	9.77	G78 III 610	A/GKL/B/36	UPN-948	Rangifer	Rangifer tarandus	mixed	bone	Left tibia	NA	NA	NA	NA	NA	NA	early OIS 3	NA	NA	NA	4.24	3.3	duplicate data/sample	NA	Stevens et al., 2008
Geißenklösterle	Germany	48.4	9.77	G67 IB 805	A/GKL/B/42	UPN-952	Rangifer	Rangifer tarandus	mixed	bone	humerus	NA	NA	NA	NA	NA	NA	uncertain Late Pleisotcene age	NA	NA	NA	3.87	3.21	duplicate data/sample	NA	Stevens et al., 2008
Geißenklösterle	Germany	48.4	9.77	III G57 III 994 / Qu 57, Nr 994	A/GKL/B/44	UPN-954	Rangifer	Rangifer tarandus	mixed	bone	Left tibia	OxA-V-2218-44	36090	270	41697	40670	41159	NA	NA	NA	NA	3.03	3.13	duplicate data/sample	this study	Stevens et al., 2008
Geißenklösterle	Germany	48.4	9.77	G89 IT 287	A/GKL/B/58	A/GK/B/11, UPN-959, OxA-5226	Rangifer	Rangifer tarandus	mixed	bone	tibia	OxA-5226	26540	460	31509	29992	30714	NA	NA	NA	NA	4.8	3.28	duplicate data/sample	Housley et al., 1997	Stevens et al., 2008
Geißenklösterle	Germany	48.4	9.77	G78 (2) 22	A/GKL/B/53	OxA-6254, UPN-958 (NOTE: this was originally published as horse in Stevens & Hedges but ID is confirmed reindeer in Richter et al., 2000)	Rangifer	Rangifer tarandus	mixed	bone	not given	OxA-6254	13130	100	16062	15413	15751	NA	NA	NA	NA	1.6	3.05	duplicate data/sample	Richter et al., 2000	Stevens et al., 2008	RLAHA (method 2)
Geißenklösterle	Germany	48.4	9.77	G77 IIIA 820	A/GKL/B/55	OxA-5705	Rangifer	Rangifer tarandus	mixed	bone	metatarsal	OxA-5705	33150	1000	40542	35867	38021	NA	LOIS3	NA	NA	4.2	3.3	outlier	Conard & Bolus, 2003	Stevens et al., 2008
Geißenklösterle	Germany	48.4	9.77	G77 IIIA 801	A/GKL/B/34		Rangifer	Rangifer tarandus	mixed	bone	Tibia	NA	NA	NA	NA	NA	NA	uncertain Late Pleisotcene age	NA	NA	NA	3.8	3.3	uncertain age	NA	Stevens et al., 2008
Geißenklösterle	Germany	48.4	9.77	G67 IIIA 2017	A/GKL/B/45		Rangifer	Rangifer tarandus	mixed	bone	Right tibia	NA	NA	NA	NA	NA	NA	uncertain Late Pleisotcene age	NA	NA	NA	2.9	3.2	uncertain age	NA	Stevens et al., 2008
Geißenklösterle	Germany	48.4	9.77	P5688. GK 25-Iia	A/GK/B/1	OxA-4594	Rangifer	Rangifer tarandus	mixed	bone	humerus	OxA-4594	36800	1000	42239	41000	41560	NA	EOIS3	NA	NA	5.8	3.2		NA	Stevens et al., 2008
Geißenklösterle	Germany	48.4	9.77	G57 III 1017	A/GKL/B/46		Rangifer	Rangifer tarandus	mixed	bone	Left tibia	NA	NA	NA	NA	NA	NA	early OIS 3	EOIS3	NA	NA	3.3	3.2		NA	Stevens et al., 2008
Geißenklösterle	Germany	48.4	9.77	G100 IIA 247	A/GKL/B/31		Rangifer	Rangifer tarandus	mixed	bone	bone	NA	NA	NA	NA	NA	NA	early OIS 3	EOIS3	NA	NA	4.8	3.2		NA	Stevens et al., 2008
Geißenklösterle	Germany	48.4	9.77	G57 (17) 2389	A/GKL/B/52	OxA-21658, OxA-6077	Capra	Capra ibex	browser	bone	left tibia, no human modification	OxA-21658	38300	900	43888	41409	42439	NA	EOIS3	NA	NA	3.8	3.2		Higham, 2011	Stevens, 2005	RLAHA (method 2)
Geißenklösterle	Germany	48.4	9.77	G37 III 359	A/GKL/B/60	A/GK/B/7, OxA-5163	Capra	Capra ibex	browser	bone	mandible	OxA-5163	37300	1800	45941	39116	41966	NA	EOIS3	NA	NA	2.6	3.2		Housley et al., 1997	Stevens, 2005	RLAHA (method 2)
Geißenklösterle	Germany	48.4	9.77	G87 (5) 26	A/GKL/B/72	A/GK/B/2, OxA-5156	Capra	Capra ibex	browser	bone	rib	OxA-5156	16940	180	20896	20025	20472	NA	LGM	NA	NA	2.5	3.2		Housley et al., 1997	Stevens, 2005	RLAHA (method 2)
Geißenklösterle	Germany	48.4	9.77	GK33 I-II 35	A/GKL/B/68		Cervus elaphus	Cervus elaphus	mixed	antler	antler	NA	NA	NA	NA	NA	NA	early OIS 3	NA	NA	NA	4.865	3.26	antler	NA	Stevens, 2005	RLAHA (method 2)
Geißenklösterle	Germany	48.4	9.77	G57 (17) 2430	A/GKL/B/62	OxA-21657, OxA-6076	Cervus elaphus	Cervus elaphus	mixed	bone	tibia, no human modification	OxA-21657	39400	1100	44801	42025	43160	NA	EOIS3	NA	NA	5.3	3.2		Higham, 2011	Stevens, 2005	RLAHA (method 2)
Geißenklösterle	Germany	48.4	9.77	G57 IB 508	A/GKL/B/1	EQ-GK 318, OxA-V-2216-46, UPN-921	Equus	Equus sp.	grazer	bone	Right tibia	OxA-V-2216-46	38410	340	42718	42154	42417	NA	NA	NA	NA	3.63	3.285	duplicate data/sample	this study	Stevens, 2005	RLAHA (method 2)
Geißenklösterle	Germany	48.4	9.77	G46 IIB 523	A/GKL/B/10	EQ-GK 329, A/GKL/B/10	Equus	Equus sp.	grazer	bone	Right tibia	NA	NA	NA	NA	NA	NA	uncertain Late Pleisotcene age	NA	NA	NA	7.075	3.195	duplicate data/sample	NA	Stevens, 2005	RLAHA (method 2)
Geißenklösterle	Germany	48.4	9.77	G134 AH1a	A/GKL/B/11	UPN-923	Equus	Equus sp.	grazer	bone	Right tibia	NA	NA	NA	NA	NA	NA	uncertain Late Pleisotcene age	NA	NA	NA	7.49	3.25	duplicate data/sample	NA	Stevens, 2005	RLAHA (method 2)
Geißenklösterle	Germany	48.4	9.77	G47 IIC 344 / Qu 47, Nr 334	A/GKL/B/12	OxA-V-2216-47, UPN-924	Equus	Equus sp.	grazer	bone	Right tibia	OxA-V-2216-47	33400	210	39123	37468	38227	NA	NA	NA	NA	8.9	3.22	duplicate data/sample	this study	Stevens, 2005	RLAHA (method 2)
Geißenklösterle	Germany	48.4	9.77	G44 STRF	A/GKL/B/13	UPN-925	Equus	Equus sp.	grazer	bone	Right tibia	NA	NA	NA	NA	NA	NA	uncertain Late Pleisotcene age	NA	NA	NA	7.05	3.21	duplicate data/sample	NA	Stevens, 2005	RLAHA (method 2)
Geißenklösterle	Germany	48.4	9.77	G76 IIB 468	A/GKL/B/15	UPN-927	Equus	Equus sp.	grazer	bone	Right tibia	NA	NA	NA	NA	NA	NA	uncertain Late Pleisotcene age	NA	NA	NA	5.76	3.27	duplicate data/sample	NA	Stevens, 2005	RLAHA (method 2)
Geißenklösterle	Germany	48.4	9.77	G68 IIB PROF	A/GKL/B/16	UPN-928	Equus	Equus sp.	grazer	bone	Right tibia	NA	NA	NA	NA	NA	NA	uncertain Late Pleisotcene age	NA	NA	NA	8.28	3.25	duplicate data/sample	NA	Stevens, 2005	RLAHA (method 2)
Geißenklösterle	Germany	48.4	9.77	G49 III 33	A/GKL/B/18	UPN-930	Equus	Equus sp.	grazer	bone	Right tibia	NA	NA	NA	NA	NA	NA	early OIS 3	NA	NA	NA	6.4	3.2	duplicate data/sample	NA	Stevens, 2005	RLAHA (method 2)
Geißenklösterle	Germany	48.4	9.77	G45 IIA 60	A/GKL/B/19	UPN-931, EQ-GK 322	Equus	Equus sp.	grazer	bone	Left tibia	NA	NA	NA	NA	NA	NA	early OIS 3 to late OIS 3	NA	NA	NA	7.095	3.24	duplicate data/sample	NA	Stevens, 2005	RLAHA (method 2)
Geißenklösterle	Germany	48.4	9.77	G88 IIA 731	A/GKL/B/20	UPN-932	Equus	Equus sp.	grazer	bone	humerus	NA	NA	NA	NA	NA	NA	early OIS 3 to late OIS 3	NA	NA	NA	8.29	3.26	duplicate data/sample	NA	Stevens, 2005	RLAHA (method 2)
Geißenklösterle	Germany	48.4	9.77	G67 IIB 1111	A/GKL/B/21	UPN-933, EQ-GK 330	Equus	Equus sp.	grazer	bone	Left tibia	NA	NA	NA	NA	NA	NA	uncertain Late Pleisotcene age	NA	NA	NA	7.11	3.245	duplicate data/sample	NA	Stevens, 2005	RLAHA (method 2)
Geißenklösterle	Germany	48.4	9.77	G99 IT 557	A/GKL/B/22	UPN-934, EQ-GK 314, OxA-V-2216-48,	Equus	Equus sp.	grazer	bone	Left tibia	OxA-V-2216-48	28420	150	33139	31990	32557	NA	NA	NA	NA	9.24	3.2	duplicate data/sample	this study	Stevens, 2005	RLAHA (method 2)
Geißenklösterle	Germany	48.4	9.77	G79 IT 458	A/GKL/B/24	OxA-V-2216-49, UPN-935	Equus	Equus sp.	grazer	bone	Left tibia	OxA-V-2216-49	28560	160	33360	32062	32754	NA	NA	NA	NA	4.57	3.21	duplicate data/sample	this study	Stevens, 2005	RLAHA (method 2)
Geißenklösterle	Germany	48.4	9.77	G56 IIA 495	A/GKL/B/25	EQ-GK 319, UPN-936	Equus	Equus sp.	grazer	bone	tibia	OxA-V-2216-50	34110	240	39841	38496	39302	NA	NA	NA	NA	4.25	3.185	duplicate data/sample	this study	Stevens, 2005	RLAHA (method 2)
Geißenklösterle	Germany	48.4	9.77	G130 IT 290	A/GKL/B/26	UPN-937	Equus	Equus sp.	grazer	bone	Radius	NA	NA	NA	NA	NA	NA	late OIS 3	NA	NA	NA	4.85	3.22	duplicate data/sample	NA	Stevens, 2005	RLAHA (method 2)
Geißenklösterle	Germany	48.4	9.77	G36 IIB 188	A/GKL/B/28	UPN-939, EQ-GK 326	Equus	Equus sp.	grazer	bone	Humerus	NA	NA	NA	NA	NA	NA	uncertain Late Pleisotcene age	NA	NA	NA	6.325	3.255	duplicate data/sample	NA	Stevens, 2005	RLAHA (method 2)
Geißenklösterle	Germany	48.4	9.77	G58 IIA 170	A/GKL/B/3	EQ-GK 321	Equus	Equus sp.	grazer	bone	Right tibia	NA	NA	NA	NA	NA	NA	early OIS 3 to late OIS 3	NA	NA	NA	8.74	3.27	duplicate data/sample	NA	Stevens, 2005	RLAHA (method 2)
Geißenklösterle	Germany	48.4	9.77	G99 IA 181	A/GKL/B/30	OxA-V-2218-42, OxA-4856, UPN-940	Equus	Equus sp.	grazer	bone	Radius	OxA-V-2218-42	28180	140	32906	31766	32177	NA	NA	NA	NA	4.1	3.24	duplicate data/sample	this study	Stevens, 2005	RLAHA (method 2)
Geißenklösterle	Germany	48.4	9.77	G34 IIB 347	A/GKL/B/14	UPN-926	Equus	Equus sp.	grazer	bone	not given	NA	NA	NA	NA	NA	NA	uncertain Late Pleisotcene age	NA	NA	NA	6.84	3.19	duplicate data/sample	NA	Stevens, 2005	RLAHA (method 2)
Geißenklösterle	Germany	48.4	9.77	G130 IS 253	A/GKL/B/61	A/GK/B/8, OxA-5227, UPN-942	Equus	Equus sp.	grazer	bone	femur	OxA-5227	28050	550	33701	31155	32289	NA	NA	NA	NA	9.14	3.22	duplicate data/sample	Housley et al., 1997	Stevens, 2005	RLAHA (method 2)
Geißenklösterle	Germany	48.4	9.77	G131	A/GKL/B/65	P-21810, OxA-21656, OxA-5707	Equus	Equus ferus	grazer	bone	scapula	OxA-21656	33000	500	39175	36430	37701	NA	NA	NA	NA	7.74	3.09	duplicate data/sample	Higham, 2011	Stevens, 2005	RLAHA (method 2)
Geißenklösterle	Germany	48.4	9.77	G69 IIB 572	A/GKL/B/7	UPN-943, OxA-V-2223-38	Equus	Equus sp.	grazer	bone	Right tibia	OxA-V-2223-38	37130	350	42244	41372	41875	NA	NA	NA	NA	1.95	3.2	duplicate data/sample	this study	Stevens, 2005	RLAHA (method 2)
Geißenklösterle	Germany	48.4	9.77	G46 IIB 45	A/GKL/B/8	UPN-944	Equus	Equus sp.	grazer	bone	Right tibia	NA	NA	NA	NA	NA	NA	uncertain Late Pleisotcene age	NA	NA	NA	6.53	3.18	duplicate data/sample	NA	Stevens, 2005	RLAHA (method 2)
Geißenklösterle	Germany	48.4	9.77	G76 IIA 435	A/GKL/B/17	UPN-929, EQ-GK 325	Equus	Equus sp.	grazer	bone	Tibia	NA	NA	NA	NA	NA	NA	early OIS 3 to late OIS 3	NA	NA	NA	7.275	3.25	uncertain age	NA	Stevens, 2005	RLAHA (method 2)
Geißenklösterle	Germany	48.4	9.77	G75 IIA 335	A/GKL/B/2		Equus	Equus sp.	grazer	bone	Right tibia	NA	NA	NA	NA	NA	NA	early OIS 3 to late OIS 3	NA	NA	NA	7.1	3.2	uncertain age	NA	Stevens, 2005	RLAHA (method 2)
Geißenklösterle	Germany	48.4	9.77	G56 IB 364	A/GKL/B/29	EQ-GK 317	Equus	Equus sp.	grazer	bone	femur	NA	NA	NA	NA	NA	NA	uncertain Late Pleisotcene age	NA	NA	NA	6.065	3.215	uncertain age	NA	Stevens, 2005	RLAHA (method 2)
Geißenklösterle	Germany	48.4	9.77	G47 IIB 69	A/GKL/B/4		Equus	Equus sp.	grazer	bone	Right tibia	NA	NA	NA	NA	NA	NA	uncertain Late Pleisotcene age	NA	NA	NA	5.8	3.2	uncertain age	NA	Stevens, 2005	RLAHA (method 2)
Geißenklösterle	Germany	48.4	9.77	G36 IIA 138	A/GKL/B/5	EQ-GK 323	Equus	Equus sp.	grazer	bone	Tibia	NA	NA	NA	NA	NA	NA	early OIS 3 to late OIS 3	NA	NA	NA	6.16	3.19	uncertain age	NA	Stevens, 2005	RLAHA (method 2)
Geißenklösterle	Germany	48.4	9.77	G69 IIN 435	A/GKL/B/6	UPN-941	Equus	Equus sp.	grazer	bone	not given	NA	NA	NA	NA	NA	NA	early OIS 3 to late OIS 3	NA	NA	NA	8.63	3.22	duplicate data/sample	NA	Stevens, 2005	RLAHA (method 2)
Geißenklösterle	Germany	48.4	9.77	G66B IIIA 1100	A/GKL/B/9	UPN-945	Equus	Equus sp.	grazer	bone	not given	NA	NA	NA	NA	NA	NA	uncertain Late Pleisotcene age	NA	NA	NA	5.46	3.22	duplicate data/sample	NA	Stevens, 2005	RLAHA (method 2)
Geißenklösterle	Germany	48.4	9.77	G57 IIb 628	A/GKL/B/32	RA-GK 304	Rangifer	Rangifer tarandus	mixed	bone	humerus	NA	NA	NA	NA	NA	NA	uncertain Late Pleisotcene age	NA	NA	NA	4.75	3.23	duplicate data/sample	NA	Stevens, 2005	RLAHA (method 2)
Geißenklösterle	Germany	48.4	9.77	G59 IIA 195	A/GKL/B/35	UPN-947, RA-GK 302	Rangifer	Rangifer tarandus	mixed	bone	metatarsus	NA	NA	NA	NA	NA	NA	early OIS 3	NA	NA	NA	5.585	3.31	duplicate data/sample	NA	Stevens, 2005	RLAHA (method 2)
Geißenklösterle	Germany	48.4	9.77	G79 IT 501	A/GKL/B/37	UPN-949, RA-GK 294	Rangifer	Rangifer tarandus	mixed	bone	metatarsus	NA	NA	NA	NA	NA	NA	late OIS 3	NA	NA	NA	4.895	3.18	duplicate data/sample	NA	Stevens, 2005	RLAHA (method 2)
Geißenklösterle	Germany	48.4	9.77	G68 IIB 376	A/GKL/B/39	UPN-950, RA-GK 306	Rangifer	Rangifer tarandus	mixed	bone	talus	NA	NA	NA	NA	NA	NA	uncertain Late Pleisotcene age	NA	NA	NA	5.05	3.205	duplicate data/sample	NA	Stevens, 2005	RLAHA (method 2)
Geißenklösterle	Germany	48.4	9.77	G88 IB 620	A/GKL/B/43	UPN-953, RA-GK 298, OxA-V-2218-43	Rangifer	Rangifer tarandus	mixed	bone	tibia	OxA-V-2218-43	32380	190	37120	36251	36686	NA	NA	NA	NA	1.98	3.24	duplicate data/sample	this study	Stevens, 2005	RLAHA (method 2)
Geißenklösterle	Germany	48.4	9.77	G78 (2) 14	A/GKL/B/48	UPN-955	Rangifer	Rangifer tarandus	mixed	bone	right humerus	NA	NA	NA	NA	NA	NA	GI-1	NA	NA	NA	3.46	3.21	duplicate data/sample	NA	Stevens, 2005	RLAHA (method 2)
Geißenklösterle	Germany	48.4	9.77	G130 IT 336	A/GKL/B/49	UPN-956, RA-GK 296	Rangifer	Rangifer tarandus	mixed	bone	tibia	NA	NA	NA	NA	NA	NA	late OIS 3	NA	NA	NA	4.475	3.215	duplicate data/sample	NA	Stevens, 2005	RLAHA (method 2)
Geißenklösterle	Germany	48.4	9.77	G99 IT 331	A/GKL/B/50	UPN-957, RA-GK 295	Rangifer	Rangifer tarandus	mixed	bone	Left tibia	NA	NA	NA	NA	NA	NA	late OIS 3	NA	NA	NA	4.505	3.215	duplicate data/sample	NA	Stevens, 2005	RLAHA (method 2)
Geißenklösterle	Germany	48.4	9.77	G86 IC 122	A/GKL/B/59	UPN-960, OxA-21661, OxA-18718, OxA-5161	Rangifer	Rangifer tarandus	mixed	bone	Metacarpal	OxA-21661	32900	450	39046	36402	37517	NA	NA	NA	NA	3.1	3.1	duplicate data/sample	Higham, 2011	Stevens, 2005	RLAHA (method 2)
Geißenklösterle	Germany	48.4	9.77	G77 III 627	A/GKL/B/70	OxA-21659, OxA-6256, OxA-18716, UPN-961 (horse in Stevens & Hedges but ID is Rangifer)	Rangifer	Rangifer tarandus	mixed	bone	tibia, impact mark	OxA-21659	35050	600	41367	39154	40225	NA	NA	NA	NA	5	3.31	duplicate data/sample	Higham, 2011	Stevens, 2005	RLAHA (method 2)
Geißenklösterle	Germany	48.4	9.77	G110 IIA 415	A/GKL/B/38	RA-GK 300	Rangifer	Rangifer tarandus	mixed	bone	humerus	NA	NA	NA	NA	NA	NA	early OIS 3 to late OIS 3	NA	NA	NA	4.06	3.245	uncertain age	NA	Stevens, 2005	RLAHA (method 2)
Geißenklösterle	Germany	48.4	9.77	G78 II-IID	A/GKL/B/40		Rangifer	Rangifer tarandus	mixed	bone	talus	NA	NA	NA	NA	NA	NA	uncertain Late Pleisotcene age	NA	NA	NA	5.3	3.2	uncertain age	NA	Stevens, 2005	RLAHA (method 2)
Geißenklösterle	Germany	48.4	9.77	G76 IB 392	A/GKL/B/41	UPN-951, RA-GK 299	Rangifer	Rangifer tarandus	mixed	bone	talus	NA	NA	NA	NA	NA	NA	uncertain Late Pleisotcene age	NA	NA	NA	4.195	3.255	uncertain age	NA	Stevens, 2005	RLAHA (method 2)
Geißenklösterle	Germany	48.4	9.77	G100 (2 or B?) 30	A/GKL/B/47		Rangifer	Rangifer tarandus	mixed	bone	phalanx I	NA	NA	NA	NA	NA	NA	GI-1	LGI	NA	NA	3.3	3.3		NA	Stevens, 2005	RLAHA (method 2)
Geißenklösterle	Germany	48.4	9.77	G130 IS 253	UPN-942	A/GKL/B/61, A/GK/B/8, OxA-5227	Equus	Equus sp.	grazer	bone	femur	OxA-5227	28050	550	33701	31155	32289	NA	LOIS3	41.1887	14.6536	9.12283	3.2793		Housley et al., 1997	this study	RLAHA (method 2)	SUERC
Geißenklösterle	Germany	48.4	9.77	G130 IT 290	UPN-937	A/GKL/B/26	Equus	Equus sp.	grazer	bone	Radius	NA	NA	NA	NA	NA	NA	late OIS 3	LOIS3	38.4421	13.7565	5.02935	3.26022		NA	this study	RLAHA (method 2)	SUERC
Geißenklösterle	Germany	48.4	9.77	G134 AH1a	UPN-923	A/GKL/B/11	Equus	Equus sp.	grazer	bone	Right tibia	NA	NA	NA	NA	NA	NA	uncertain Late Pleisotcene age	NA	41.0438	14.5564	7.58882	3.28958	uncertain age	NA	this study	RLAHA (method 2)	SUERC
Geißenklösterle	Germany	48.4	9.77	G34 IIB 347	UPN-926	A/GKL/B/14	Equus	Equus sp.	grazer	bone	not given	NA	NA	NA	NA	NA	NA	uncertain Late Pleisotcene age	NA	29.5493	10.8694	7.14506	3.17168	uncertain age	NA	this study	RLAHA (method 2)	SUERC
Geißenklösterle	Germany	48.4	9.77	G36 IIB 188	UPN-939	A/GKL/B/28, EQ-GK 326	Equus	Equus sp.	grazer	bone	Humerus	NA	NA	NA	NA	NA	NA	uncertain Late Pleisotcene age	NA	35.6078	12.6275	6.7625	3.28984	duplicate data/sample	NA	this study	RLAHA (method 2)	SUERC
Geißenklösterle	Germany	48.4	9.77	G44 STRF	UPN-925	A/GKL/B/13	Equus	Equus sp.	grazer	bone	Right tibia	NA	NA	NA	NA	NA	NA	uncertain Late Pleisotcene age	NA	38.1951	13.7713	7.22276	3.23577	uncertain age	NA	this study	RLAHA (method 2)	SUERC
Geißenklösterle	Germany	48.4	9.77	G45 IIA 60	UPN-931	A/GKL/B/19, EQ-GK 322	Equus	Equus sp.	grazer	bone	Left tibia	NA	NA	NA	NA	NA	NA	early OIS 3 to late OIS 3	NA	31.3622	11.558	7.2427	3.1657	duplicate data/sample	NA	this study	RLAHA (method 2)	SUERC
Geißenklösterle	Germany	48.4	9.77	G46 IIB 45	UPN-944	A/GKL/B/8	Equus	Equus sp.	grazer	bone	Right tibia	NA	NA	NA	NA	NA	NA	uncertain Late Pleisotcene age	NA	34.6907	12.4738	6.87418	3.2446	uncertain age	NA	this study	RLAHA (method 2)	SUERC
Geißenklösterle	Germany	48.4	9.77	G46 IIB 523	UPN-922	A/GKL/B/10, EQ-GK 329	Equus	Equus sp.	grazer	bone	Right tibia	NA	NA	NA	NA	NA	NA	uncertain Late Pleisotcene age	NA	39.736	14.402	7.13534	3.2189	duplicate data/sample	NA	this study	RLAHA (method 2)	SUERC
Geißenklösterle	Germany	48.4	9.77	G47 IIC 344 / Qu 47, Nr 334	UPN-924	A/GKL/B/12, OxA-V-2216-47	Equus	Equus sp.	grazer	bone	Right tibia	OxA-V-2216-47	33400	210	39123	37468	38227	NA	LOIS3	41.7889	15.2062	9.47584	3.20617		this study	this study	RLAHA (method 2)	SUERC
Geißenklösterle	Germany	48.4	9.77	G49 III 33	UPN-930	A/GKL/B/18	Equus	Equus sp.	grazer	bone	Right tibia	NA	NA	NA	NA	NA	NA	early OIS 3	EOIS3	35.0842	12.9807	6.48554	3.15327		NA	this study	RLAHA (method 2)	SUERC
Geißenklösterle	Germany	48.4	9.77	G56 IIA 495	UPN-936	A/GKL/B/25, EQ-GK 319	Equus	Equus sp.	grazer	bone	humerus (note: Bocherens et al., 2011 published this as tibia)	OxA-V-2216-50	34110	240	39841	38496	39302	NA	NA	37.84	14.6	6.3	3	duplicate data/sample	this study	this study	RLAHA (method 2)	SUERC
Geißenklösterle	Germany	48.4	9.77	G57 IB 508 / Qu 57, Nr 508	UPN-921	A/GKL/B/1, EQ-GK 318, OxA-V-2216-46,	Equus	Equus sp.	grazer	bone	Right tibia	OxA-V-2216-46	38410	340	42718	42154	42417	NA	NA	43.2916	15.5454	4.70742	3.249	duplicate data/sample	this study	this study	RLAHA (method 2)	SUERC
Geißenklösterle	Germany	48.4	9.77	G66B IIIA 1100	UPN-945	A/GKL/B/9	Equus	Equus sp.	grazer	bone	not given	NA	NA	NA	NA	NA	NA	uncertain Late Pleisotcene age	NA	37.4296	13.307	5.73972	3.28157	uncertain age	NA	this study	RLAHA (method 2)	SUERC
Geißenklösterle	Germany	48.4	9.77	G67 IIB 1111	UPN-933	A/GKL/B/21, EQ-GK 330	Equus	Equus sp.	grazer	bone	Left tibia	NA	NA	NA	NA	NA	NA	uncertain Late Pleisotcene age	NA	39.7897	13.9683	7.25887	3.32334	duplicate data/sample	NA	this study	RLAHA (method 2)	SUERC
Geißenklösterle	Germany	48.4	9.77	G68 IIB PROF	UPN-928	A/GKL/B/16	Equus	Equus sp.	grazer	bone	Right tibia	NA	NA	NA	NA	NA	NA	uncertain Late Pleisotcene age	NA	39.6529	14.0877	8.42625	3.28383	uncertain age	NA	this study	RLAHA (method 2)	SUERC
Geißenklösterle	Germany	48.4	9.77	G69 IIB 572	UPN-943	A/GKL/B/7, OxA-V-2223-38	Equus	Equus sp.	grazer	bone	Right tibia	OxA-V-2223-38	37130	350	42244	41372	41875	NA	EOIS3	38.1395	13.9005	2.08061	3.20103		this study	this study	RLAHA (method 2)	SUERC
Geißenklösterle	Germany	48.4	9.77	G69 IIN 435	UPN-941	A/GKL/B/6	Equus	Equus sp.	grazer	bone	not given	NA	NA	NA	NA	NA	NA	early OIS 3 to late OIS 3	NA	37.2761	13.2215	8.77279	3.28925	uncertain age	NA	this study	RLAHA (method 2)	SUERC
Geißenklösterle	Germany	48.4	9.77	G76 IIA 435	UPN-929	A/GKL/B/17, EQ-GK 325	Equus	Equus sp.	grazer	bone	Tibia	NA	NA	NA	NA	NA	NA	early OIS 3 to late OIS 3	NA	35.6314	12.8087	7.54894	3.24544	duplicate data/sample	NA	this study	RLAHA (method 2)	SUERC
Geißenklösterle	Germany	48.4	9.77	G76 IIB 468	UPN-927	A/GKL/B/15	Equus	Equus sp.	grazer	bone	Right tibia	NA	NA	NA	NA	NA	NA	uncertain Late Pleisotcene age	NA	38.0338	13.68	6.16212	3.24362	uncertain age	NA	this study	RLAHA (method 2)	SUERC
Geißenklösterle	Germany	48.4	9.77	G79 IT 458	UPN-935	A/GKL/B/24, OxA-V-2216-49	Equus	Equus sp.	grazer	bone	Left tibia	OxA-V-2216-49	28560	160	33360	32062	32754	NA	LOIS3	42.6209	15.2849	4.93628	3.25317	outlier	this study	this study	RLAHA (method 2)	SUERC
Geißenklösterle	Germany	48.4	9.77	G88 IB 644	UPN-938	A/GKL/B/27, OxA-V-2216-41, EQ-GK 316	Equus	Equus sp.	grazer	bone	right humerus	OxA-V-2218-41	31290	170	36097	35311	35683	NA	LOIS3	39.8633	14.4291	8.17776	3.22316		this study	this study	RLAHA (method 2)	SUERC
Geißenklösterle	Germany	48.4	9.77	G88 IIA 731	UPN-932	A/GKL/B/20	Equus	Equus sp.	grazer	bone	humerus	NA	NA	NA	NA	NA	NA	early OIS 3 to late OIS 3	NA	40.1564	14.009	8.57683	3.34421	uncertain age	NA	this study	RLAHA (method 2)	SUERC
Geißenklösterle	Germany	48.4	9.77	G99 IA 181	UPN-940	A/GKL/B/30, OxA-V-2218-42, OxA-4856	Equus	Equus sp.	grazer	bone	Radius	OxA-V-2218-42	28180	140	32906	31766	32177	NA	LOIS3	41.781	14.7426	4.42853	3.30638		this study	this study	RLAHA (method 2)	SUERC
Geißenklösterle	Germany	48.4	9.77	G99 IT 557	UPN-934	A/GKL/B/22, EQ-GK 314, OxA-V-2216-48,	Equus	Equus sp.	grazer	bone	Left tibia	OxA-V-2216-48	28420	150	33139	31990	32557	NA	LOIS3	42.7907	15.4489	9.73605	3.23146		this study	this study	RLAHA (method 2)	SUERC
Geißenklösterle	Germany	48.4	9.77	G130 IT 336	UPN-956	A/GKL/B/49, RA-GK 296	Rangifer	Rangifer tarandus	mixed	bone	tibia	NA	NA	NA	NA	NA	NA	late OIS 3	NA	44.161	15.8493	4.72068	3.25068	duplicate data/sample	NA	this study	RLAHA (method 2)	SUERC
Geißenklösterle	Germany	48.4	9.77	G57 III 994	UPN-954	A/GKL/B/44	Rangifer	Rangifer tarandus	mixed	bone	Left tibia	OxA-V-2218-44	36090	270	41697	40670	41159	NA	EOIS3	42.8009	15.253	3.73931	3.27374		this study	this study	RLAHA (method 2)	SUERC
Geißenklösterle	Germany	48.4	9.77	G58 IIB 347	UPN-946	A/GKL/B/33	Rangifer	Rangifer tarandus	mixed	bone	metatarsus	NA	NA	NA	NA	NA	NA	uncertain Late Pleisotcene age	NA	35.1008	12.4426	4.40216	3.29119	uncertain age	NA	this study	RLAHA (method 2)	SUERC
Geißenklösterle	Germany	48.4	9.77	G59 IIA 195	UPN-947	A/GKL/B/35, RA-GK 302	Rangifer	Rangifer tarandus	mixed	bone	metatarsus	NA	NA	NA	NA	NA	NA	early OIS 3	NA	37.9126	13.1975	5.80389	3.3515	duplicate data/sample	NA	this study	RLAHA (method 2)	SUERC
Geißenklösterle	Germany	48.4	9.77	G67 IB 805	UPN-952	A/GKL/B/42	Rangifer	Rangifer tarandus	mixed	bone	humerus	NA	NA	NA	NA	NA	NA	uncertain Late Pleisotcene age	NA	36.0146	13.0478	4.17053	3.22023	uncertain age	NA	this study	RLAHA (method 2)	SUERC
Geißenklösterle	Germany	48.4	9.77	G68 IIB 376	UPN-950	A/GKL/B/39, RA-GK 306	Rangifer	Rangifer tarandus	mixed	bone	talus	NA	NA	NA	NA	NA	NA	uncertain Late Pleisotcene age	NA	35.9244	13.1456	5.28942	3.18828	duplicate data/sample	NA	this study	RLAHA (method 2)	SUERC
Geißenklösterle	Germany	48.4	9.77	G76 IB 392	UPN-951	A/GKL/B/41, RA-GK 299	Rangifer	Rangifer tarandus	mixed	bone	talus	NA	NA	NA	NA	NA	NA	uncertain Late Pleisotcene age	NA	32.1307	11.5343	4.6519	3.24994	duplicate data/sample	NA	this study	RLAHA (method 2)	SUERC
Geißenklösterle	Germany	48.4	9.77	G77 III 627	UPN-961	A/GKL/B/70	Rangifer	Rangifer tarandus	mixed	bone	tibia, impact mark	OxA-21659	35050	600	41367	39154	40225	NA	EOIS3	43.6883	15.7274	4.55521	3.24082		Higham, 2011	this study	RLAHA (method 2)	SUERC
Geißenklösterle	Germany	48.4	9.77	G78 (2) 14	UPN-955	A/GKL/B/48	Rangifer	Rangifer tarandus	mixed	bone	right humerus	NA	NA	NA	NA	NA	NA	GI-1	LGI	43.8041	15.4862	3.67726	3.30001		NA	this study	RLAHA (method 2)	SUERC
Geißenklösterle	Germany	48.4	9.77	G78 (2) 22	UPN-958	A/GKL/B/53, OxA-6254 (NOTE: this was originally published as horse in Stevens & Hedges but ID is confirmed reindeer in Richter et al., 2000)	Rangifer	Rangifer tarandus	mixed	bone	not given	OxA-6254	13130	100	16062	15413	15751	NA	LGT	36.7483	13.5859	2.71451	3.1557		Richter et al., 2000	this study	RLAHA (method 2)	SUERC
Geißenklösterle	Germany	48.4	9.77	G78 III 610	UPN-948	A/GKL/B/36	Rangifer	Rangifer tarandus	mixed	bone	Left tibia	NA	NA	NA	NA	NA	NA	early OIS 3	EOIS3	40.32	14.162	4.60033	3.32157		NA	this study	RLAHA (method 2)	SUERC
Geißenklösterle	Germany	48.4	9.77	G79 IT 501	UPN-949	A/GKL/B/37, RA-GK 294	Rangifer	Rangifer tarandus	mixed	bone	metatarsal	NA	NA	NA	NA	NA	NA	late OIS 3	NA	43.7934	15.7721	5.22583	3.23942	duplicate data/sample	NA	this study	RLAHA (method 2)	SUERC
Geißenklösterle	Germany	48.4	9.77	G86 IC 122	UPN-960	A/GKL/B/59, OxA-21661, OxA-18718, OxA-5161	Rangifer	Rangifer tarandus	mixed	bone	Metacarpal	OxA-21661	32900	450	39046	36402	37517	NA	NA	40.9748	14.8809	4.46421	3.21244	duplicate data/sample	Higham, 2011	this study	RLAHA (method 2)	SUERC
Geißenklösterle	Germany	48.4	9.77	G88 IB 620	UPN-953	A/GKL/B/43, RA-GK 298, OxA-V-2218-43	Rangifer	Rangifer tarandus	mixed	bone	tibia	OxA-V-2218-43	32380	190	37120	36251	36686	NA	LOIS3	42.6665	15.5932	2.61576	3.19227		this study	this study	RLAHA (method 2)	SUERC
Geißenklösterle	Germany	48.4	9.77	G89 IT 287	UPN-959	A/GKL/B/58, A/GK/B/11, OxA-5226	Rangifer	Rangifer tarandus	mixed	bone	tibia	OxA-5226	26540	460	31509	29992	30714	NA	LOIS3	43.238	15.3162	4.60537	3.29353		Housley et al., 1997	this study	RLAHA (method 2)	SUERC
Geißenklösterle	Germany	48.4	9.77	G99 IT 331	UPN-957	A/GKL/B/50, RA-GK 295	Rangifer	Rangifer tarandus	mixed	bone	Left tibia	NA	NA	NA	NA	NA	NA	late OIS 3	NA	43.7098	15.584	4.70412	3.27225	duplicate data/sample	NA	this study	RLAHA (method 2)	SUERC
Geißenklösterle	Germany	48.4	9.77	GK_23235_77_641_III	P-22986	A/GKL/B/71, OxA-21744, OxA-6255 (Horse in Stevens & Hedges but ID is Coelodonta)	Coelodonta	Coelodonta antiquitatis	grazer	bone	humerus, no cutmarks	OxA-21744	36850	750	42451	40622	41634	NA	EOIS3	46.47	16	5.9	3.4		Higham et al., 2012	Yates et al., 2017
Gigot 1 and 2, Bretonvillers	France	46.45	5.47		BRT-4		Cervus elaphus	Cervus elaphus	mixed	bone	bone	GrA-43939	8645	40	9691	9536	9600	NA	EH	40.3	14.4	4	3.3		Drucker et al., 2011a	Drucker et al., 2011a
Gigot 1 and 2, Bretonvillers	France	46.45	5.47		BRT-1		Cervus elaphus	Cervus elaphus	mixed	bone	bone	Ly-4715-OxA	11560	55	13572	13315	13421	NA	LGI	42.1	14.5	1.4	3.4		Drucker et al., 2011a	Drucker et al., 2011a
Gigot 1 and 2, Bretonvillers	France	46.45	5.47		BRT-3		Cervus elaphus	Cervus elaphus	mixed	bone	bone	NA	NA	NA	NA	NA	NA	GI-1	LGI	38.6	14.1	1	3.2		NA	Drucker et al., 2011a
Gigot 1 and 2, Bretonvillers	France	46.45	5.47		BRT-2		Cervus elaphus	Cervus elaphus	mixed	bone	bone	Ly-4716-OxA	10840	50	12877	12725	12773	NA	YD	40.7	15.1	3.1	3.2		Drucker et al., 2011a	Drucker et al., 2011a
Glen Wyllin	UK	54.28	-4.67		OxA-12118		Megaloceros	Megaloceros giganteus	mixed	bone	femur shaft (immature)	OxA-12118	11130	45	13157	12917	13054	NA	NA	45.0201	15.8896	5.63373	3.30553	juvenille	Lister and Stuart, 2019	this study	Pre-extracted collagen from ORAU	SUERC
Goat's Hole (Paviland)	UK	51.55	-4.26	NMW 24.94/164	OxA-13418		BosBison	Bison priscus	grazer	bone	not given	OxA-13418	31250	230	36166	35210	35654	NA	LOIS3	23.2	NA	8.4	3.3		Jacobi & Higham, 2008	Jacobi & Higham, 2008
Goat's Hole (Paviland)	UK	51.55	-4.26	NMW 24.94/160	OxA-13435		BosBison	Bison priscus	grazer	bone	not given	OxA-13435	30320	170	35197	34398	34711	NA	LOIS3	43.9	NA	10.2	3.2		Jacobi & Higham, 2008	Jacobi & Higham, 2008
Goat's Hole (Paviland)	UK	51.55	-4.26	NMW 24.94/67	OxA-16714		Cervus elaphus	Cervus elaphus	mixed	bone	right dentary with P2and P3	OxA-16714	21380	170	25960	25292	25716	NA	NA	44	NA	3.7	3.2	fail: Jacobi and Higham (2008) consider the date an underestimate due to contamination	Jacobi & Higham, 2008	Jacobi & Higham, 2008
Goat's Hole (Paviland)	UK	51.55	-4.26	SM Z836.6.378	OxA-13657		Coelodonta	Coelodonta antiquitatis	grazer	bone	not given	OxA-13657	42650	800	46933	44156	45306	NA	EOIS3	42.8	NA	6	3.2		Jacobi & Higham, 2008	Jacobi & Higham, 2008
Goat's Hole (Paviland)	UK	51.55	-4.26	SM Z836.6.431	OxA-13377		Coelodonta	Coelodonta antiquitatis	grazer	bone	not given	OxA-13377	33800	200	39426	37872	38878	NA	LOIS3	43.9	NA	5.4	3.4		Jacobi & Higham, 2008	Jacobi & Higham, 2008
Goat's Hole (Paviland)	UK	51.55	-4.26	SM Z 826.6.370	OxA-13437		Coelodonta	Coelodonta antiquitatis	grazer	bone	not given	OxA-13437	32870	200	38167	36655	37278	NA	LOIS3	44.3	NA	5.3	3.2		Jacobi & Higham, 2008	Jacobi & Higham, 2008
Goat's Hole (Paviland)	UK	51.55	-4.26	SWASM A836.1.34	OxA-13656		Equus	Equus ferus	grazer	bone	metapodial	OxA-13656	26170	150	30831	30094	30433	NA	NA	43.4	NA	5.8	3.2	fail: sample contamination suspected	Jacobi & Higham, 2008	Jacobi & Higham, 2008
Goat's Hole (Paviland)	UK	51.55	-4.26	SM Z836.6.54	OxA-13438	OxA-7083	Rangifer	Rangifer tarandus	mixed	antler	antler	OxA-13438	31990	180	36815	36002	36330	NA	NA	43.9	NA	3.7	3.2	antler	Jacobi & Higham, 2008	Jacobi & Higham, 2008
Goat's Hole (Paviland)	UK	51.55	-4.26	SM Z836-6-59	OxA-13658	OxA-7085	Rangifer	Rangifer tarandus	mixed	antler	antler	OxA-13658	37350	320	42319	41554	42011	NA	NA	42.5	NA	5.8	3.2	antler	Jacobi & Higham, 2008	Jacobi & Higham, 2008
Goat's Hole (Paviland)	UK	51.55	-4.26	SM Z836-6-432	OxA-13439		Rangifer	Rangifer tarandus	mixed	antler	antler	OxA-13439	40570	370	44340	43015	43660	NA	NA	44.07	NA	2.2	3.2	antler	Jacobi & Higham, 2008	Jacobi & Higham, 2008
Goat's Hole (Paviland)	UK	51.55	-4.26	24, 24.94/233	OxA-17560	OxA-6985	Rangifer	Rangifer tarandus	mixed	bone	bone	OxA-17560	24240	110	28739	28027	28452	NA	LOIS3	43.6	NA	3.4	3.3		Jacobi & Higham, 2008	Jacobi & Higham, 2008
Goat's Hole (Paviland)	UK	51.55	-4.26	NMW 24.94/217	OxA-6924		BosBison	Bison priscus	grazer	bone	not given	OxA-6924	31600	850	38642	34455	36124	NA	LOIS3	40.2	15.2	7.9	2.9		Richards, 2000	Richards, 2000
Goat's Hole (Paviland)	UK	51.55	-4.26	NMW 24.94/174	OxA-6925		BosBison	Bos/Bison	grazer	bone	not given	OxA-6925	29850	700	36026	32344	34337	NA	LOIS3	39	11.3	6.2	3		Richards, 2000	Richards, 2000
Goat's Hole (Paviland)	UK	51.55	-4.26	NMW 24.94/176	OxA-6926		BosBison	Bos/Bison	grazer	bone	not given	OxA-6926	26820	460	31741	30110	30960	NA	LOIS3	38.8	14.1	8.8	3		Richards, 2000	Richards, 2000
Goat's Hole (Paviland)	UK	51.55	-4.26	NMW 24.94/163	OxA-6932		BosBison	Bison priscus	grazer	bone	not given	OxA-6932	32600	950	39810	35303	37392	NA	LOIS3	40	15.1	9.5	2.9		Richards, 2000	Richards, 2000
Goat's Hole (Paviland)	UK	51.55	-4.26	SM Z836.6.24	OxA-6934		Coelodonta	Coelodonta antiquitatis	grazer	bone	not given	OxA-6934	34250	950	41289	36958	39246	NA	NA	41.2	18	4.9	2.8	fail: CN	Richards, 2000	Richards, 2000
Goat's Hole (Paviland)	UK	51.55	-4.26	SM Z 826.6.371	OxA-6937		Coelodonta	Coelodonta antiquitatis	grazer	bone	not given	OxA-6937	33400	800	40184	36305	38234	NA	LOIS3	39.7	13.4	5.5	2.9		Richards, 2000	Richards, 2000
Goat's Hole (Paviland)	UK	51.55	-4.26	NMW 24.94/121	OxA-6927		Equus	Equus sp.	grazer	tooth	tooth	OxA-6927	23580	320	28544	27267	27778	NA	LOIS3	34.9	11.7	3.8	3.3		Richards, 2000	Richards, 2000
Goat's Hole (Paviland)	UK	51.55	-4.26	NMW 24.94/122a	OxA-6928		Equus	Equus sp.	grazer	tooth	tooth	OxA-6928	25940	420	31020	29316	30252	NA	LOIS3	39.7	11.4	6.4	2.9		Richards, 2000	Richards, 2000
Goat's Hole (Paviland)	UK	51.55	-4.26	NMW 24.94/61	OxA-6930		Megaloceros	Megaloceros giganteus	mixed	tooth	tooth	OxA-6930	30450	750	36535	33393	34973	NA	NA	39.1	15.8	6.5	3	cervid tooth	Richards, 2000	Richards, 2000
Goat's Hole (Paviland)	UK	51.55	-4.26	SM Z836-6-56	OxA- 7084		Rangifer	Rangifer tarandus	mixed	antler	antler	OxA-7084	28550	650	34311	31399	32838	NA	NA	38.1	13.6	3.1	3.1	antler & duplicate	Richards, 2000	Richards, 2000
Goat's Hole (Paviland)	UK	51.55	-4.26	SM Z836-6-56	OxA- 7084		Rangifer	Rangifer tarandus	mixed	antler	antler	OxA-7084	28550	650	34311	31399	32838	NA	NA	NA	NA	3.6	3.2	antler	Richards, 2000	Stevens et al., 2008
Goat's Hole (Paviland)	UK	51.55	-4.26	SM Z836.6.54	OxA-7083	OxA-13438	Rangifer	Rangifer tarandus	mixed	antler	antler	OxA-13438	31990	180	36815	36002	36330	NA	NA	NA	NA	4.1	3.1	antler & duplicate	Jacobi & Higham, 2008	Stevens et al., 2008
Goat's Hole (Paviland)	UK	51.55	-4.26	SM Z836-6-59	OxA-7085	OxA-13658	Rangifer	Rangifer tarandus	mixed	antler	antler	OxA-13658	37350	320	42319	41554	42011	NA	NA	NA	NA	4.7	3	antler & duplicate	Jacobi & Higham, 2008	Stevens et al., 2008
Goat's Hole (Paviland)	UK	51.55	-4.26	24, 24.94/233	OxA-6985	OxA-17560	Rangifer	Rangifer tarandus	mixed	bone	bone	OxA-17560	24240	110	28739	28027	28452	NA	NA	NA	NA	2.2	3	duplicate data/sample	Jacobi & Higham, 2008	Stevens et al., 2008
Gönnersdorf	Germany	50.45	7.42		OxA-10200		Coelodonta	Coelodonta antiquitatis	grazer	tooth	upper molar	OxA-10200	13810	90	17031	16465	16760	NA	LGT	NA	NA	3.2	3.1		Stuart & Lister, 2012	Rey-Iglesia et al., 2021
Gönnersdorf	Germany	50.45	7.42		OxA-10201		Coelodonta	Coelodonta antiquitatis	grazer	tooth	upper molar	OxA-10201	14778	80	18246	17883	18095	NA	LGT	NA	NA	2.9	3.1		Stuart & Lister, 2012	Rey-Iglesia et al., 2021
Gönnersdorf	Germany	50.45	7.42	GO524 YP/479	A/GON/B/45	UPN-582	Rangifer	Rangifer tarandus	mixed	bone	metapodium	OxA-15295	13060	60	15850	15410	15653	NA	NA	37.7	13.6	0.88	3.23	duplicate data/sample	Stevens et al., 2009a	Stevens et al., 2008
Gönnersdorf	Germany	50.45	7.42	GO524 D/496	A/GON/B/52	UPN-584	Rangifer	Rangifer tarandus	mixed	bone	metapodial	OxA-V-2223-43	13075	55	15868	15468	15673	NA	NA	39.1	13.7	0.7	3.33	duplicate data/sample	Stevens et al., 2009a	Stevens et al., 2008
Gönnersdorf	Germany	50.45	7.42	GO511 C159	A/GON/B/54	UPN-585	Rangifer	Rangifer tarandus	mixed	bone	humerus	NA	NA	NA	NA	NA	NA	GS-2.1a/b	NA	33.8	12.2	1.94	3.25	duplicate data/sample	NA	Stevens et al., 2008
Gönnersdorf	Germany	50.45	7.42	GO60 D71A	A/GON/B/56	UPN-586, same animal as UPN-1013	Rangifer	Rangifer tarandus	mixed	bone	humerus	NA	NA	NA	NA	NA	NA	GS-2.1a/b	NA	38	13.4	2.05	3.31	duplicate data/sample	NA	Stevens et al., 2008
Gönnersdorf	Germany	50.45	7.42	GO503 C 62	A/GON/B/39	UPN-579	Rangifer	Rangifer tarandus	mixed	bone	metatarsus	NA	NA	NA	NA	NA	NA	GS-2.1a/b	NA	39.6	13.9	0.78	3.34	duplicate data/sample	NA	Stevens et al., 2008
Gönnersdorf	Germany	50.45	7.42	GO 158 B7	A/GON/B/44	UPN-581	Rangifer	Rangifer tarandus	mixed	bone	shaft	NA	NA	NA	NA	NA	NA	GS-2.1a/b	NA	36	12.3	1.37	3.41	duplicate data/sample	NA	Stevens et al., 2008
Gönnersdorf	Germany	50.45	7.42	GO77 D/25	A/GON/B/51		Rangifer	Rangifer tarandus	mixed	bone	metatarsus	OxA-V-2223-42	12990	55	15730	15325	15549	NA	LGT	35.6	12.4	0.6	3.3		Stevens et al., 2009a	Stevens et al., 2008
Gönnersdorf	Germany	50.45	7.42	GO370 PLI 64	A/GON/B/42		Rangifer	Rangifer tarandus	mixed	bone	metatarsus	OxA-V-2222-31	13010	55	15760	15345	15582	NA	LGT	38.9	13.9	2.7	3.3		Stevens et al., 2009a	Stevens et al., 2008
Gönnersdorf	Germany	50.45	7.42	GO 373 2PL 216	A/GON/B/36		Rangifer	Rangifer tarandus	mixed	bone	metapodium	NA	NA	NA	NA	NA	NA	GS-2.1a/b	LGT	29.2	10.4	2.2	3.3		NA	Stevens et al., 2008
Gönnersdorf	Germany	50.45	7.42	GO19 D/40	A/GON/B/37		Rangifer	Rangifer tarandus	mixed	bone	humerus	NA	NA	NA	NA	NA	NA	GS-2.1a/b	LGT	35.4	11.9	1.4	3.5		NA	Stevens et al., 2008
Gönnersdorf	Germany	50.45	7.42	GO371 PLI44	A/GON/B/38		Rangifer	Rangifer tarandus	mixed	bone	femur?	NA	NA	NA	NA	NA	NA	GS-2.1a/b	LGT	31	11	1.4	3.3		NA	Stevens et al., 2008
Gönnersdorf	Germany	50.45	7.42	GO523 B/18	A/GON/B/41		Rangifer	Rangifer tarandus	mixed	bone	shaft	NA	NA	NA	NA	NA	NA	GS-2.1a/b	LGT	35.3	12.4	1.9	3.3		NA	Stevens et al., 2008
Gönnersdorf	Germany	50.45	7.42	GO267 C/38	A/GON/B/43		Rangifer	Rangifer tarandus	mixed	bone	humerus	NA	NA	NA	NA	NA	NA	GS-2.1a/b	LGT	35.8	12.2	2.5	3.4		NA	Stevens et al., 2008
Gönnersdorf	Germany	50.45	7.42	GO360 PLI/11 1	A/GON/B/46		Rangifer	Rangifer tarandus	mixed	bone	radius	NA	NA	NA	NA	NA	NA	GS-2.1a/b	LGT	29.6	10.6	2.7	3.3		NA	Stevens et al., 2008
Gönnersdorf	Germany	50.45	7.42	GO537D /88	A/GON/B/47		Rangifer	Rangifer tarandus	mixed	bone	shaft	NA	NA	NA	NA	NA	NA	GS-2.1a/b	LGT	39.4	13.6	3	3.4		NA	Stevens et al., 2008
Gönnersdorf	Germany	50.45	7.42	GO50 C/29 PLZ	A/GON/B/48		Rangifer	Rangifer tarandus	mixed	bone	metatarsus	NA	NA	NA	NA	NA	NA	GS-2.1a/b	LGT	38.2	13.1	1.4	3.4		NA	Stevens et al., 2008
Gönnersdorf	Germany	50.45	7.42	GO431 PLI/174	A/GON/B/49		Rangifer	Rangifer tarandus	mixed	bone	shaft	NA	NA	NA	NA	NA	NA	GS-2.1a/b	LGT	34.8	11.9	1.3	3.4		NA	Stevens et al., 2008
Gönnersdorf	Germany	50.45	7.42	GO524 2P/314	A/GON/B/53		Rangifer	Rangifer tarandus	mixed	bone	humerus	NA	NA	NA	NA	NA	NA	GS-2.1a/b	LGT	35.4	12.1	2	3.4		NA	Stevens et al., 2008
Gönnersdorf	Germany	50.45	7.42	GO50 D/80	A/GON/B/55		Rangifer	Rangifer tarandus	mixed	bone	radius	NA	NA	NA	NA	NA	NA	GS-2.1a/b	LGT	28.7	10.1	1.7	3.3		NA	Stevens et al., 2008
Gönnersdorf	Germany	50.45	7.42	GO130 PL I/199	A/GON/B/57		Rangifer	Rangifer tarandus	mixed	bone	humerus	NA	NA	NA	NA	NA	NA	GS-2.1a/b	LGT	28.9	10.2	2.1	3.3		NA	Stevens et al., 2008
Gönnersdorf	Germany	50.45	7.42	GO23 C/12PLZ	A/GON/B/58		Rangifer	Rangifer tarandus	mixed	bone	humerus	NA	NA	NA	NA	NA	NA	GS-2.1a/b	LGT	34.8	12.4	1.1	3.3		NA	Stevens et al., 2008
Gönnersdorf	Germany	50.45	7.42	GO512 PLI/141	A/GON/B/40		Rangifer	Rangifer tarandus	mixed	bone	not given	NA	NA	NA	NA	NA	NA	GS-2.1a/b	LGT	36.2	12.2	1.6	3.5		NA	Stevens et al., 2008
Gönnersdorf	Germany	50.45	7.42	GO323 PL I/16. SW	A/GON/B/33	UPN-577	Alces	Alces alces	browser	bone	not given	OxA-15296	12385	65	14888	14159	14488	NA	NA	37.2	12.6	2.4	3.5	duplicate data/sample	Stevens et al., 2009a	Stevens et al., 2009a
Gönnersdorf	Germany	50.45	7.42	GO413 PL I 76	A/GON/B/32	UPN-576	BosBison	Bos/Bison	grazer	bone	not given	OxA-V-2223-41	13095	55	15899	15511	15699	NA	NA	36.8	12.6	1.8	3.4	duplicate data/sample	Stevens et al., 2009a	Stevens et al., 2009a
Gönnersdorf	Germany	50.45	7.42	GO657 B/8	A/GON/B/31	UPN-575	BosBison	Bos/Bison	grazer	bone	not given	NA	NA	NA	NA	NA	NA	GS-2.1a/b	NA	36.3	13.3	2	3.2	duplicate data/sample	NA	Stevens et al., 2009a
Gönnersdorf	Germany	50.45	7.42	GO131 ST40 PLII336	A/GON/B/30		BosBison	Bos/Bison	grazer	bone	not given	NA	NA	NA	NA	NA	NA	GS-2.1a/b	LGT	34.3	12	2.9	3.3		NA	Stevens et al., 2009a
Gönnersdorf	Germany	50.45	7.42	GO 159 PR I/11	A/GON/B/34	UPN-578	Cervus elaphus	Cervus elaphus	mixed	bone	not given	NA	NA	NA	NA	NA	NA	GS-2.1a/b	NA	37.1	12.9	2.2	3.4	duplicate data/sample	NA	Stevens et al., 2009a
Gönnersdorf	Germany	50.45	7.42	GO257 PLI/94	A/GON/B/18	UPN-574	Equus	Equus sp.	grazer	bone	metacarpus III	OxA-V-2223-40	13165	55	15986	15625	15796	NA	NA	39.7	14.1	1.1	3.3	duplicate data/sample	Stevens et al., 2009a	Stevens et al., 2009a
Gönnersdorf	Germany	50.45	7.42	GO10C/40 Conc. I	A/GON/B/12	UPN-572	Equus	Equus sp.	grazer	bone	metacarpus III	OxA-V-2223-39	13270	55	16140	15750	15940	NA	NA	38.9	13.6	3.1	3.3	duplicate data/sample	Stevens et al., 2009a	Stevens et al., 2009a
Gönnersdorf	Germany	50.45	7.42	GO 267 PLI/68	A/GON/B/24	UPN-540	Equus	Equus sp.	grazer	bone	metacarpus III	NA	NA	NA	NA	NA	NA	GS-2.1a/b	NA	38.1	13.8	1.8	3.2	duplicate data/sample	NA	Stevens et al., 2009a
Gönnersdorf	Germany	50.45	7.42	GO47 D/38	A/GON/B/13	UPN-566	Equus	Equus sp.	grazer	bone	metacarpus III	NA	NA	NA	NA	NA	NA	GS-2.1a/b	NA	41.9	14.7	2	3.3	duplicate data/sample	NA	Stevens et al., 2009a
Gönnersdorf	Germany	50.45	7.42	GO147 D54	A/GON/B/17	UPN-573	Equus	Equus sp.	grazer	bone	metacarpus III	NA	NA	NA	NA	NA	NA	GS-2.1a/b	NA	36.1	12.7	2.9	3.3	duplicate data/sample	NA	Stevens et al., 2009a
Gönnersdorf	Germany	50.45	7.42	GO368 PLI/111A	A/GON/B/28	UPN-569	Equus	Equus sp.	grazer	bone	metacarpus III	NA	NA	NA	NA	NA	NA	GS-2.1a/b	NA	39	13.6	2.8	3.4	duplicate data/sample	NA	Stevens et al., 2009a
Gönnersdorf	Germany	50.45	7.42	GO92 D/74	A/GON/B/8	UPN-571	Equus	Equus sp.	grazer	bone	metacarpus III	NA	NA	NA	NA	NA	NA	GS-2.1a/b	NA	38.3	13	1.9	3.4	duplicate data/sample	NA	Stevens et al., 2009a
Gönnersdorf	Germany	50.45	7.42	GO379 PLI/66A	A/GON/B/27		Equus	Equus sp.	grazer	bone	metacarpus III	NA	NA	NA	NA	NA	NA	GS-2.1a/b	LGT	31.1	11	3.7	3.3	outlier	NA	Stevens et al., 2009a
Gönnersdorf	Germany	50.45	7.42	GO68 V/13 PLZ	A/GON/B/11		Equus	Equus sp.	grazer	bone	metacarpus III	NA	NA	NA	NA	NA	NA	GS-2.1a/b	LGT	34.1	12	1.9	3.3		NA	Stevens et al., 2009a
Gönnersdorf	Germany	50.45	7.42	GO81 C/3	A/GON/B/14		Equus	Equus sp.	grazer	bone	metacarpus III	NA	NA	NA	NA	NA	NA	GS-2.1a/b	LGT	37	12.3	2.1	3.5		NA	Stevens et al., 2009a
Gönnersdorf	Germany	50.45	7.42	GO54 D/12	A/GON/B/16		Equus	Equus sp.	grazer	bone	metacarpus III	NA	NA	NA	NA	NA	NA	GS-2.1a/b	LGT	31.1	10.2	1.7	3.5		NA	Stevens et al., 2009a
Gönnersdorf	Germany	50.45	7.42	GO455 PLI/83	A/GON/B/19		Equus	Equus sp.	grazer	bone	metacarpus III	NA	NA	NA	NA	NA	NA	GS-2.1a/b	LGT	34.9	12.5	3.1	3.2		NA	Stevens et al., 2009a
Gönnersdorf	Germany	50.45	7.42	GO124 0 PLI57	A/GON/B/20		Equus	Equus sp.	grazer	bone	metacarpus III	NA	NA	NA	NA	NA	NA	GS-2.1a/b	LGT	38.4	13.8	2.4	3.2		NA	Stevens et al., 2009a
Gönnersdorf	Germany	50.45	7.42	GO 256 PLI/ 103	A/GON/B/21		Equus	Equus sp.	grazer	bone	metacarpus III	NA	NA	NA	NA	NA	NA	GS-2.1a/b	LGT	38.9	13.2	2.5	3.4		NA	Stevens et al., 2009a
Gönnersdorf	Germany	50.45	7.42	GO 288 PLI /33	A/GON/B/22		Equus	Equus sp.	grazer	bone	metacarpus III	NA	NA	NA	NA	NA	NA	GS-2.1a/b	LGT	35.9	12.3	3.1	3.4		NA	Stevens et al., 2009a
Gönnersdorf	Germany	50.45	7.42	GO 250 PLI / 108	A/GON/B/23		Equus	Equus sp.	grazer	bone	metacarpus III	NA	NA	NA	NA	NA	NA	GS-2.1a/b	LGT	43	15.2	2.7	3.3		NA	Stevens et al., 2009a
Gönnersdorf	Germany	50.45	7.42	GO264 PLI 125	A/GON/B/25		Equus	Equus sp.	grazer	bone	metacarpus III	NA	NA	NA	NA	NA	NA	GS-2.1a/b	LGT	39.1	13.5	2.7	3.4		NA	Stevens et al., 2009a
Gönnersdorf	Germany	50.45	7.42	GO251 ZP/ 169	A/GON/B/29		Equus	Equus sp.	grazer	bone	metacarpus III	NA	NA	NA	NA	NA	NA	GS-2.1a/b	LGT	37.5	13.2	1.5	3.3		NA	Stevens et al., 2009a
Gönnersdorf	Germany	50.45	7.42	GO 350 PLI/11	A/GON/B/7		Equus	Equus sp.	grazer	bone	metacarpus III	NA	NA	NA	NA	NA	NA	GS-2.1a/b	LGT	35	12.6	1.1	3.3		NA	Stevens et al., 2009a
Gönnersdorf	Germany	50.45	7.42	GO15C/6G PL Z	A/GON/B/9		Equus	Equus sp.	grazer	bone	metacarpus III	NA	NA	NA	NA	NA	NA	GS-2.1a/b	NA	NA	NA	3.19	4.11	fail: CN	NA	Stevens, 2005	RLAHA (method 2)
Gönnersdorf	Germany	50.45	7.42	GO323 PL I/16. SW	UPN-577	A/GON/B/33	Alces	Alces alces	browser	bone	radius, dext.	OxA-15296	12385	65	14888	14159	14488	NA	LGI	40.8852	14.8093	1.2626	3.22091		Stevens et al., 2009a	this study	UCL (AF*)	SUERC
Gönnersdorf	Germany	50.45	7.42	GO413 PL I 76	UPN-576	A/GON/B/32	BosBison	Bos/Bison	grazer	bone	bone	OxA-V-2223-41	13095	55	15899	15511	15699	NA	LGT	41.96	14.7	2.2	3.3		Stevens et al., 2009a	this study	RLAHA (method 2)	SUERC
Gönnersdorf	Germany	50.45	7.42	GO657 B/8	UPN-575	A/GON/B/31	BosBison	Bos/Bison	grazer	bone	bone	NA	NA	NA	NA	NA	NA	GS-2.1a/b	LGT	41.5688	14.7584	2.76504	3.28606		NA	this study	RLAHA (method 2)	SUERC
Gönnersdorf	Germany	50.45	7.42	GO 159 PR I/11	UPN-578	A/GON/B/34	Cervus elaphus	Cervus elaphus	mixed	bone	bone	NA	NA	NA	NA	NA	NA	GS-2.1a/b	LGT	42.4967	14.8329	2.88535	3.34253		NA	this study	UCL (AF*)	SUERC
Gönnersdorf	Germany	50.45	7.42	361-19 C	UPN-1020		Coelodonta	Coelodonta antiquitatis	grazer	tooth	tooth (root)	NA	NA	NA	NA	NA	NA	GS-2.1a/b	LGT	41.927	14.9433	2.08485	3.27336		NA	this study	UCL (AF*)	SUERC
Gönnersdorf	Germany	50.45	7.42	313/16	UPN-1014		Equus	Equus sp.	grazer	bone	metacarpal III	NA	NA	NA	NA	NA	NA	GS-2.1a/b	LGT	40.4	13.9	1.1	3.4		NA	this study	UCL (AF*)	SUERC
Gönnersdorf	Germany	50.45	7.42	585-37	UPN-1019		Equus	Equus sp.	grazer	bone	tibia	NA	NA	NA	NA	NA	NA	GS-2.1a/b	LGT	44.4917	15.1714	2.52505	3.42137		NA	this study	UCL (AF*)	SUERC
Gönnersdorf	Germany	50.45	7.42	585-39	UPN-1018		Equus	Equus sp.	grazer	bone	humerus	OxA-V-3129-39C	13064	31	15791	15525	15661	NA	LGT	43.4699	15.1257	1.65397	3.3529		this study	this study	UCL (AF*)	SUERC
Gönnersdorf	Germany	50.45	7.42	645-5	UPN-1017	A/GON/B/4	Equus	Equus sp.	grazer	bone	metacarpal III	NA	NA	NA	NA	NA	NA	GS-2.1a/b	LGT	44.2	15	3.3	3.4		NA	this study	UCL (AF*)	SUERC
Gönnersdorf	Germany	50.45	7.42	GO 267 PLI/68	UPN-540	A/GON/B/24	Equus	Equus sp.	grazer	bone	metacarpus III	NA	NA	NA	NA	NA	NA	GS-2.1a/b	LGT	40.6715	14.5083	1.81987	3.27055		NA	this study	RLAHA (method 2)	SUERC
Gönnersdorf	Germany	50.45	7.42	GO10C/40 Conc. I	UPN-572	A/GON/B/12	Equus	Equus sp.	grazer	bone	metacarpus III	OxA-V-2223-39	13270	55	16140	15750	15940	NA	LGT	42.4461	14.9802	3.2303	3.30572		Stevens et al., 2009a	this study	UCL (AF*)	SUERC
Gönnersdorf	Germany	50.45	7.42	GO147 D54	UPN-573	A/GON/B/17	Equus	Equus sp.	grazer	bone	metacarpus III, sin.	NA	NA	NA	NA	NA	NA	GS-2.1a/b	LGT	43.47	15.3	3.7	3.3	outlier	NA	this study	RLAHA (method 2)	SUERC
Gönnersdorf	Germany	50.45	7.42	GO257 PLI/94	UPN-574	A/GON/B/18	Equus	Equus sp.	grazer	bone	metatarsus III	OxA-V-2223-40	13165	55	15986	15625	15796	NA	LGT	42.8623	15.1728	3.37741	3.29577	outlier	Stevens et al., 2009a	this study	RLAHA (method 2)	SUERC
Gönnersdorf	Germany	50.45	7.42	GO368 PLI/111A	UPN-569	A/GON/B/28	Equus	Equus sp.	grazer	bone	metacarpus III	OxA-V-3102-26C	13110	36	15863	15577	15717	NA	LGT	40.3884	13.8216	3.032	3.40915		this study	this study	UCL (AF*)	SUERC
Gönnersdorf	Germany	50.45	7.42	GO47 D/38	UPN-566	A/GON/B/13	Equus	Equus sp.	grazer	bone	metacarpus III	NA	NA	NA	NA	NA	NA	GS-2.1a/b	LGT	41.6185	14.3763	3.25869	3.37743		NA	this study	RLAHA (method 2)	SUERC
Gönnersdorf	Germany	50.45	7.42	GO92 D/74	UPN-571	A/GON/B/8	Equus	Equus sp.	grazer	bone	metacarpus III	OxA-V-3102-27C	12910	55	15622	15252	15434	NA	LGT	44.7796	15.0423	3.71464	3.47306	outlier	this study	this study	UCL (AF*)	SUERC
Gönnersdorf	Germany	50.45	7.42	K5 36; 312-12	UPN-1016		Equus	Equus sp.	grazer	bone	phalanx I	OxA-V-3129-38C	13086	31	15818	15557	15687	NA	LGT	44.6685	15.2868	0.942369	3.40904		this study	this study	UCL (AF*)	SUERC
Gönnersdorf	Germany	50.45	7.42	K5 37; 305-23	UPN-1015		Equus	Equus sp.	grazer	bone	phalanx I	NA	NA	NA	NA	NA	NA	GS-2.1a/b	LGT	38.2	13.2	1	3.4		NA	this study	UCL (AF*)	SUERC
Gönnersdorf	Germany	50.45	7.42	60/71, Niv d (68/53) Mag	UPN-1013	same animal as A/GON/B/56 and UPN586	Rangifer	Rangifer tarandus	mixed	bone	humerus	OxA-V-3102-28C	13230	38	16028	15734	15883	NA	LGT	42.1615	14.9761	1.94966	3.28446		Stevens et al., 2009a	this study	UCL (AF*)	SUERC
Gönnersdorf	Germany	50.45	7.42	GO 158 B7	UPN-581	A/GON/B/44	Rangifer	Rangifer tarandus	mixed	bone	shaft	NA	NA	NA	NA	NA	NA	GS-2.1a/b	LGT	41.2	14.7	1.9	3.3		NA	this study	RLAHA (method 2)	SUERC
Gönnersdorf	Germany	50.45	7.42	GO503 C 62	UPN-579	A/GON/B/39	Rangifer	Rangifer tarandus	mixed	bone	metatarsus	NA	NA	NA	NA	NA	NA	GS-2.1a/b	LGT	37.9179	12.9603	1.2631	3.41331		NA	this study	RLAHA (method 2)	SUERC
Gönnersdorf	Germany	50.45	7.42	GO511 C159	UPN-585	A/GON/B/54	Rangifer	Rangifer tarandus	mixed	bone	humerus	NA	NA	NA	NA	NA	NA	GS-2.1a/b	LGT	41.9168	14.8662	2.67664	3.28954		NA	this study	RLAHA (method 2)	SUERC
Gönnersdorf	Germany	50.45	7.42	GO524 D/496	UPN-584	A/GON/B/52	Rangifer	Rangifer tarandus	mixed	bone	metapodial	OxA-V-2223-43	13075	55	15868	15468	15673	NA	LGT	43.3119	14.3194	1.79702	3.52882		Stevens et al., 2009a	this study	RLAHA (method 2)	SUERC
Gönnersdorf	Germany	50.45	7.42	GO524 YP/479	UPN-582	A/GON/B/45	Rangifer	Rangifer tarandus	mixed	bone	metapodium	OxA-15295	13060	60	15850	15410	15653	NA	LGT	43.1916	15.417	1.54915	3.26848		Stevens et al., 2009a	this study	RLAHA (method 2)	SUERC
Gönnersdorf	Germany	50.45	7.42	GO60 D71A	UPN-586	A/GON/B/56, same animal as UPN-1013	Rangifer	Rangifer tarandus	mixed	bone	humerus	NA	NA	NA	NA	NA	NA	GS-2.1a/b	NA	43.3428	15.2705	3.88992	3.31139	duplicate data/sample	NA	this study	UCL (AF)	SUERC
Gough's Cave	UK	51.28	-2.77	BMNH M49955	OxA-17833		Equus	Equus ferus	grazer	bone	phalange 2	OxA-17833	12570	45	15141	14567	14960	NA	NA	43.7	NA	1.1	3.2	duplicate data/sample	Jacobi & Higham, 2009a	Jacobi & Higham, 2009a
Gough's Cave	UK	51.28	-2.77	GC, 1989/99, re-dating of OxA-2797	OxA-18064	OxA-2797	Rangifer	Rangifer tarandus	mixed	antler	antler	OxA-18064	12535	55	15126	14444	14866	NA	NA	42.5	NA	1.8	3.2	antler & duplicate	Jacobi & Higham, 2009a	Jacobi & Higham, 2009a
Gough's Cave	UK	51.28	-2.77	M49971 15 cave earth / brccia unit spit 15	OxA-588	A/GNC/B/24	BosBison	Bos sp.	grazer	bone	fragment metatarsal	OxA-588	12030	150	14794	13507	13926	NA	NA	NA	NA	2.8	3.1	duplicate data/sample	Gowlett et al., 1986b	Richards et al., 2000
Gough's Cave	UK	51.28	-2.77	M49847 layer13	OxA-466	A/GNC/B/8, OxA-16378	Cervus elaphus	Cervus elaphus	mixed	bone	distal right metatarsal	OxA-16378	12515	50	15089	14360	14817	NA	NA	NA	NA	2.7	3.1	duplicate data/sample	Jacobi & Higham, 2009a	Richards et al., 2000
Gough's Cave	UK	51.28	-2.77	M49955	OxA-465	OxA-17833, UPN-841	Equus	Equus sp.	grazer	bone	phalange 2	OxA-17833	12570	45	15141	14567	14960	NA	NA	NA	NA	0.7	3.1	duplicate data/sample	Jacobi & Higham, 2009a	Richards et al., 2000
Gough's Cave	UK	51.28	-2.77	M49744 cave earth / breccia unit	A/GNC/B/22	OxA-21109, OxA-813	BosBison	Bos primigenius	grazer	bone	left astragalus	OxA-21109	12300	45	14807	14080	14244	NA	LGI	37.13	13.6	2.8	3.2		AHOB database	Stevens et al., 2010
Gough's Cave	UK	51.28	-2.77	M50037 layer18	A/GNC/B/1	UPN-294	Cervus elaphus	Cervus elaphus	mixed	bone	distal metpodial	NA	NA	NA	NA	NA	NA	uncertain GS-2.1 or GI-1 age	NA	36.92	13.4	2.6	3.2	duplicate data/sample	NA	Stevens et al., 2010
Gough's Cave	UK	51.28	-2.77	M49948	A/GNC/B/9	UPN-293	Cervus elaphus	Cervus elaphus	mixed	bone	distal metpodial	NA	NA	NA	NA	NA	NA	uncertain GS-2.1 or GI-1 age	NA	32.24	11.7	2.1	3.2	duplicate data/sample	NA	Stevens et al., 2010
Gough's Cave	UK	51.28	-2.77	M50026	A/GNC/B/11	UPN-292	Cervus elaphus	Cervus elaphus	mixed	bone	distal metpodial	NA	NA	NA	NA	NA	NA	uncertain GS-2.1 or GI-1 age	NA	25.43	9.02	2.14	3.29	duplicate data/sample	NA	Stevens et al., 2010
Gough's Cave	UK	51.28	-2.77	M50019 layer 15	A/GNC/B/10	UPN-296	Cervus elaphus	Cervus elaphus	mixed	bone	distal right tibia	NA	NA	NA	NA	NA	NA	uncertain GS-2.1 or GI-1 age	NA	34.32	12.3	3.9	3.3	duplicate data/sample	NA	Stevens et al., 2010
Gough's Cave	UK	51.28	-2.77	M49831 layer 12	A/GNC/B/4	UPN-297	Cervus elaphus	Cervus elaphus	mixed	bone	distal metpodial	NA	NA	NA	NA	NA	NA	uncertain GS-2.1 or GI-1 age	NA	33.26	11.9	2.3	3.3	duplicate data/sample	NA	Stevens et al., 2010
Gough's Cave	UK	51.28	-2.77	M50018 layer 15	A/GNC/B/7	UPN-299	Cervus elaphus	Cervus elaphus	mixed	bone	distal metpodial	NA	NA	NA	NA	NA	NA	uncertain GS-2.1 or GI-1 age	NA	32.84	11.7	2.4	3.3	duplicate data/sample	NA	Stevens et al., 2010
Gough's Cave	UK	51.28	-2.77	M49758 spit 11 cave earth ? Breccia spit	A/GNC/B/12	OxA-17845, OxA-1071	Cervus elaphus	Cervus elaphus	mixed	bone	2nd phalanx	OxA-17845	12500	50	15035	14341	14701	NA	LGT	37.71	13.7	2.4	3.2		Stevens et al., 2010	Stevens et al., 2010
Gough's Cave	UK	51.28	-2.77	M50024 18 cave earth / breccia unit spit 18	A/GNC/B/27	OXA-17832, UPN-842, UPN-861, OxA-464	Equus	Equus sp.	grazer	bone	distal right metacarpal	OXA-17832	12415	50	14907	14246	14537	NA	NA	36.69	13.18	1.18	3.25	duplicate data/sample	Jacobi & Higham, 2011a	Stevens et al., 2010
Gough's Cave	UK	51.28	-2.77	M49797 layer 8	A/GNC/B/6	UPN-844, OXA-18065, OxA-3452	Equus	Equus sp.	grazer	bone	left 1st phalange	OXA-18065	12490	55	15020	14321	14678	NA	NA	24.12	8.55	1.42	3.3	duplicate data/sample	Jacobi & Higham, 2011a	Stevens et al., 2010
Gough's Cave	UK	51.28	-2.77	M.50048	A/GNC/B/30	OxA-12104, UPN-840	Equus	Equus sp.	grazer	tooth	M1/ M2, inf.	OxA-12104	12495	50	15021	14335	14689	NA	NA	NA	NA	1	3.1	duplicate data/sample	Jacobi & Higham, 2009a	Stevens et al., 2010
Gough's Cave	UK	51.28	-2.77	GC87 191. p5309	A/GNC/B/28	OxA-18068, UPN-862, UPN-845	Equus	Equus ferus	grazer	bone	cervical vetebra	OxA-18068	12520	55	15100	14360	14825	NA	NA	40.16	14.76	3.05	3.18	duplicate data/sample	Jacobi & Higham, 2009a	Stevens et al., 2010
Gough's Cave	UK	51.28	-2.77	* originally id as red deer GC 87 187	A/GNC/B/29	OxA-16292, OxA-3413, UPN-863	Equus	Equus sp.	grazer	bone	cervival vertebrae	OxA-16292	12585	55	15178	14556	14981	NA	NA	42.89	15.82	0.37	3.16	duplicate data/sample	Jacobi & Higham, 2009a	Stevens et al., 2010
Gough's Cave	UK	51.28	-2.77	M49913 layer 14	A/GNC/B/5		Equus	Equus sp.	grazer	bone	right 1st phalange	NA	NA	NA	NA	NA	NA	uncertain GS-2.1 or GI-1 age	NA	36.34	13.29	0.23	3.19	duplicate data/sample	NA	Stevens et al., 2010
Gough's Cave	UK	51.28	-2.77	M49912 layer 14	A/GNC/B/3	UPN-857	Equus	Equus sp.	grazer	bone	left 1st phalange	NA	NA	NA	NA	NA	NA	uncertain GS-2.1 or GI-1 age	NA	34.25	12.49	0.77	3.2	duplicate data/sample	NA	Stevens et al., 2010
Gough's Cave	UK	51.28	-2.77	M49933 layer 14	A/GNC/B/26	UPN-860	Equus	Equus sp.	grazer	bone	right 1st phalange	NA	NA	NA	NA	NA	NA	uncertain GS-2.1 or GI-1 age	NA	35.02	12.64	0.94	3.23	duplicate data/sample	NA	Stevens et al., 2010
Gough's Cave	UK	51.28	-2.77	M50044 layer 19	A/GNC/B/20	UPN-859	Equus	Equus sp.	grazer	bone	right 1st phalange	NA	NA	NA	NA	NA	NA	uncertain GS-2.1 or GI-1 age	NA	28.3	11.91	0.77	3.25	duplicate data/sample	NA	Stevens et al., 2010
Gough's Cave	UK	51.28	-2.77	M49969 layer 16	A/GNC/B/2	UPN-856	Equus	Equus sp.	grazer	bone	left 1st phalange	NA	NA	NA	NA	NA	NA	uncertain GS-2.1 or GI-1 age	NA	34.58	11.83	1.23	3.41	duplicate data/sample	NA	Stevens et al., 2010
Gough's Cave	UK	51.28	-2.77	M49971 15 cave earth / brccia unit spit 15	A/GNC/B/24	OxA-588	BosBison	Bos sp.	grazer	bone	fragment metatarsal	OxA-588	12030	150	14794	13507	13926	NA	LGI	36.09	12.9	2.7	3.3		Gowlett et al., 1986b	Stevens, 2005	RLAHA (method 3)
Gough's Cave	UK	51.28	-2.77	GC1986 area1 M96747	A/GNC/B/18	OxA-18067	Cervus elaphus	Cervus elaphus	mixed	bone	disal right tibia	OxA-18067	12245	55	14802	14033	14168	NA	LGI	19.54	6.5	2.1	3.5		Currant & Jacobi, 2011	Stevens, 2005	RLAHA (method 3)
Gough's Cave	UK	51.28	-2.77	M49847 layer13	A/GNC/B/8	OxA-16378, OxA-466	Cervus elaphus	Cervus elaphus	mixed	bone	distal right metatarsal	OxA-16378	12515	50	15089	14360	14817	NA	LGT	37.05	13.5	2.3	3.2		Jacobi & Higham, 2009a	Stevens, 2005	RLAHA (method 3)
Gough's Cave	UK	51.28	-2.77	M49863 cave earth / beccia unit spit13	A/GNC/B/25	UPN-913, OxA-20219	Rangifer	Rangifer tarandus	mixed	bone	maxilla with m2 m3	OxA-1461	10450	110	12682	11948	12330	NA	NA	20.18	6.6	4.6	3.5	duplicate data/sample	Hedges et al., 1990	Stevens, 2005	RLAHA (method 2)
Gough's Cave	UK	51.28	-2.77	M49823	UPN-298	n/a	BosBison	Bos primi?	grazer	bone	not given	NA	NA	NA	NA	NA	NA	uncertain GS-2.1 or GI-1 age	NA	44.5088	16.025	3.07955	3.24037	uncertain age	NA	this study	UCL (AG)	SUERC
Gough's Cave	UK	51.28	-2.77	M49831 layer 12	UPN-297	A/GNC/B/4	Cervus elaphus	Cervus elaphus	mixed	bone	distal metapodial	NA	NA	NA	NA	NA	NA	uncertain GS-2.1 or GI-1 age	NA	44.1232	15.7043	2.22648	3.2779	uncertain age	NA	this study	UCL (AG)	SUERC
Gough's Cave	UK	51.28	-2.77	M49948	UPN-293	A/GNC/B/9	Cervus elaphus	Cervus elaphus	mixed	bone	distal metapodial	NA	NA	NA	NA	NA	NA	uncertain GS-2.1 or GI-1 age	NA	40.9902	14.6899	2.45065	3.25542	uncertain age	NA	this study	UCL (AG)	SUERC
Gough's Cave	UK	51.28	-2.77	M50018 layer 15	UPN-299	A/GNC/B/7	Cervus elaphus	Cervus elaphus	mixed	bone	Distal metapodial	NA	NA	NA	NA	NA	NA	uncertain GS-2.1 or GI-1 age	NA	40.2871	14.3051	2.33027	3.28565	uncertain age	NA	this study	UCL (AG)	SUERC
Gough's Cave	UK	51.28	-2.77	M50019 layer 15	UPN-296	A/GNC/B/10	Cervus elaphus	Cervus elaphus	mixed	bone	distal right tibia	NA	NA	NA	NA	NA	NA	uncertain GS-2.1 or GI-1 age	NA	44.1396	15.7744	3.86144	3.26454	uncertain age	NA	this study	UCL (AG)	SUERC
Gough's Cave	UK	51.28	-2.77	M50026	UPN-292	A/GNC/B/11	Cervus elaphus	Cervus elaphus	mixed	bone	metapodial	NA	NA	NA	NA	NA	NA	uncertain GS-2.1 or GI-1 age	NA	44.0513	15.933	2.29871	3.22558	uncertain age	NA	this study	UCL (AG)	SUERC
Gough's Cave	UK	51.28	-2.77	M50037 layer18	UPN-294	A/GNC/B/1	Cervus elaphus	Cervus elaphus	mixed	bone	distal metapodial	NA	NA	NA	NA	NA	NA	uncertain GS-2.1 or GI-1 age	NA	44.5955	15.9758	2.73022	3.25669	uncertain age	NA	this study	UCL (AG)	SUERC
Gough's Cave	UK	51.28	-2.77	Layer 13, Excavated by parry Nov. 1927 M49875	UPN-306	GT4	Equus	Equus ferus	grazer	tooth	P3/P4	NA	NA	NA	NA	NA	NA	uncertain GS-2.1 or GI-1 age	NA	41.5235	14.6928	1.16664	3.29713	uncertain age	NA	this study	UCL (AG)	SUERC
Gough's Cave	UK	51.28	-2.77	Layer 14 M49929	UPN-304	GT2	Equus	Equus ferus	grazer	tooth	Lower M3	NA	NA	NA	NA	NA	NA	uncertain GS-2.1 or GI-1 age	NA	42.937	15.24	1.07871	3.28695	uncertain age	NA	this study	UCL (AG)	SUERC
Gough's Cave	UK	51.28	-2.77	Layer 16 M50011	UPN-302	GT6	Equus	Equus ferus	grazer	tooth	M3	NA	NA	NA	NA	NA	NA	uncertain GS-2.1 or GI-1 age	NA	43.3849	15.5453	1.7725	3.25602	uncertain age	NA	this study	UCL (AG)	SUERC
Gough's Cave	UK	51.28	-2.77	Layer 8 M49800	UPN-303	GT1	Equus	Equus ferus	grazer	tooth	Lower P3/P4	NA	NA	NA	NA	NA	NA	uncertain GS-2.1 or GI-1 age	NA	42.5006	15.1896	1.17597	3.26433	uncertain age	NA	this study	UCL (AG)	SUERC
Gough's Cave	UK	51.28	-2.77	Spit 14 M49888	UPN-308	GT8	Equus	Equus ferus	grazer	tooth	Right M2	NA	NA	NA	NA	NA	NA	uncertain GS-2.1 or GI-1 age	NA	44.7571	16.0182	1.34085	3.25983	uncertain age	NA	this study	UCL (AG)	SUERC
Gough's Cave	UK	51.28	-2.77	Spit 14 M50063a	UPN-305	GT12	Equus	Equus ferus	grazer	tooth	Right P2/P3	OxA-V-3058-29C	12227	31	14309	14051	14124	NA	LGI	44.7893	16.0854	1.60762	3.24855		this study	this study	UCL (AG for isotopes, collagen later ultrafiltered for dating)	SUERC
Gough's Cave	UK	51.28	-2.77	* originally id as red deer GC 87 187	UPN-863	A/GNC/B/29, OxA-16292, OxA-3413	Equus	Equus sp.	grazer	bone	cervival vertebrae	OxA-16292	12585	55	15178	14556	14981	NA	LGT	40.8697	14.6408	0.718018	3.25673		Jacobi & Higham, 2009a	this study	RLAHA (method 4)	SUERC
Gough's Cave	UK	51.28	-2.77	GC87 191. p5309	UPN-845	OxA-18068, UPN-862, A/GNC/B/28, OxA-4106	Equus	Equus sp.	grazer	bone	cervical vetebra	OxA-18068	12520	55	15100	14360	14825	NA	NA	41.9371	15.006	3.12876	3.26048	duplicate data/sample	Jacobi & Higham, 2009a	this study	Pre-extracted collagen from ORAU	SUERC
Gough's Cave	UK	51.28	-2.77	GC87 191. p5309	UPN-862	A/GNC/B/28, OxA-18068, UPN-845, OxA-4106	Equus	Equus sp.	grazer	bone	cervical vetebra	OxA-18068	12520	55	15100	14360	14825	NA	LGT	39.8768	14.3732	3.24419	3.23679		Jacobi & Higham, 2009a	this study	RLAHA (method 4)	SUERC
Gough's Cave	UK	51.28	-2.77	M23.22.6	UPN-846		Equus	Equus sp.	grazer	bone	bone	OxA-34192	12550	65	15159	14420	14888	NA	LGT	42.0502	15.273	0.753829	3.21211		Marr, 2017	this study	Pre-extracted collagen from ORAU	SUERC
Gough's Cave	UK	51.28	-2.77	M49797 layer 8	UPN-844	A/GNC/B/6 OXA-18065, OxA-3452	Equus	Equus sp.	grazer	bone	left 1st phalange	OxA-18065	12490	55	15020	14321	14678	NA	LGT	42.5913	14.9981	1.74718	3.31307		Jacobi & Higham, 2011a	this study	Pre-extracted collagen from ORAU	SUERC
Gough's Cave	UK	51.28	-2.77	M49825	UPN-307	GT5	Equus	Equus ferus	grazer	tooth	Left (?) P3/P4	NA	NA	NA	NA	NA	NA	uncertain GS-2.1 or GI-1 age	NA	42.5451	15.2901	1.52877	3.24629	uncertain age	NA	this study	UCL (AG)	SUERC
Gough's Cave	UK	51.28	-2.77	M49912 layer 14	UPN-857	A/GNC/B/3	Equus	Equus sp.	grazer	bone	left 1st phalange	NA	NA	NA	NA	NA	NA	uncertain GS-2.1 or GI-1 age	NA	41.5872	14.8473	1.28342	3.26782	uncertain age	NA	this study	RLAHA (method 2)	SUERC
Gough's Cave	UK	51.28	-2.77	M49913 layer 14	UPN-858	A/GNC/B/5	Equus	Equus sp.	grazer	bone	right 1st phalange	NA	NA	NA	NA	NA	NA	uncertain GS-2.1 or GI-1 age	NA	41.5423	14.6312	1.03213	3.31251	uncertain age	NA	this study	RLAHA (method 2)	SUERC
Gough's Cave	UK	51.28	-2.77	M49933 layer 14	UPN-860	A/GNC/B/26	Equus	Equus sp.	grazer	bone	right 1st phalange	NA	NA	NA	NA	NA	NA	uncertain GS-2.1 or GI-1 age	NA	41.0799	14.4054	1.525	3.32699	uncertain age	NA	this study	RLAHA (method 2)	SUERC
Gough's Cave	UK	51.28	-2.77	M49955	UPN-841	OxA-17833, OxA-465	Equus	Equus sp.	grazer	bone	phalange 2	OxA-17833	12570	45	15141	14567	14960	NA	LGT	44.8466	16.0063	1.78121	3.26878		Jacobi & Higham, 2009a	this study	Pre-extracted collagen from ORAU	SUERC
Gough's Cave	UK	51.28	-2.77	M49969 layer 16	UPN-856	A/GNC/B/2	Equus	Equus sp.	grazer	bone	left 1st phalange	NA	NA	NA	NA	NA	NA	uncertain GS-2.1 or GI-1 age	NA	40.962	14.6847	1.26879	3.25433	uncertain age	NA	this study	RLAHA (method 2)	SUERC
Gough's Cave	UK	51.28	-2.77	M49989	UPN-301	GT11	Equus	Equus ferus	grazer	tooth	Lower P3/P4	NA	NA	NA	NA	NA	NA	uncertain GS-2.1 or GI-1 age	NA	41.0519	14.8103	1.21386	3.23382	uncertain age	NA	this study	UCL (AG)	SUERC
Gough's Cave	UK	51.28	-2.77	M49993	UPN-295	GT7	Equus	Equus ferus	grazer	tooth	Lower M1/M2	NA	NA	NA	NA	NA	NA	uncertain GS-2.1 or GI-1 age	NA	43.0856	15.4059	1.65832	3.26281	uncertain age	NA	this study	UCL (AG)	SUERC
Gough's Cave	UK	51.28	-2.77	M50024 18 cave earth / breccia unit spit 18	UPN-842	OXA-17832, A/GNC/B/27, UPN-861, OxA-464	Equus	Equus sp.	grazer	bone	distal right metacarpal	OXA-17832	12415	50	14907	14246	14537	NA	NA	44.7836	15.8425	1.29783	3.29794	duplicate data/sample	Jacobi & Higham, 2011a	this study	Pre-extracted collagen from ORAU	SUERC
Gough's Cave	UK	51.28	-2.77	M50024 18 cave earth / breccia unit spit 18	UPN-861	OXA-17832, A/GNC/B/27, UPN-842, OxA-464	Equus	Equus sp.	grazer	bone	distal right metacarpal	OXA-17832	12415	50	14907	14246	14537	NA	LGI	39.459	13.8134	1.93871	3.33267		Jacobi & Higham, 2011a	this study	RLAHA (method 4)	SUERC
Gough's Cave	UK	51.28	-2.77	M50044 layer 19	UPN-859	A/GNC/B/20	Equus	Equus sp.	grazer	bone	right 1st phalange	NA	NA	NA	NA	NA	NA	uncertain GS-2.1 or GI-1 age	NA	40.2168	14.4212	1.29976	3.25351	uncertain age	NA	this study	RLAHA (method 2)	SUERC
Gough's Cave	UK	51.28	-2.77	M50048	UPN-840	OxA-12104, A/GNC/B/30	Equus	Equus sp.	grazer	tooth	M1/ M2, inf.	OxA-12104	12495	50	15021	14335	14689	NA	LGT	43.6754	15.73	1.59431	3.23932		Jacobi & Higham, 2009a	this study	Pre-extracted collagen from ORAU	SUERC
Gough's Cave	UK	51.28	-2.77	GC 1989 99, bâton percé	UPN-907		Rangifer	Rangifer tarandus	mixed	antler	antler	OxA-18064	12535	55	15126	14444	14866	NA	NA	43.7075	15.3971	1.85054	3.3118	antler	Lucas et al., 2019	this study	Pre-extracted collagen from ORAU	SUERC
Gough's Cave	UK	51.28	-2.77	M49863 cave earth / beccia unit spit13	UPN-913	A/GNC/B/25, OxA-20219	Rangifer	Rangifer tarandus	mixed	bone	bone	OxA-20191	10440	40	12610	12101	12339	NA	YD	43.7398	15.745	7.5571	3.24102		Jacobi & Higham, 2009a	this study	Pre-extracted collagen from ORAU	SUERC
Gough's Old Cave	UK	51.28	-2.77	M17.2/6	OxA-587	UPN-843, A/GOC/B/2, OxA-17834, OxA-21426	Equus	Equus sp.	grazer	bone	phalange 1	OxA-21426	12620	55	15239	14639	15038	NA	NA	NA	NA	0.7	3.2	duplicate data/sample	this study	Richards et al., 2000
Gough's Old Cave	UK	51.28	-2.77	ubss cat no m172/2 grid Mii/Nii 9ft spit M17.2/12	A/GOC/B/1	UPN-905	Rangifer	Rangifer tarandus	mixed	antler	unshed antler	OxA-1120	10190	120	12468	11346	11861	NA	NA	34.78	12.72	3.39	3.19	antler & duplicate	Hedges et al., 1987	Stevens et al., 2008
Gough's Old Cave	UK	51.28	-2.77	M17.2/6	A/GOC/B/2	UPN-843, OxA-17834, OxA-21426, OxA-587	Equus	Equus sp.	grazer	bone	phalange 1	OxA-17834	12380	45	14845	14181	14460	NA	NA	35.17	12.8	1.01	3.21	duplicate data/sample	this study	Stevens, 2005	RLAHA (method 2)
Gough's Old Cave	UK	51.28	-2.77	M17.2/6	UPN-843	A/GOC/B/2, OxA-17834, OxA-21426, OxA-587	Equus	Equus sp.	grazer	bone	phalange 1	OxA-21426	12620	55	15239	14639	15038	NA	LGT	42.7401	15.2173	1.23388	3.27676		this study	this study	Pre-extracted collagen from ORAU	SUERC
Gough's Old Cave	UK	51.28	-2.77	ubss cat no m172/2 grid Mii/Nii 9ft spit M17.2/12	UPN-905	A/GOC/B/1	Rangifer	Rangifer tarandus	mixed	antler	unshed antler	OxA-1120	10190	120	12468	11346	11861	NA	NA	38.8909	13.8559	3.48083	3.27461	antler	Hedges et al., 1987	this study	RLAHA (method 2)	SUERC
Goyet	Belgium	50.45	5.02	2230-1	Goyet-A3-13		BosBison	Bison priscus	grazer	bone	tibia	NA	NA	NA	NA	NA	NA	late OIS 3	LOIS3	40.95	14.6	4.1	3.3		NA	Bocherens et al., 2011a
Goyet	Belgium	50.45	5.02	2230-2	Goyet-A3-14		BosBison	Bison priscus	grazer	bone	tibia	NA	NA	NA	NA	NA	NA	late OIS 3	LOIS3	41.4	14.6	4.8	3.3		NA	Bocherens et al., 2011a
Goyet	Belgium	50.45	5.02	2737-1	Goyet-B4-5		BosBison	Bison priscus	grazer	bone	centrotarsus	NA	NA	NA	NA	NA	NA	late OIS 3	LOIS3	40.86	14.7	5.7	3.2		NA	Bocherens et al., 2011a
Goyet	Belgium	50.45	5.02	2737-2	Goyet-B4-6		BosBison	Bos primigenius	grazer	bone	centrotarsus	NA	NA	NA	NA	NA	NA	late OIS 3	LOIS3	38.69	14.1	3.8	3.2		NA	Bocherens et al., 2011a
Goyet	Belgium	50.45	5.02	2737-3	Goyet-B4-7		BosBison	Bison priscus	grazer	bone	centrotarsus	NA	NA	NA	NA	NA	NA	late OIS 3	LOIS3	38.83	14.1	3.9	3.2		NA	Bocherens et al., 2011a
Goyet	Belgium	50.45	5.02	2755	Goyet-A2-2		Coelodonta	Coelodonta antiquitatis	grazer	bone	unciforme	NA	NA	NA	NA	NA	NA	late OIS 3	LOIS3	43.82	16.2	4.3	3.2		NA	Bocherens et al., 2011a
Goyet	Belgium	50.45	5.02	2792	Goyet-A3-2		Coelodonta	Coelodonta antiquitatis	grazer	bone	scaphoide	NA	NA	NA	NA	NA	NA	late OIS 3	LOIS3	43.76	15.2	5.7	3.4		NA	Bocherens et al., 2011a
Goyet	Belgium	50.45	5.02	2235-1	Goyet-B4-3		Coelodonta	Coelodonta antiquitatis	grazer	bone	1st metacarpum	NA	NA	NA	NA	NA	NA	late OIS 3	LOIS3	40.04	14.6	5.9	3.2		NA	Bocherens et al., 2011a
Goyet	Belgium	50.45	5.02	2224-1	Goyet-A3-10		Equus	Equus ferus	grazer	bone	ectocuneiform	NA	NA	NA	NA	NA	NA	late OIS 3	LOIS3	44.93	15.9	5.1	3.3		NA	Bocherens et al., 2011a
Goyet	Belgium	50.45	5.02	2224-2	Goyet-A3-11		Equus	Equus ferus	grazer	bone	ectocuneiform	NA	NA	NA	NA	NA	NA	late OIS 3	LOIS3	41.86	15.4	6.4	3.2		NA	Bocherens et al., 2011a
Goyet	Belgium	50.45	5.02	2224-3	Goyet-A3-12		Equus	Equus ferus	grazer	bone	ectocuneiform	NA	NA	NA	NA	NA	NA	late OIS 3	LOIS3	43.92	15.4	5.9	3.3		NA	Bocherens et al., 2011a
Goyet	Belgium	50.45	5.02	2737	Goyet-B4-4		Equus	Equus ferus	grazer	bone	tibia	NA	NA	NA	NA	NA	NA	late OIS 3	LOIS3	40.97	14.8	6.6	3.2		NA	Bocherens et al., 2011a
Goyet	Belgium	50.45	5.02	2791-1	Goyet-A3-15		Rangifer	Rangifer tarandus	mixed	bone	astragalus	NA	NA	NA	NA	NA	NA	late OIS 3	LOIS3	42.34	15.5	2.6	3.2		NA	Bocherens et al., 2011a
Goyet	Belgium	50.45	5.02	2791-2	Goyet-A3-16		Rangifer	Rangifer tarandus	mixed	bone	astragalus	NA	NA	NA	NA	NA	NA	late OIS 3	LOIS3	43.01	15.1	3.3	3.3		NA	Bocherens et al., 2011a
Goyet	Belgium	50.45	5.02	2791-3	Goyet-A3-17		Rangifer	Rangifer tarandus	mixed	bone	astragalus	NA	NA	NA	NA	NA	NA	late OIS 3	LOIS3	43.41	15.3	3.4	3.3		NA	Bocherens et al., 2011a
Goyet	Belgium	50.45	5.02	2791-4	Goyet-A3-18		Rangifer	Rangifer tarandus	mixed	bone	astragalus	NA	NA	NA	NA	NA	NA	late OIS 3	LOIS3	43.95	15.4	3.1	3.3		NA	Bocherens et al., 2011a
Goyet	Belgium	50.45	5.02	2791-5	Goyet-A3-19		Rangifer	Rangifer tarandus	mixed	bone	astragalus	NA	NA	NA	NA	NA	NA	late OIS 3	LOIS3	44.06	15.2	4.5	3.4		NA	Bocherens et al., 2011a
Goyet	Belgium	50.45	5.02	2737	Goyet-B4-8		Rangifer	Rangifer tarandus	mixed	bone	centrotarsus	NA	NA	NA	NA	NA	NA	late OIS 3	LOIS3	41.07	14.9	3.9	3.2		NA	Bocherens et al., 2011a
Goyet	Belgium	50.45	5.02	DP2769/1 layer 2	A/GOY/B/27	UPN-492	BosBison	Bison priscus	grazer	bone	2nd phalanx	NA	NA	NA	NA	NA	NA	uncertain Late Pleisotcene age	NA	34.46	12.7	3.6	3.2	duplicate data/sample	NA	Germonpre et al., 2009
Goyet	Belgium	50.45	5.02	DP2769/6 layer 2	A/GOY/B/29	UPN-493	BosBison	Bison priscus	grazer	bone	canon ant.	NA	NA	NA	NA	NA	NA	uncertain	NA	41.1	15	7.1	3.2	duplicate data/sample	NA	Germonpre et al., 2009
Goyet	Belgium	50.45	5.02	DP2778/54	A/GOY/B/19		Capra	Capra ibex	browser	bone	canon ant.	NA	NA	NA	NA	NA	NA	uncertain Late Pleisotcene age	NA	38.19	13.5	2.9	3.3	uncertain age	NA	Germonpre et al., 2009
Goyet	Belgium	50.45	5.02	DP2781/2 layer 1	A/GOY/B/16	UPN-486	Capra ibex	Capra ibex	browser	bone	canon ant.	NA	NA	NA	NA	NA	NA	uncertain Late Pleisotcene age	NA	32.8	11.6	5.5	3.3	duplicate data/sample	NA	Germonpre et al., 2009
Goyet	Belgium	50.45	5.02	DP2779/3 layer 1	A/GOY/B/18	UPN-487	Cervus elaphus	Cervus elaphus	mixed	bone	Tibia	NA	NA	NA	NA	NA	NA	uncertain	NA	39.37	14.8	5.5	3.1	duplicate data/sample	NA	Germonpre et al., 2009
Goyet	Belgium	50.45	5.02	DP2832/3	A/GOY/B/2		Equus	Equus caballus	grazer	bone	canon. post.	OxA-V-2223-48	12775	55	15474	15065	15237	NA	NA	41.42	15.1	4.1	3.2	duplicate data/sample	Stevens et al., 2009b	Germonpre et al., 2009
Goyet	Belgium	50.45	5.02	DP2809	A/GOY/B/32		Equus	Equus caballus	grazer	bone	femur	OxA-V-2223-49	29420	170	34391	33569	34013	NA	NA	31.53	11.6	6	3.2	duplicate data/sample	Stevens et al., 2009b	Germonpre et al., 2009
Goyet	Belgium	50.45	5.02	DP2832/2	A/GOY/B/1	UPN-570	Equus	Equus caballus	grazer	bone	scapula	OxA-V-2223-44	31750	200	36503	35551	36104	NA	NA	40.18	14.7	7.3	3.2	duplicate data/sample	Stevens et al., 2009b	Germonpre et al., 2009
Goyet	Belgium	50.45	5.02	DP2813/1 layer 1	A/GOY/B/6	UPN-501	Equus	Equus caballus	grazer	bone	femur	NA	NA	NA	NA	NA	NA	uncertain	NA	27.09	10.61	-1.75	2.97	duplicate data/sample	NA	Germonpre et al., 2009
Goyet	Belgium	50.45	5.02	DP2809 ? Layer 2	A/GOY/B/31	UPN-495	Equus	Equus caballus	grazer	bone	femur	NA	NA	NA	NA	NA	NA	uncertain	NA	25.09	9.69	2.99	3.01	duplicate data/sample	NA	Germonpre et al., 2009
Goyet	Belgium	50.45	5.02	DP2813/3	A/GOY/B/8	UPN-503, OxA-X-3149-28C	Equus	Equus caballus	grazer	bone	femur	NA	NA	NA	NA	NA	NA	uncertain Late Pleisotcene age	NA	40.68	14.82	5.39	3.21	duplicate data/sample	NA	Germonpre et al., 2009
Goyet	Belgium	50.45	5.02	DP2809 Layer 2	A/GOY/B/33	UPN-404	Equus	Equus caballus	grazer	bone	femur	NA	NA	NA	NA	NA	NA	uncertain Late Pleisotcene age	NA	39.79	14.3	6.38	3.25	duplicate data/sample	NA	Germonpre et al., 2009
Goyet	Belgium	50.45	5.02	DP2813/4 layer 1	A/GOY/B/7	UPN-502	Equus	Equus caballus	grazer	bone	femur	NA	NA	NA	NA	NA	NA	uncertain	NA	40.05	14.39	4.45	3.25	duplicate data/sample	NA	Germonpre et al., 2009
Goyet	Belgium	50.45	5.02	DP2813/11	A/GOY/B/10		Equus	Equus caballus	grazer	bone	scapula	NA	NA	NA	NA	NA	NA	uncertain Late Pleistocene age	NA	26.22	9.6	5.3	3.2	uncertain age	NA	Germonpre et al., 2009
Goyet	Belgium	50.45	5.02	DP2832/6	A/GOY/B/3		Equus	Equus caballus	grazer	bone	canon. post.	NA	NA	NA	NA	NA	NA	uncertain Late Pleisotcene age	NA	34.3	12.6	7	3.2	uncertain age	NA	Germonpre et al., 2009
Goyet	Belgium	50.45	5.02	DP2832/1	A/GOY/B/4		Equus	Equus caballus	grazer	bone	canon. post.	NA	NA	NA	NA	NA	NA	uncertain Late Pleisotcene age	NA	36	13.2	5.3	3.2	uncertain age	NA	Germonpre et al., 2009
Goyet	Belgium	50.45	5.02	DP2813/8	A/GOY/B/5		Equus	Equus caballus	grazer	bone	femur	NA	NA	NA	NA	NA	NA	uncertain Late Pleisotcene age	NA	35	12.4	5.8	3.3	uncertain age	NA	Germonpre et al., 2009
Goyet	Belgium	50.45	5.02	DP2783/1 layer 1	A/GOY/B/11	UPN-484	Ovibos	Ovibos moschatus	mixed	bone	2nd phalanx	NA	NA	NA	NA	NA	NA	uncertain Late Pleistocene age	NA	34.52	12.9	3.9	3.1	duplicate data/sample	NA	Germonpre et al., 2009
Goyet	Belgium	50.45	5.02	DP2770/3 layer 2	A/GOY/B/30	UPN-494	Ovibos	Ovibos moschatus	mixed	bone	2nd phalanx	NA	NA	NA	NA	NA	NA	uncertain	NA	34	12.5	4	3.2	duplicate data/sample	NA	Germonpre et al., 2009
Goyet	Belgium	50.45	5.02	DP2778/49	A/GOY/B/15	UPN-433	Rangifer	Rangifer tarandus	mixed	bone	canon ant.	OxA-V-2223-46	12810	55	15522	15119	15289	NA	NA	30.3	11.53	0.36	2.94	duplicate data/sample	this study	Stevens et al., 2008
Goyet	Belgium	50.45	5.02	DP2768	A/GOY/B/35	UPN-434	Rangifer	Rangifer tarandus	mixed	bone	canon. post.	OxA-V-2223-50	12875	55	15591	15212	15391	NA	NA	41.3	15	2.82	3.22	duplicate data/sample	this study	Stevens et al., 2008
Goyet	Belgium	50.45	5.02	DP2768	A/GOY/B/36	UPN-497	Rangifer	Rangifer tarandus	mixed	bone	canon. post.	NA	NA	NA	NA	NA	NA	uncertain Late Pleisotcene age	NA	42.02	15.16	2.56	3.24	duplicate data/sample	NA	Stevens et al., 2008
Goyet	Belgium	50.45	5.02	DP2778/41	A/GOY/B/14		Rangifer	Rangifer tarandus	mixed	bone	canon ant.	OxA-V-2223-45	28860	160	33942	32347	33342	NA	LOIS3	40.43	14.7	6.2	3.2		this study	Stevens et al., 2008
Goyet	Belgium	50.45	5.02	DP2778/52	A/GOY/B/17		Rangifer	Rangifer tarandus	mixed	bone	canon ant.	OxA-V-2223-47	27250	55	31530	31094	31215	NA	LOIS3	40.17	14.5	3.9	3.2		this study	Stevens et al., 2008
Goyet	Belgium	50.45	5.02	DP2822/17	A/GOY/B/48	SHN7 and UPN972	Equus	Equus caballus	grazer	bone	Maxilla	OxA-V-2798-12C	11760	50	13758	13501	13614	NA	NA	37.5	13.7	3.6	3.2	duplicate data/sample	this study	Stevens et al., 2009b
Goyet	Belgium	50.45	5.02	DP2822/20	A/GOY/B/47	SHN6 and UPN 968	Equus	Equus caballus	grazer	bone	Mandible	OxA-V-2798-18C	12330	50	14824	14095	14327	NA	NA	36.8	13.15	2.2	3.2	duplicate data/sample	this study	Stevens et al., 2009b
Goyet	Belgium	50.45	5.02	DP2822/30	A/GOY/B/51	SHN10 and UPN-986	Equus	Equus caballus	grazer	bone	Maxilla	OxA-V-2798-10C	12410	50	14895	14231	14526	NA	NA	32.7	11.6	1.5	3.3	duplicate data/sample	this study	Stevens et al., 2009b
Goyet	Belgium	50.45	5.02	DP2822/23	A/GOY/B/50	SHN9 And UPN971	Equus	Equus caballus	grazer	bone	Maxilla	OxA-V-2798-11C	23710	120	28169	27659	27831	NA	NA	31.4	11.2	3.6	3.3	duplicate data/sample	this study	Stevens et al., 2009b
Goyet	Belgium	50.45	5.02	DP2822/25	A/GOY/B/49	SHN8 UPN-970 (date on UPN 970 isotopes on A/GOY/B/49)	Equus	Equus caballus	grazer	bone	Mandible	OxA-V-2795-11C	10560	50	12697	12210	12561	NA	YD	36.8	13.2	2.5	3.2		this study	Stevens et al., 2009b
Goyet	Belgium	50.45	5.02	2783 17 layer 1	A/GOY/B/13	UPN-485	BosBison	Bison europa	grazer	bone	nav. Cub.	NA	NA	NA	NA	NA	NA	uncertain	NA	28.32	10.7	5.7	3.1	duplicate data/sample	NA	Stevens, 2005	RLAHA (method 2)
Goyet	Belgium	50.45	5.02	2783 17 layer 1	UPN-485	A/GOY/B/13	BosBison	Bison europa	grazer	bone	nav. Cub.	NA	NA	NA	NA	NA	NA	uncertain Late Pleistocene age	NA	32.1207	12.1308	5.33312	3.08918	uncertain age	NA	this study	RLAHA (method 2)	SUERC
Goyet	Belgium	50.45	5.02	DP2769/1 layer 2	UPN-492	A/GOY/B/27	BosBison	Bison europa	grazer	bone	2nd phalanx	NA	NA	NA	NA	NA	NA	uncertain Late Pleistocene age	NA	37.9846	13.6495	3.64972	3.24667	uncertain age	NA	this study	RLAHA (method 2)	SUERC
Goyet	Belgium	50.45	5.02	DP2769/6 layer 2	UPN-493	A/GOY/B/29	BosBison	Bison europa	grazer	bone	canon ant.	OxA-V-3155-9C	35080	400	41025	39477	40242	NA	EOIS3	40.2371	14.3128	7.00141	3.27982		this study	this study	RLAHA (method 2)	SUERC
Goyet	Belgium	50.45	5.02	DP2781/2 layer 1	UPN-486	A/GOY/B/16	Capra ibex	Capra ibex	browser	bone	canon ant.	NA	NA	NA	NA	NA	NA	uncertain Late Pleistocene age	NA	38.2378	13.2369	2.87385	3.37018	uncertain age	NA	this study	RLAHA (method 2)	SUERC
Goyet	Belgium	50.45	5.02	DP2779/3 layer 1	UPN-487	A/GOY/B/18	Cervus elaphus	Cervus elaphus	mixed	bone	Tibia	NA	NA	NA	NA	NA	NA	uncertain Late Pleistocene age	NA	39.856	14.3	5.86673	3.25165	uncertain age	NA	this study	RLAHA (method 2)	SUERC
Goyet	Belgium	50.45	5.02		OxA-12119		Coelodonta	Coelodonta antiquitatis	grazer	tooth	upper M3	OxA-12119	28470	140	33175	32052	32604	NA	LOIS3	44.2004	16.3557	7.25134	3.15284		Stuart & Lister, 2012	this study	Pre-extracted collagen from ORAU	SUERC
Goyet	Belgium	50.45	5.02		OxA-12120		Coelodonta	Coelodonta antiquitatis	grazer	tooth	lower molar	OxA-12120	29330	160	34304	33427	33928	NA	LOIS3	45.4968	16.6904	6.89283	3.18025		Stuart & Lister, 2012	this study	Pre-extracted collagen from ORAU	SUERC
Goyet	Belgium	50.45	5.02	A1 2380.27	UPN-644		Equus	Equus sp.	grazer	tooth	tooth LP3/P4, left	OxA-V-3071-32C	33670	290	39385	37580	38594	NA	LOIS3	43.7205	15.7957	5.11514	3.22918		this study	this study	UCL (AG for isotopes, collagen later ultrafiltered for dating)	SUERC
Goyet	Belgium	50.45	5.02	A1 2780.	UPN-647		Equus	Equus sp.	grazer	bone	rib	NA	NA	NA	NA	NA	NA	uncertain Late Pleistocene age	NA	45.3331	16.0999	8.50268	3.28503	uncertain age	NA	this study	UCL (AF, no NaOH step)	SUERC
Goyet	Belgium	50.45	5.02	A1 2780.13g	UPN-646		Equus	Equus sp.	grazer	bone	rib, left	OxA-V-3013-14C	22750	90	27294	26502	27136	NA	LGM	45.1682	16.2418	4.32887	3.24448		this study	this study	UCL (AG for isotopes, collagen later ultrafiltered for dating)	SUERC
Goyet	Belgium	50.45	5.02	A1 2780.9d	UPN-645		Equus	Equus sp.	grazer	bone	rib, right	OxA-V-2748-37C	12720	50	15315	14999	15170	NA	LGT	45.3939	16.2473	2.01385	3.25958		this study	this study	UCL (AF)	SUERC
Goyet	Belgium	50.45	5.02	A1 2781.1	UPN-648		Equus	Equus sp.	grazer	bone	scapula, left	OxA-V-2755-37C	12670	50	15265	14954	15105	NA	LGT	44.207	15.5961	2.30793	3.30691		this study	this study	UCL (AF)	SUERC
Goyet	Belgium	50.45	5.02	A1 2781.22	UPN-650		Equus	Equus sp.	grazer	bone	mandible	OxA-V-2748-38C	12420	50	14920	14260	14548	NA	LGI	43.9376	15.7331	2.70575	3.25813		this study	this study	UCL (AF)	SUERC
Goyet	Belgium	50.45	5.02	A1 2813.1	UPN-651		Equus	Equus sp.	grazer	bone	femur, left proximal	OxA-V-3013-15C	12401	38	14850	14252	14495	NA	LGI	44.5501	15.88	2.3877	3.27298		this study	this study	UCL (AG for isotopes, collagen later ultrafiltered for dating)	SUERC
Goyet	Belgium	50.45	5.02	A1 2813.25	UPN-652		Equus	Equus sp.	grazer	bone	astragalus, left	OxA-V-3013-17C	29100	200	34189	33113	33641	NA	LOIS3	44.9167	16.252	6.2789	3.2244		this study	this study	UCL (AG for isotopes, collagen later ultrafiltered for dating)	SUERC
Goyet	Belgium	50.45	5.02	A1 2832.1	UPN-653		Equus	Equus sp.	grazer	bone	metatarsal, left proximal	OxA-V-3013-18C	40900	750	45050	42843	43904	NA	EOIS3	40.0251	14.6859	6.51353	3.17964		this study	this study	UCL (AG for isotopes, collagen later ultrafiltered for dating)	SUERC
Goyet	Belgium	50.45	5.02	A1 2832.2	UPN-654		Equus	Equus sp.	grazer	bone	metacarpal, left proximal 1/2	OxA-V-2223-44	31750	200	36503	35551	36104	NA	LOIS3	32.8602	12.2687	7.52974	3.12476		Stevens et al., 2009b	this study	UCL (AG for isotopes, collagen later ultrafiltered for dating)	SUERC
Goyet	Belgium	50.45	5.02	A1 2832.3	UPN-655		Equus	Equus sp.	grazer	bone	metacarpal, right proximal,	OxA-V-2223-48	12775	55	15474	15065	15237	NA	LGT	44.5964	16.0177	4.57174	3.24822	outlier	Stevens et al., 2009b	this study	UCL (AG)	SUERC
Goyet	Belgium	50.45	5.02	A1 2832.6	UPN-656		Equus	Equus sp.	grazer	bone	metatarsal, proximal	NA	NA	NA	NA	NA	NA	uncertain Late Pleistocene age	NA	39.8549	14.5039	8.40205	3.20586	uncertain age	NA	this study	UCL (AF, no NaOH step)	SUERC
Goyet	Belgium	50.45	5.02	A2 2809.14	UPN-657		Equus	Equus sp.	grazer	bone	femur, right proximal	OxA-V-2223-49	29420	170	34391	33569	34013	NA	LOIS3	45.8848	16.6779	5.49563	3.20977		Stevens et al., 2009b	this study	UCL (AG)	SUERC
Goyet	Belgium	50.45	5.02	A2 2809.15	UPN-658		Equus	Equus sp.	grazer	bone	radius, left distal	OxA-V-3013-19C	27090	150	31475	31004	31165	NA	LOIS3	45.3515	16.5146	5.62059	3.20384		this study	this study	UCL (AG)	SUERC
Goyet	Belgium	50.45	5.02	A2 2809.18	UPN-659		Equus	Equus sp.	grazer	bone	radius, left distal	OxA-V-2755-38C	25080	140	29856	29066	29374	NA	LOIS3	46.0153	16.7579	5.75667	3.20353		this study	this study	UCL (AF)	SUERC
Goyet	Belgium	50.45	5.02	A2 2894.149	UPN-660		Equus	Equus sp.	grazer	tooth	UP2, right	OxA-V-3013-20C	12799	38	15462	15124	15266	NA	LGT	45.4142	16.7181	1.70494	3.16922		this study	this study	UCL (AG for isotopes, collagen later ultrafiltered for dating)	SUERC
Goyet	Belgium	50.45	5.02	A2 2894.150	UPN-661		Equus	Equus sp.	grazer	tooth	UP2, right	OxA-V-3013-21C	12970	38	15668	15326	15519	NA	LGT	45.306	16.5007	1.80872	3.20332		this study	this study	UCL (AG for isotopes, collagen later ultrafiltered for dating)	SUERC
Goyet	Belgium	50.45	5.02	A2 2894.154	UPN-662		Equus	Equus sp.	grazer	tooth	UP2, right	OxA-V-2755-39C	44200	1100	49381	44734	46759	NA	EOIS3	45.4625	16.5561	4.34716	3.20362		this study	this study	UCL (AF)	SUERC
Goyet	Belgium	50.45	5.02	A2 2894.156	UPN-663		Equus	Equus sp.	grazer	tooth	UP2, right	OxA-V-3013-25C	41500	800	45706	43055	44391	NA	EOIS3	45.7428	16.8303	7.27104	3.17086		this study	this study	UCL (AG for isotopes, collagen later ultrafiltered for dating)	SUERC
Goyet	Belgium	50.45	5.02	A2 2894.157	UPN-664		Equus	Equus sp.	grazer	tooth	UP2, right	OxA-V-3013-26C	40900	750	45050	42843	43904	NA	EOIS3	44.9758	16.5235	4.9656	3.17559		this study	this study	UCL (AG for isotopes, collagen later ultrafiltered for dating)	SUERC
Goyet	Belgium	50.45	5.02	A2 2894.158	UPN-665		Equus	Equus sp.	grazer	tooth	UP2, right	OxA-V-3013-27C	39450	600	44042	42361	42932	NA	EOIS3	45.3935	16.757	6.93216	3.16042		this study	this study	UCL (AG for isotopes, collagen later ultrafiltered for dating)	SUERC
Goyet	Belgium	50.45	5.02	DP2809 ? Layer 2	UPN-495	A/GOY/B/31	Equus	Equus caballus	grazer	bone	femur	NA	NA	NA	NA	NA	NA	uncertain Late Pleistocene age	NA	26.8746	10.3885	4.71366	3.01812	uncertain age	NA	this study	RLAHA (method 2)	SUERC
Goyet	Belgium	50.45	5.02	DP2809 Layer 2	UPN-404	A/GOY/B/33	Equus	Equus caballus	grazer	bone	femur	OxA-V-2754-52C	25800	130	30310	29905	30075	NA	LOIS3	44.9469	16.1313	6.84775	3.2507		this study	this study	UCL (AF)	SUERC
Goyet	Belgium	50.45	5.02	DP2813/1 layer 1	UPN-501	A/GOY/B/6	Equus	Equus caballus	grazer	bone	femur	NA	NA	NA	NA	NA	NA	uncertain Late Pleistocene age	NA	29.3949	11.3823	0.297925	3.01293	uncertain age	NA	this study	RLAHA (method 2)	SUERC
Goyet	Belgium	50.45	5.02	DP2813/3	UPN-503	A/GOY/B/8, OxA-X-3149-28C	Equus	Equus caballus	grazer	bone	femur	OxA-X-3149-28C	6610	80	7567	7430	7499	NA	NA	40.5647	14.6473	5.89724	3.23101	fail: date chemistry (difference between d13C measured via IRMS during combustion at that measured on the AMS was - 11.3 per mil)	this study	this study	RLAHA (method 2)	SUERC
Goyet	Belgium	50.45	5.02	DP2813/4 layer1	UPN-502	A/GOY/B/7	Equus	Equus caballus	grazer	bone	femur	OxA-V-3149-27C	24020	100	28529	27838	28150	NA	LOIS3	41.1537	14.5881	4.76298	3.29121		this study	this study	RLAHA (method 2)	SUERC
Goyet	Belgium	50.45	5.02	DP2822/17	UPN-972	A/GOY/B/48 and SHN7	Equus	Equus caballus	grazer	bone	Maxilla	OxA-V-2798-12C	11760	50	13758	13501	13614	NA	LGI	41.8839	15.5179	3.86268	3.14892	outlier	this study	this study	UCL (AF)	SUERC
Goyet	Belgium	50.45	5.02	DP2822/20	UPN-968	SHN6 and A/GOY/B/47	Equus	Equus caballus	grazer	bone	Mandible	OxA-V-2798-18C	12330	50	14824	14095	14327	NA	LGI	43.3941	15.8351	2.27479	3.1971		this study	this study	UCL (AF)	SUERC
Goyet	Belgium	50.45	5.02	DP2822/23	UPN-971	SHN9 And A/GOY/B/50	Equus	Equus caballus	grazer	bone	Maxilla	OxA-V-2798-11C	23710	120	28169	27659	27831	NA	LOIS3	43.5252	15.8171	3.82919	3.21042		this study	this study	UCL (AF)	SUERC
Goyet	Belgium	50.45	5.02	DP2822/30	UPN-986	A/GOY/B/51 and SHN10	Equus	Equus caballus	grazer	bone	Maxilla	OxA-V-2798-10C	12410	50	14895	14231	14526	NA	LGI	42.093	14.4961	0.94733	3.38771		this study	this study	RLAHA (method 2)	SUERC
Goyet	Belgium	50.45	5.02	DP2832/2	UPN-570	A/GOY/B/1	Equus	Equus caballus	grazer	bone	scapula	NA	NA	NA	NA	NA	NA	uncertain Late Pleistocene age	NA	44.27	15.6306	8.10024	3.30431	uncertain age	NA	this study	UCL (AF)	SUERC
Goyet	Belgium	50.45	5.02	cave earth	OxA-11767		Megaloceros	Megaloceros giganteus	mixed	tooth	tooth	OxA-11767	23840	260	28700	27574	28059	NA	NA	10.1	4.2	5.4	2.8	fail: CN	Hughes et al., 2006	this study	Pre-extracted collagen from ORAU	SUERC
Goyet	Belgium	50.45	5.02		OxA-11784		Megaloceros	Megaloceros giganteus	mixed	tooth	tooth	OxA-11784	31590	200	36315	35453	35936	NA	NA	45.5452	15.7864	5.64835	3.36594	cervid tooth	Stuart et al., 2004	this study	Pre-extracted collagen from ORAU	SUERC
Goyet	Belgium	50.45	5.02	DP2770/3 layer 2	UPN-494	A/GOY/B/30	Ovibos	Ovibos Moschatus	mixed	bone	2nd phalanx	NA	NA	NA	NA	NA	NA	uncertain Late Pleistocene age	NA	38.1391	13.7068	3.97345	3.24624	uncertain age	NA	this study	RLAHA (method 2)	SUERC
Goyet	Belgium	50.45	5.02	DP2783/1 layer 1	UPN-484	A/GOY/B/11	Ovibos	Ovibos Moschatus	mixed	bone	2nd phalanx	NA	NA	NA	NA	NA	NA	uncertain Late Pleistocene age	NA	38.6336	13.8912	4.18726	3.24469	uncertain age	NA	this study	RLAHA (method 2)	SUERC
Goyet	Belgium	50.45	5.02	2204	UPN-427		Rangifer	Rangifer tarandus	mixed	tooth	Left P4, root	NA	NA	NA	NA	NA	NA	uncertain Late Pleistocene age	NA	43.101	15.603	3.96387	3.22276	cervid tooth	NA	this study	UCL (AG for isotopes, collagen later ultrafiltered for dating)	SUERC
Goyet	Belgium	50.45	5.02	2204	UPN-428		Rangifer	Rangifer tarandus	mixed	tooth	Left P4, root	NA	NA	NA	NA	NA	NA	uncertain Late Pleistocene age	NA	43.5378	15.6228	4.90593	3.25127	cervid tooth	NA	this study	UCL (AG for isotopes, collagen later ultrafiltered for dating)	SUERC
Goyet	Belgium	50.45	5.02	2204	UPN-426		Rangifer	Rangifer tarandus	mixed	tooth	Left P4, root	NA	NA	NA	NA	NA	NA	uncertain Late Pleistocene age	NA	43.4252	15.5157	4.82102	3.26525	cervid tooth	NA	this study	UCL (AG for isotopes, collagen later ultrafiltered for dating)	SUERC
Goyet	Belgium	50.45	5.02	2204	UPN-429		Rangifer	Rangifer tarandus	mixed	tooth	Right P4, root	NA	NA	NA	NA	NA	NA	uncertain Late Pleistocene age	NA	44.0632	15.6199	4.13369	3.29113	cervid tooth	NA	this study	UCL (AG for isotopes, collagen later ultrafiltered for dating)	SUERC
Goyet	Belgium	50.45	5.02	2211	UPN-431		Rangifer	Rangifer tarandus	mixed	bone	Right metatarsus, diaphysis	OxA-V-3022-15C	31040	210	35997	34834	35427	NA	LOIS3	44.0494	15.4653	2.57493	3.32298		this study	this study	UCL (AG for isotopes, collagen later ultrafiltered for dating)	SUERC
Goyet	Belgium	50.45	5.02	2211	UPN-432		Rangifer	Rangifer tarandus	mixed	bone	metatarsus, diaphysis	OxA-V-3022-16C	30950	210	35881	34734	35318	NA	LOIS3	44.0807	15.2848	3.42666	3.36463		this study	this study	UCL (AG for isotopes, collagen later ultrafiltered for dating)	SUERC
Goyet	Belgium	50.45	5.02	2211	UPN-435		Rangifer	Rangifer tarandus	mixed	bone	Left metacarpus, diaphysis	OxA-V-3022-17C	30870	210	35726	34665	35220	NA	LOIS3	43.223	15.2846	3.23028	3.29918		this study	this study	UCL (AG for isotopes, collagen later ultrafiltered for dating)	SUERC
Goyet	Belgium	50.45	5.02	2212	UPN-437		Rangifer	Rangifer tarandus	mixed	bone	Right metatarsus, diaphysis	OxA-V-3071-34C	37750	500	42616	41587	42167	NA	EOIS3	43.7486	15.3112	1.5252	3.33351		this study	this study	UCL (AG for isotopes, collagen later ultrafiltered for dating)	SUERC
Goyet	Belgium	50.45	5.02	2212	UPN-436		Rangifer	Rangifer tarandus	mixed	bone	Right metacarpus, diaphysis	OxA-V-3071-33C	28765	165	33749	32269	33183	NA	LOIS3	43.7725	15.3819	5.49278	3.31999		this study	this study	UCL (AG for isotopes, collagen later ultrafiltered for dating)	SUERC
Goyet	Belgium	50.45	5.02	2212	UPN-438		Rangifer	Rangifer tarandus	mixed	bone	Left metatarsus, diaphysis	OxA-V-3022-18C	29250	160	34243	33331	33841	NA	LOIS3	43.7035	15.2839	5.45081	3.33602		this study	this study	UCL (AG for isotopes, collagen later ultrafiltered for dating)	SUERC
Goyet	Belgium	50.45	5.02	2282	UPN-698	Goyet, Trou du Moulin	Rangifer	Rangifer tarandus	mixed	bone	humerus	NA	NA	NA	NA	NA	NA	uncertain Late Pleistocene age	NA	43.5678	15.1181	5.54345	3.36214	uncertain age	NA	this study	UCL (AG)	SUERC
Goyet	Belgium	50.45	5.02	2287	UPN-699	Goyet, Trou du Moulin	Rangifer	Rangifer tarandus	mixed	bone	tibia	NA	NA	NA	NA	NA	NA	uncertain Late Pleistocene age	NA	43.1809	14.7585	7.04843	3.41347	uncertain age	NA	this study	UCL (AG)	SUERC
Goyet	Belgium	50.45	5.02	2768	UPN-421		Rangifer	Rangifer tarandus	mixed	bone	Left metatarsus, diaphysis	OxA-V-2748-35C	34840	360	40767	39326	40024	NA	EOIS3	44.0342	14.7488	3.92381	3.48323		this study	this study	UCL (AF)	SUERC
Goyet	Belgium	50.45	5.02	2768	UPN-424		Rangifer	Rangifer tarandus	mixed	bone	Left metatarsus , diaphysis	OxA-V-2748-36C	36150	450	41969	40485	41213	NA	EOIS3	42.7752	15.3691	7.73479	3.24705		this study	this study	UCL (AF)	SUERC
Goyet	Belgium	50.45	5.02	2768	UPN-423		Rangifer	Rangifer tarandus	mixed	bone	Right metatarsus, diaphysis	OxA-V-2755-36C	12670	50	15265	14954	15105	NA	LGT	43.1085	15.7731	2.34035	3.18855		this study	this study	UCL (AF)	SUERC
Goyet	Belgium	50.45	5.02	2768	UPN-422		Rangifer	Rangifer tarandus	mixed	bone	Right metatarsus, diaphysis	OxA-V-2755-35C	12770	60	15477	15042	15232	NA	LGT	43.4451	15.2993	3.13822	3.31296		this study	this study	UCL (AF)	SUERC
Goyet	Belgium	50.45	5.02	2768	UPN-419		Rangifer	Rangifer tarandus	mixed	bone	Left metacarpus, diaphysis	OxA-V-2754-53C	23600	120	27948	27445	27757	NA	LOIS3	43.4874	15.1249	4.05359	3.35443		this study	this study	UCL (AF)	SUERC
Goyet	Belgium	50.45	5.02	2768	UPN-420		Rangifer	Rangifer tarandus	mixed	bone	Left metatarsus, diaphysis	OxA-V-3026-28C	23030	90	27575	27183	27304	NA	LGM	42.5207	14.7953	3.21513	3.35292		this study	this study	UCL (AG for isotopes, collagen later ultrafiltered for dating)	SUERC
Goyet	Belgium	50.45	5.02	2778	UPN-409		Rangifer	Rangifer tarandus	mixed	bone	Left Tibia, diaphysis	OxA-V-3014-29C	16885	45	20523	20283	20415	NA	LGM	44.9902	15.2807	2.94613	3.43497		this study	this study	UCL (AG for isotopes, collagen later ultrafiltered for dating)	SUERC
Goyet	Belgium	50.45	5.02	2778	UPN-408		Rangifer	Rangifer tarandus	mixed	bone	Right MT, diaphysis	OxA-V-2748-34C	12720	50	15315	14999	15170	NA	LGT	42.8919	15.5421	2.00006	3.21969		this study	this study	UCL (AG for isotopes, collagen later ultrafiltered for dating)	SUERC
Goyet	Belgium	50.45	5.02	2778	UPN-407		Rangifer	Rangifer tarandus	mixed	bone	Right MC, diaphysis	OxA-V-3014-28C	33500	280	39264	37436	38365	NA	LOIS3	43.0958	15.604	2.10923	3.22215		this study	this study	UCL (AG for isotopes, collagen later ultrafiltered for dating)	SUERC
Goyet	Belgium	50.45	5.02	2778	UPN-410		Rangifer	Rangifer tarandus	mixed	bone	Left Tibia, diaphysis	OxA-V-3014-30C	26930	130	31222	30943	31096	NA	LOIS3	43.6611	15.399	3.6931	3.30788		this study	this study	UCL (AG for isotopes, collagen later ultrafiltered for dating)	SUERC
Goyet	Belgium	50.45	5.02	2779	UPN-411		Rangifer	Rangifer tarandus	mixed	bone	Left mandible, root p2/p3	OxA-V-3014-31C	37700	500	42584	41540	42144	NA	EOIS3	43.8122	15.4819	3.96493	3.30156		this study	this study	UCL (AG for isotopes, collagen later ultrafiltered for dating)	SUERC
Goyet	Belgium	50.45	5.02	2779	UPN-412		Rangifer	Rangifer tarandus	mixed	bone	Left humerus , diaphysis	OxA-V-3014-32C	15570	45	18930	18778	18852	NA	LGT	42.9029	14.9882	3.03141	3.33952		this study	this study	UCL (AG for isotopes, collagen later ultrafiltered for dating)	SUERC
Goyet	Belgium	50.45	5.02	2779	UPN-413		Rangifer	Rangifer tarandus	mixed	tooth	Left M2, root	NA	NA	NA	NA	NA	NA	uncertain Late Pleisotcene age	NA	43.5685	15.1394	6.04346	3.35746	cervid tooth. uncertain age	NA	this study	UCL (AG)	SUERC
Goyet	Belgium	50.45	5.02	2818	UPN-440		Rangifer	Rangifer tarandus	mixed	bone	Right metatarsus, diaphysis	OxA-V-3013-13C	36000	450	41913	40278	41084	NA	EOIS3	43.8644	15.2784	2.41352	3.34951		this study	this study	UCL (AG for isotopes, collagen later ultrafiltered for dating)	SUERC
Goyet	Belgium	50.45	5.02	2818	UPN-439		Rangifer	Rangifer tarandus	mixed	bone	Right metatarsus, diaphysis	OxA-V-3013-12C	12676	35	15242	14980	15113	NA	LGT	43.6358	15.0896	1.97877	3.37374		this study	this study	UCL (AG for isotopes, collagen later ultrafiltered for dating)	SUERC
Goyet	Belgium	50.45	5.02	2889	UPN-418		Rangifer	Rangifer tarandus	mixed	antler	antler shed, fragment	NA	NA	NA	NA	NA	NA	uncertain Late Pleistocene age	NA	44.1708	15.6376	3.05865	3.29543	antler	NA	this study	UCL (AG for isotopes, collagen later ultrafiltered for dating)	SUERC
Goyet	Belgium	50.45	5.02	2889	UPN-417		Rangifer	Rangifer tarandus	mixed	antler	Right antler shed, fragment	NA	NA	NA	NA	NA	NA	uncertain Late Pleistocene age	NA	44.1925	15.2251	2.47333	3.38638	antler	NA	this study	UCL (AG for isotopes, collagen later ultrafiltered for dating)	SUERC
Goyet	Belgium	50.45	5.02	2889	UPN-416		Rangifer	Rangifer tarandus	mixed	antler	antler shed, fragment	NA	NA	NA	NA	NA	NA	uncertain Late Pleistocene age	NA	44.1014	15.1222	6.25547	3.40238	antler	NA	this study	UCL (AG for isotopes, collagen later ultrafiltered for dating)	SUERC
Goyet	Belgium	50.45	5.02	2889	UPN-414		Rangifer	Rangifer tarandus	mixed	antler	antler shed, fragment	NA	NA	NA	NA	NA	NA	uncertain Late Pleistocene age	NA	45.2277	15.4205	5.95635	3.42179	antler	NA	this study	UCL (AG for isotopes, collagen later ultrafiltered for dating)	SUERC
Goyet	Belgium	50.45	5.02	2889	UPN-415		Rangifer	Rangifer tarandus	mixed	antler	antler shed, fragment	NA	NA	NA	NA	NA	NA	uncertain Late Pleistocene age	NA	45.1881	15.298	3.02733	3.44616	antler	NA	this study	UCL (AG for isotopes, collagen later ultrafiltered for dating)	SUERC
Goyet	Belgium	50.45	5.02	2890	UPN-425		Rangifer	Rangifer tarandus	mixed	antler	Left antler fragment	NA	NA	NA	NA	NA	NA	uncertain Late Pleistocene age	NA	42.1602	15.3207	4.58817	3.21048	antler	NA	this study	UCL (AG for isotopes, collagen later ultrafiltered for dating)	SUERC
Goyet	Belgium	50.45	5.02	DP2768	UPN-497	A/GOY/B/36	Rangifer	Rangifer tarandus	mixed	bone	canon. post.	NA	NA	NA	NA	NA	NA	uncertain Late Pleistocene age	NA	41.6015	14.6337	2.66813	3.31666	uncertain age	NA	this study	RLAHA (method 2)	SUERC
Goyet	Belgium	50.45	5.02	DP2768	UPN-434	A/GOY/B/35	Rangifer	Rangifer tarandus	mixed	bone	canon. post.	OxA-V-2223-50	12875	55	15591	15212	15391	NA	LGT	41.5238	14.6141	2.84826	3.31491		this study	this study	RLAHA (method 2)	SUERC
Goyet	Belgium	50.45	5.02	DP2778/49	UPN-433	A/GOY/B/15	Rangifer	Rangifer tarandus	mixed	bone	canon ant.	OxA-V-2223-46	12810	55	15522	15119	15289	NA	LGT	24.5591	9.35924	1.07877	3.06139		this study	this study	RLAHA (method 2)	SUERC
Gravière I/II nord/Hangest-sur-Somme	France	49.9817	2.0658	none	HI-1		Cervus elaphus	Cervus elaphus	mixed	bone	Radius L	GrA-25057	8780	50	10119	9555	9793	NA	EH	38.7	14.4	4.6	3.1		Drucker et al., 2020	Drucker et al., 2020
Gravière I/II nord/Hangest-sur-Somme	France	49.9817	2.0658	none	HII-2		Cervus elaphus	Cervus elaphus	mixed	bone	Talus L	Erl-9393	9410	65	11066	10428	10641	NA	EH	40.7	15	3.4	3.2		Drucker et al., 2020	Drucker et al., 2020
Great Oones Hole	UK	51.28	-2.76	GOH1 M44 14 3A 3rd phalange, Suspected to be late glacial	A/GOO/B/1		Equus	Equus sp.	grazer	bone	not given	NA	NA	NA	NA	NA	NA	uncertain Late Pleisotcene age	NA	38.81	14.1	1.8	3.2	uncertain age	NA	Stevens, 2005	RLAHA (method 1)
Great Oones Hole	UK	51.28	-2.76	GOH2 M44 2 2nd phalange chewed, Suspected to be late glacial	A/GOO/B/2	UPN-864	Equus	Equus sp.	grazer	bone	not given	NA	NA	NA	NA	NA	NA	uncertain Late Pleisotcene age	NA	35.31	12.7	1.4	3.3	uncertain age	NA	Stevens, 2005	RLAHA (method 1)
Great Oones Hole	UK	51.28	-2.76	GOH3 2 loos M44.2 1st phalange, Suspected to be late glacial	A/GOO/B/3		Rangifer	Rangifer tarandus	mixed	bone	not given	NA	NA	NA	NA	NA	NA	uncertain Late Pleisotcene age	NA	31.38	11.5	2.8	3.2	uncertain age	NA	Stevens, 2005	RLAHA (method 1)
Great Oones Hole	UK	51.28	-2.76	GOH2 M44 2, Suspected to be late glacial	UPN-864	A/GOO/B/2	Equus	Equus sp.	grazer	bone	2nd phalanx	NA	NA	NA	NA	NA	NA	uncertain Late Pleisotcene age	NA	36.7716	13.0045	2.23086	3.29887	uncertain age	NA	this study	RLAHA (method 1)	SUERC
Great Yarmouth	North Sea	52.56	2	none given	GrA-39964		Equus	Equus species	grazer	bone	metacarpal	GrA-39964	42960	500	46298	44606	45432	NA	EOIS3	38.2	14.1	4.1	3.2		Kuitems, 2020	Kuitems, 2020
Great Yarmouth	North Sea	52.56	2	none given	GrA-39966		Rangifer	Rangifer tarandus	mixed	antler	antler	GrA-39966	31460	160	36185	35425	35827	NA	NA	42.8	14.4	2.5	3.5	antler	Kuitems, 2020	Kuitems, 2020
Grotta Addaura Caprara	Italy	38.19	13.35		SEVA 13782		Cervus elaphus	Cervus elaphus	mixed	bone	humerus	NA	NA	NA	NA	NA	NA	early Holocene	EH	43.5	15.7	6.4	3.2		NA	Mannino et al., 2011b
Grotta Addaura Caprara	Italy	38.19	13.35		SEVA 13785		Cervus elaphus	Cervus elaphus	mixed	bone	phalanx	NA	NA	NA	NA	NA	NA	early Holocene	EH	42.5	15.2	6	3.3		NA	Mannino et al., 2011b
Grotta Addaura Caprara	Italy	38.19	13.35		SEVA 13784		Equus	Equus hydruntinus	grazer	bone	phalanx	NA	NA	NA	NA	NA	NA	early Holocene	EH	42.9	14.9	4.9	3.4		NA	Mannino et al., 2011b
Grotta del Romito	Italy	39.9	15.92		3198		BosBison	Bos primigenius	grazer	bone	bone	NA	NA	NA	NA	NA	NA	GI-1	LGI	44.8	16.1	6.7	3.2		NA	Craig et al. 2010
Grotta del Romito	Italy	39.9	15.92		P186a		BosBison	Bos primigenius	grazer	bone	bone	NA	NA	NA	NA	NA	NA	LGM	LGM	43.3	15.8	7.2	3.2		NA	Craig et al. 2010
Grotta del Romito	Italy	39.9	15.92		P757a		BosBison	Bos primigenius	grazer	bone	bone	NA	NA	NA	NA	NA	NA	LGM	LGM	44.2	15.9	6.9	3.2		NA	Craig et al. 2010
Grotta del Romito	Italy	39.9	15.92		1095		BosBison	Bos primigenius	grazer	bone	bone	NA	NA	NA	NA	NA	NA	GS-2.1a/b	LGT	51.9	18.6	5.1	3.2		NA	Craig et al. 2010
Grotta del Romito	Italy	39.9	15.92		Coll 13		Capra	Capra ibex	browser	bone	bone	NA	NA	NA	NA	NA	NA	GI-1	LGI	45.8	16.5	5	3.2		NA	Craig et al. 2010
Grotta del Romito	Italy	39.9	15.92		Coll 2		Capra	Capra ibex	browser	bone	bone	NA	NA	NA	NA	NA	NA	GI-1	LGI	43.4	14.7	3.7	3.4		NA	Craig et al. 2010
Grotta del Romito	Italy	39.9	15.92		Coll 5		Capra	Capra ibex	browser	bone	bone	NA	NA	NA	NA	NA	NA	GI-1	LGI	48.4	17.7	5.6	3.2		NA	Craig et al. 2010
Grotta del Romito	Italy	39.9	15.92		Coll 6		Capra	Capra ibex	browser	bone	bone	NA	NA	NA	NA	NA	NA	GI-1	LGI	45.5	16.8	3.8	3.2		NA	Craig et al. 2010
Grotta del Romito	Italy	39.9	15.92		Coll 7		Capra	Capra ibex	browser	bone	bone	NA	NA	NA	NA	NA	NA	GI-1	LGI	45.3	16.7	4.2	3.2		NA	Craig et al. 2010
Grotta del Romito	Italy	39.9	15.92		1088		Capra	Capra ibex	browser	bone	bone	NA	NA	NA	NA	NA	NA	GS-2.1a/b	LGT	48.8	17.9	5.2	3.2		NA	Craig et al. 2010
Grotta del Romito	Italy	39.9	15.92		1092		Capra	Capra ibex	browser	bone	bone	NA	NA	NA	NA	NA	NA	GS-2.1a/b	LGT	47.8	17.4	4.5	3.2		NA	Craig et al. 2010
Grotta del Romito	Italy	39.9	15.92		1100		Capra	Capra ibex	browser	bone	bone	NA	NA	NA	NA	NA	NA	GS-2.1a/b	LGT	46.8	16.7	4.1	3.3		NA	Craig et al. 2010
Grotta del Romito	Italy	39.9	15.92		3606		Capreolus	Capreolus capreolus	browser	bone	bone	NA	NA	NA	NA	NA	NA	GI-1	LGI	41.2	14.4	4.6	3.3		NA	Craig et al. 2010
Grotta del Romito	Italy	39.9	15.92		Coll 12		Cervus elaphus	Cervus elaphus	mixed	bone	bone	NA	NA	NA	NA	NA	NA	GI-1	LGI	47.3	17.3	5.8	3.2		NA	Craig et al. 2010
Grotta del Romito	Italy	39.9	15.92		Coll 8		Cervus elaphus	Cervus elaphus	mixed	bone	bone	NA	NA	NA	NA	NA	NA	GI-1	LGI	43.4	15.2	5.6	3.3		NA	Craig et al. 2010
Grotta del Romito	Italy	39.9	15.92		Coll 9		Cervus elaphus	Cervus elaphus	mixed	bone	bone	NA	NA	NA	NA	NA	NA	GI-1	LGI	44.2	15.9	6	3.2		NA	Craig et al. 2010
Grotta del Romito	Italy	39.9	15.92		1097		Cervus elaphus	Cervus elaphus	mixed	bone	bone	NA	NA	NA	NA	NA	NA	GS-2.1a/b	LGT	48.7	17.6	4.6	3.2		NA	Craig et al. 2010
Grotta del Romito	Italy	39.9	15.92		1099		Cervus elaphus	Cervus elaphus	mixed	bone	bone	NA	NA	NA	NA	NA	NA	GS-2.1a/b	LGT	42.3	15.2	5.2	3.2		NA	Craig et al. 2010
Grotta dell’Uzzo, West Sicily	Italy	38.11	12.786		S-EVA 8763		Cervus elaphus	Cervus elaphus	mixed	bone	scapula	NA	NA	NA	NA	NA	NA	early Holocene	EH	43.2	14.9	6.5	3.4		NA	Mannino et al., 2015
Grotta della Molara	Italy	38.14	13.3		SEVA 13816		BosBison	Bos primigenius	grazer	bone	phalanx	NA	NA	NA	NA	NA	NA	early Holocene	EH	42.4	15.3	7.5	3.2		NA	Mannino et al., 2011b
Grotta della Molara	Italy	38.14	13.3		SEVA 13824		BosBison	Bos primigenius	grazer	bone	humerus	NA	NA	NA	NA	NA	NA	early Holocene	EH	42.1	14.5	7.4	3.4		NA	Mannino et al., 2011b
Grotta della Molara	Italy	38.14	13.3		SEVA 13818		Cervus elaphus	Cervus elaphus	mixed	bone	metatarsal	KIA-36052	8365	40	9484	9278	9385	NA	EH	43	14.5	5.4	3.5		Mannino et al., 2011b	Mannino et al., 2011b
Grotta della Molara	Italy	38.14	13.3		SEVA 13826		Cervus elaphus	Cervus elaphus	mixed	bone	metatarsal	NA	NA	NA	NA	NA	NA	early Holocene	EH	43.6	15	6.8	3.4		NA	Mannino et al., 2011b
Grotta della Molara	Italy	38.14	13.3		SEVA 13828		Cervus elaphus	Cervus elaphus	mixed	bone	humerus	NA	NA	NA	NA	NA	NA	early Holocene	EH	41.4	13.8	7	3.5		NA	Mannino et al., 2011b
Grotta della Molara	Italy	38.14	13.3		SEVA 13829		Cervus elaphus	Cervus elaphus	mixed	bone	tibia	NA	NA	NA	NA	NA	NA	early Holocene	EH	44.4	15.2	7.1	3.4		NA	Mannino et al., 2011b
Grotta della Molara	Italy	38.14	13.3		SEVA 13832		Cervus elaphus	Cervus elaphus	mixed	bone	radius	NA	NA	NA	NA	NA	NA	early Holocene	EH	43.7	15.3	6.2	3.3		NA	Mannino et al., 2011b
Grotta della Molara	Italy	38.14	13.3		SEVA 13833		Cervus elaphus	Cervus elaphus	mixed	bone	humerus	NA	NA	NA	NA	NA	NA	early Holocene	EH	43.8	14.8	6.2	3.4		NA	Mannino et al., 2011b
Grotta della Molara	Italy	38.14	13.3		SEVA 13821		Equus	Equus hydruntinus	grazer	bone	astragalus	NA	NA	NA	NA	NA	NA	early Holocene	EH	44.4	15.6	5.1	3.3		NA	Mannino et al., 2011b
Grotta delle Incisioni	Italy	38.19	13.35	spit 1bis	SEVA 13791		BosBison	Bos primigenius	grazer	bone	Rib	NA	NA	NA	NA	NA	NA	GI-1	LGI	41.5	13.9	8.3	3.5		NA	Mannino et al., 2011a
Grotta delle Incisioni	Italy	38.19	13.35	spit 2bis	SEVA 13793		BosBison	Bos primigenius	grazer	bone	Metatarsus	NA	NA	NA	NA	NA	NA	GI-1	LGI	42.3	14.8	5.7	3.3		NA	Mannino et al., 2011a
Grotta delle Incisioni	Italy	38.19	13.35	spit 1bis	SEVA 13796		Cervus elaphus	Cervus elaphus	mixed	bone	Mandible	NA	NA	NA	NA	NA	NA	GI-1	LGI	41.9	14.3	6.3	3.4		NA	Mannino et al., 2011a
Grotta delle Incisioni	Italy	38.19	13.35	spit 1bis	SEVA 13797		Cervus elaphus	Cervus elaphus	mixed	bone	Metacarpus	NA	NA	NA	NA	NA	NA	GI-1	LGI	41.7	14.2	6.4	3.4		NA	Mannino et al., 2011a
Grotta di San Teodoro	Italy	38.05	14.59		SEVA 14785		BosBison	Bos primigenius	grazer	bone	Long bone	NA	NA	NA	NA	NA	NA	GI-1	LGI	43.3	14.6	8.2	3.5		NA	Mannino et al., 2011a
Grotta di San Teodoro	Italy	38.05	14.59		SEVA 14779		Cervus elaphus	Cervus elaphus	mixed	bone	Metatarsus	NA	NA	NA	NA	NA	NA	GI-1	LGI	42.5	14.9	6.2	3.3		NA	Mannino et al., 2011a
Grotta di San Teodoro	Italy	38.05	14.59		SEVA 14780		Cervus elaphus	Cervus elaphus	mixed	bone	Hamate	NA	NA	NA	NA	NA	NA	GI-1	LGI	41.4	14.2	6.1	3.4		NA	Mannino et al., 2011a
Grotta di San Teodoro	Italy	38.05	14.59		SEVA 14783		Cervus elaphus	Cervus elaphus	mixed	bone	Rib	NA	NA	NA	NA	NA	NA	GI-1	LGI	31.5	10.6	5.3	3.5		NA	Mannino et al., 2011a
Grotta di San Teodoro	Italy	38.05	14.59		SEVA 14782		Equus	Equus hydruntinus	grazer	bone	Mandible	NA	NA	NA	NA	NA	NA	GI-1	NA	37.1	6.8	6.1	6.3	fail: CN	NA	Mannino et al., 2011a
Grotte de Chaze II	France	46.76	5.54		ARL-1	Ly-3291(Poz)	Coelodonta	Coelodonta antiquitatis	grazer	bone	half-mandible L	Ly-3291(Poz)	13890	80	17073	16591	16868	NA	LGT	38.4	14.6	5.3	3.1		Cupillard & Welté, 2006	Bocherens et al., 2011a
Grotte de Saint-Marcel	France	44.33	4.54		OxA-19623		Cervus elaphus	Cervus elaphus	mixed	bone	femur	OxA-19623	37850	550	42721	41596	42207	NA	EOIS3	NA	NA	3.8	3.4		Szmidt et al., 2010	Szmidt et al., 2010
Grotte de Saint-Marcel	France	44.33	4.54		OxA-19624		Cervus elaphus	Cervus elaphus	mixed	bone	Tibia	OxA-19624	41300	1700	48832	42305	44639	NA	EOIS3	NA	NA	3.9	3.4		Szmidt et al., 2010	Szmidt et al., 2010
Grotte de Saint-Marcel	France	44.33	4.54		OxA-19625		Cervus elaphus	Cervus elaphus	mixed	bone	humerus	OxA-19625	37850	600	42758	41509	42203	NA	EOIS3	NA	NA	3.1	3.4		Szmidt et al., 2010	Szmidt et al., 2010
Grotte du Bison	France	47.59	3.77		OxA-10017		Equus	Equus sp.	grazer	bone	bone	OxA-10017	38400	1600	45863	40530	42718	NA	EOIS3	NA	NA	6.2	3.3		Stevens & Hedges, 2004	Stevens & Hedges, 2004
Grotte du Docteur	Belgium	50.58	5.21		OxA-8369		Equus	Equus sp.	grazer	bone	not given	OxA-8369	36650	1000	42623	39900	41465	NA	EOIS3	NA	NA	4	3.4		Stevens & Hedges, 2004	Stevens & Hedges, 2004
Grotte du Docteur	Belgium	50.58	5.21		OxA-8370		Equus	Equus sp.	grazer	bone	not given	OxA-8370	27740	340	32858	31143	31728	NA	LOIS3	NA	NA	6.5	3.3		Stevens & Hedges, 2004	Stevens & Hedges, 2004
Grotte du Renne	France	47.59	3.77		OxA-8451		Equus	Equus sp.	grazer	bone	bone	OxA-8451	38300	1300	44669	40950	42539	NA	EOIS3	NA	NA	5.4	3.6		Stevens & Hedges, 2004	Stevens & Hedges, 2004
Grotte du Renne	France	47.59	3.77		OxA-8122		Equus	Equus sp.	grazer	bone	bone	OxA-8122	33400	600	39706	36620	38213	NA	LOIS3	NA	NA	4.6	3.2		Stevens & Hedges, 2004	Stevens & Hedges, 2004
Grotte du Renne	France	47.59	3.77		OxA-8452		Equus	Equus sp.	grazer	bone	bone	OxA-8452	34450	750	41154	37540	39557	NA	LOIS3	NA	NA	4.2	3.5		Stevens & Hedges, 2004	Stevens & Hedges, 2004
Grotte du Taï	France	45.05	4.5	A3A4B3B4, salle 1, C"1	GrA-9714(Lyon-645)		Rangifer	Rangifer tarandus	mixed	bone	bone	GrA-9714(Lyon-645)	12400	60	14898	14190	14514	NA	LGI	45.2	16.1	1.8	3.3		Drucker et al., 2009b	Drucker et al., 2009b
Grotte du Taï	France	45.05	4.5	unknown, salle 2, cII	not given		Rangifer	Rangifer tarandus	mixed	bone	phalange III	NA	NA	NA	NA	NA	NA	GI-1	LGI	35.6	13.7	2.3	3		NA	Drucker et al., 2009b
Grotte du Taï	France	45.05	4.5	unknown, salle 2, cII	OxA-9459(Lyon-1134)		Rangifer	Rangifer tarandus	mixed	bone	phalange III	OxA-9459(Lyon-1134)	12580	90	15243	14351	14926	NA	LGT	36.8	14.2	2.2	3		Drucker et al., 2009b	Drucker et al., 2009b
Grotte du Taï	France	45.05	4.5	12509/C'1	OxA-10302/Ly-3181		Rangifer	Rangifer tarandus	mixed	bone	bone	OxA-10302/Ly-3181	12090	150	14812	13598	14002	NA	LGI	NA	NA	2.6	3.3		Stevens et al., 2008	Stevens et al., 2008
Grotte Grappin/ Saint-Vincent's	France	46.76	5.52	44J-sect1/1998-3-384	ARL 6		Rangifer	Rangifer tarandus	mixed	bone	astragalus	Ly-3878(GrA)	13640	60	16699	16277	16476	NA	LGT	42.2	15.7	2.8	3.1		Bocherens et al., 2011a	Bocherens et al., 2011a
Grotte Grappin/ Saint-Vincent's	France	46.76	5.52	30-R-2/1998-3-30	ARL 3		Rangifer	Rangifer tarandus	mixed	bone	metapodial	Ly-3160(Poz)	16840	110	20608	20022	20353	NA	LGM	39	14.9	2	3.1		Cupillard & Welté, 2006	Drucker et al., 2012
Grotte Grappin/ Saint-Vincent's	France	46.76	5.52	11 J1/1998-3-9	ARL 8		Rangifer	Rangifer tarandus	mixed	bone	scapula	Ly-4865 (GrA)	13450	50	16363	16020	16205	NA	LGT	30.1	11.4	2.7	3.1		Drucker et al., 2012	Drucker et al., 2012
Grotte Grappin/ Saint-Vincent's	France	46.76	5.52	70 J1/1998-3-14	ARL 11		Rangifer	Rangifer tarandus	mixed	bone	metacarpal	Ly-4868 (GrA)	14180	50	17380	17078	17224	NA	LGT	41	14.1	3.4	3.4		Drucker et al., 2012	Drucker et al., 2012
Grotte Grappin/ Saint-Vincent's	France	46.76	5.52	118 J1/1998-3-380	ARL 14		Rangifer	Rangifer tarandus	mixed	bone	navicular	Ly-4871(GrA)	14520	50	17930	17442	17703	NA	LGT	42.7	14.8	3	3.4		Drucker et al., 2012	Drucker et al., 2012
Grotte Grappin/ Saint-Vincent's	France	46.76	5.52	83 J1/1998-3-364	ARL 12		Rangifer	Rangifer tarandus	mixed	bone	astragalus	Ly-4869(GrA)	14850	50	18269	18031	18191	NA	LGT	41.1	13.9	3.4	3.4		Drucker et al., 2012	Drucker et al., 2012
Grotte Grappin/ Saint-Vincent's	France	46.76	5.52	65 J1/1998-3-357	ARL 10		Rangifer	Rangifer tarandus	mixed	bone	astragalus	Ly-4867(GrA)	14940	60	18600	18152	18240	NA	LGT	38.7	14.7	3.2	3.1		Drucker et al., 2012	Drucker et al., 2012
Grotte Grappin/ Saint-Vincent's	France	46.76	5.52	322-J1/1998-3-105	ARL 7		Rangifer	Rangifer tarandus	mixed	bone	metapodial	Ly-3877(GrA)	15260	70	18746	18285	18456	NA	LGT	41.3	15.9	2	3		Drucker et al., 2012	Drucker et al., 2012
Grotte XVI	France	44.75	1.32		G16-103		BosBison	Bos/Bison	grazer	bone	vertebra	NA	NA	NA	NA	NA	NA	early OIS 3	EOIS3	40.3	14.1	4.1	3.3		NA	Bocherens et al., 2014
Grotte XVI	France	44.75	1.32		G16-104		BosBison	Bos/Bison	grazer	bone	femur	NA	NA	NA	NA	NA	NA	early OIS 3	EOIS3	39.5	14.1	5.3	3.3		NA	Bocherens et al., 2014
Grotte XVI	France	44.75	1.32		G16-90		BosBison	Bos/Bison	grazer	tooth	upper 3rd molar	NA	NA	NA	NA	NA	NA	early OIS 3	EOIS3	40.7	14.5	5.6	3.3		NA	Bocherens et al., 2014
Grotte XVI	France	44.75	1.32		G16-7		Cervus elaphus	Cervus elaphus	mixed	bone	mandible	NA	NA	NA	NA	NA	NA	late OIS 3	LOIS3	34.8	13.5	4.5	3	outlier	NA	Bocherens et al., 2014
Grotte XVI	France	44.75	1.32		G16-37 (note duplicate sample code in Bocherens et al 2014b, but d15N values are different)		Cervus elaphus	Cervus elaphus	mixed	bone	phalanx II	NA	NA	NA	NA	NA	NA	early OIS 3	EOIS3	40.3	14.2	3.8	3.3	outlier	NA	Bocherens et al., 2014
Grotte XVI	France	44.75	1.32		G16-73		Cervus elaphus	Cervus elaphus	mixed	bone	metatarsus	NA	NA	NA	NA	NA	NA	early OIS 3	EOIS3	41.3	14.6	4.4	3.3	outlier	NA	Bocherens et al., 2014
Grotte XVI	France	44.75	1.32		G16-89		Cervus elaphus	Cervus elaphus	mixed	bone	phalanx I	NA	NA	NA	NA	NA	NA	early OIS 3	EOIS3	42.1	15.1	3.9	3.2	outlier	NA	Bocherens et al., 2014
Grotte XVI	France	44.75	1.32		G16-102		Cervus elaphus	Cervus elaphus	mixed	bone	phalanx I	NA	NA	NA	NA	NA	NA	early OIS 3	EOIS3	40.4	14.3	5.7	3.3		NA	Bocherens et al., 2014
Grotte XVI	France	44.75	1.32		G16-56		Cervus elaphus	Cervus elaphus	mixed	bone	Radioulna	NA	NA	NA	NA	NA	NA	early OIS 3	EOIS3	25.1	7.7	6.1	3.3		NA	Bocherens et al., 2014
Grotte XVI	France	44.75	1.32		G16-57		Cervus elaphus	Cervus elaphus	mixed	bone	sesamoid	NA	NA	NA	NA	NA	NA	early OIS 3	EOIS3	34.6	11.5	4.8	3.5		NA	Bocherens et al., 2014
Grotte XVI	France	44.75	1.32		G16-60		Cervus elaphus	Cervus elaphus	mixed	bone	phalanx II	NA	NA	NA	NA	NA	NA	early OIS 3	EOIS3	36	12.9	5.3	3.3		NA	Bocherens et al., 2014
Grotte XVI	France	44.75	1.32		G16-71		Cervus elaphus	Cervus elaphus	mixed	bone	mandible	NA	NA	NA	NA	NA	NA	early OIS 3	EOIS3	41.5	14.8	6.5	3.3		NA	Bocherens et al., 2014
Grotte XVI	France	44.75	1.32		G16-72		Cervus elaphus	Cervus elaphus	mixed	bone	phalanx	NA	NA	NA	NA	NA	NA	early OIS 3	EOIS3	38.9	14	4.2	3.2		NA	Bocherens et al., 2014
Grotte XVI	France	44.75	1.32		G16-74		Cervus elaphus	Cervus elaphus	mixed	bone	metatarsus	NA	NA	NA	NA	NA	NA	early OIS 3	EOIS3	40.4	14.4	4.6	3.3		NA	Bocherens et al., 2014
Grotte XVI	France	44.75	1.32		G16-75		Cervus elaphus	Cervus elaphus	mixed	bone	phalanx	NA	NA	NA	NA	NA	NA	early OIS 3	EOIS3	39.9	14.3	4.8	3.3		NA	Bocherens et al., 2014
Grotte XVI	France	44.75	1.32		G16-85		Cervus elaphus	Cervus elaphus	mixed	bone	maxillary	NA	NA	NA	NA	NA	NA	early OIS 3	EOIS3	38.9	13.9	7.3	3.3		NA	Bocherens et al., 2014
Grotte XVI	France	44.75	1.32		G16-86		Cervus elaphus	Cervus elaphus	mixed	bone	metatarsus	NA	NA	NA	NA	NA	NA	early OIS 3	EOIS3	40.6	14.5	3.7	3.3		NA	Bocherens et al., 2014
Grotte XVI	France	44.75	1.32		G16-87		Cervus elaphus	Cervus elaphus	mixed	bone	radius	NA	NA	NA	NA	NA	NA	early OIS 3	EOIS3	38.1	13.6	4.5	3.3		NA	Bocherens et al., 2014
Grotte XVI	France	44.75	1.32		G16-88		Cervus elaphus	Cervus elaphus	mixed	bone	femur	NA	NA	NA	NA	NA	NA	early OIS 3	EOIS3	39.9	14.2	5.1	3.3		NA	Bocherens et al., 2014
Grotte XVI	France	44.75	1.32		G16-9		Cervus elaphus	Cervus elaphus	mixed	bone	phalanx II	NA	NA	NA	NA	NA	NA	late OIS 3	LOIS3	22.1	8.1	7.1	3.2		NA	Bocherens et al., 2014
Grotte XVI	France	44.75	1.32		G16-61		Equus	Equus sp.	grazer	bone	radio-ulna	NA	NA	NA	NA	NA	NA	early OIS 3	EOIS3	36.1	12.6	6.1	3.3		NA	Bocherens et al., 2014
Grotte XVI	France	44.75	1.32		G16-82		Equus	Equus sp.	grazer	bone	tibia	NA	NA	NA	NA	NA	NA	early OIS 3	EOIS3	42.4	14.9	6.2	3.3		NA	Bocherens et al., 2014
Grotte XVI	France	44.75	1.32		G16-83		Equus	Equus sp.	grazer	bone	radius	NA	NA	NA	NA	NA	NA	early OIS 3	EOIS3	40	14.3	4.5	3.3		NA	Bocherens et al., 2014
Grotte XVI	France	44.75	1.32		G16-101		Rangifer	Rangifer tarandus	mixed	bone	tibia	NA	NA	NA	NA	NA	NA	late OIS 3	LOIS3	41.9	14.9	4.8	3.3	outlier	NA	Bocherens et al., 2014
Grotte XVI	France	44.75	1.32		G16-78		Rangifer	Rangifer tarandus	mixed	bone	metatarsus	NA	NA	NA	NA	NA	NA	late OIS 3	LOIS3	39.8	14.2	4	3.3	outlier	NA	Bocherens et al., 2014
Grotte XVI	France	44.75	1.32		G16-92		Rangifer	Rangifer tarandus	mixed	bone	mandible	NA	NA	NA	NA	NA	NA	late OIS 3	LOIS3	37.4	13.3	3.4	3.3	outlier	NA	Bocherens et al., 2014
Grotte XVI	France	44.75	1.32		G16-97		Rangifer	Rangifer tarandus	mixed	bone	metacarpum	NA	NA	NA	NA	NA	NA	late OIS 3	LOIS3	37.4	13.2	3.8	3.3	outlier	NA	Bocherens et al., 2014
Grotte XVI	France	44.75	1.32		G16-98		Rangifer	Rangifer tarandus	mixed	bone	metatarsus	NA	NA	NA	NA	NA	NA	late OIS 3	LOIS3	37.7	13.3	3.9	3.3	outlier	NA	Bocherens et al., 2014
Grotte XVI	France	44.75	1.32		G16-99		Rangifer	Rangifer tarandus	mixed	bone	tibia	NA	NA	NA	NA	NA	NA	late OIS 3	LOIS3	40.9	14.3	4	3.3	outlier	NA	Bocherens et al., 2014
Grotte XVI	France	44.75	1.32		G16-37 (note duplicate sample code in Bocherens et al 2014b, but d15N values are different)		Rangifer	Rangifer tarandus	mixed	bone	phalanx II	NA	NA	NA	NA	NA	NA	early OIS 3	EOIS3	40.3	14.3	3.4	3.3	outlier	NA	Bocherens et al., 2014
Grotte XVI	France	44.75	1.32		G16-19		Rangifer	Rangifer tarandus	mixed	bone	mandible	NA	NA	NA	NA	NA	NA	early OIS 3	EOIS3	33.8	11.6	6.1	3.4		NA	Bocherens et al., 2014
Grotte XVI	France	44.75	1.32		G16-20		Rangifer	Rangifer tarandus	mixed	bone	radioulna	NA	NA	NA	NA	NA	NA	early OIS 3	EOIS3	34.8	12.5	6	3.3		NA	Bocherens et al., 2014
Grotte XVI	France	44.75	1.32		G16-23		Rangifer	Rangifer tarandus	mixed	bone	metatarsus	NA	NA	NA	NA	NA	NA	early OIS 3	EOIS3	32.6	11.8	7.2	3.2		NA	Bocherens et al., 2014
Grotte XVI	France	44.75	1.32		G16-24		Rangifer	Rangifer tarandus	mixed	bone	metatarsus	NA	NA	NA	NA	NA	NA	early OIS 3	EOIS3	36.5	13	6.6	3.3		NA	Bocherens et al., 2014
Grotte XVI	France	44.75	1.32		G16-25		Rangifer	Rangifer tarandus	mixed	bone	metacarpum	NA	NA	NA	NA	NA	NA	early OIS 3	EOIS3	36.8	13	7.4	3.3		NA	Bocherens et al., 2014
Grotte XVI	France	44.75	1.32		G16-26		Rangifer	Rangifer tarandus	mixed	bone	metatarsus	NA	NA	NA	NA	NA	NA	early OIS 3	EOIS3	38.5	13.4	6.5	3.3		NA	Bocherens et al., 2014
Grotte XVI	France	44.75	1.32		G16-47		Rangifer	Rangifer tarandus	mixed	bone	metatarsus	NA	NA	NA	NA	NA	NA	early OIS 3	EOIS3	36.3	13	7.7	3.3		NA	Bocherens et al., 2014
Grotte XVI	France	44.75	1.32		G16-48		Rangifer	Rangifer tarandus	mixed	bone	metapodial	NA	NA	NA	NA	NA	NA	early OIS 3	EOIS3	33.7	12.3	5.1	3.2		NA	Bocherens et al., 2014
Grotte XVI	France	44.75	1.32		G16-50		Rangifer	Rangifer tarandus	mixed	bone	metatarsus	NA	NA	NA	NA	NA	NA	early OIS 3	EOIS3	30	10.8	7	3.2		NA	Bocherens et al., 2014
Grotte XVI	France	44.75	1.32		G16-70		Rangifer	Rangifer tarandus	mixed	bone	phalanx I	NA	NA	NA	NA	NA	NA	early OIS 3	EOIS3	38.2	13.4	5.8	3.3		NA	Bocherens et al., 2014
Grotte XVI	France	44.75	1.32		G16-100		Rangifer	Rangifer tarandus	mixed	bone	tibia	NA	NA	NA	NA	NA	NA	late OIS 3	LOIS3	37.1	13.1	6.6	3.3		NA	Bocherens et al., 2014
Grotte XVI	France	44.75	1.32		G16-76		Rangifer	Rangifer tarandus	mixed	bone	astragalus	NA	NA	NA	NA	NA	NA	late OIS 3	LOIS3	37.3	13	8	3.3		NA	Bocherens et al., 2014
Grotte XVI	France	44.75	1.32		G16-93		Rangifer	Rangifer tarandus	mixed	bone	metapodial	NA	NA	NA	NA	NA	NA	late OIS 3	LOIS3	38.8	13.9	7.1	3.3		NA	Bocherens et al., 2014
Grotte XVI	France	44.75	1.32		G16-94		Rangifer	Rangifer tarandus	mixed	bone	metacarpum	NA	NA	NA	NA	NA	NA	late OIS 3	LOIS3	39.3	13.8	7.8	3.3		NA	Bocherens et al., 2014
Grotte XVI	France	44.75	1.32		G16-95		Rangifer	Rangifer tarandus	mixed	bone	metacarpum	NA	NA	NA	NA	NA	NA	late OIS 3	LOIS3	41	14.5	7.4	3.3		NA	Bocherens et al., 2014
Grotte XVI	France	44.75	1.32		G16-96		Rangifer	Rangifer tarandus	mixed	bone	mandible	NA	NA	NA	NA	NA	NA	late OIS 3	LOIS3	39.3	14	5.6	3.3		NA	Bocherens et al., 2014
Gundsømagle Nordmark	Denmark	55.76	11.96		Lab. No. 1062		BosBison	Bos primigenius	grazer	bone	tibia	not given	11060	390	13806	11884	12984	NA	LGI	NA	NA	5.1	3.1	outlier	Noe-Nygaard et al., 2005	Noe-Nygaard et al., 2005
Hangest sur somme	France	49.9817	2.0658	not specified Niveau: inferieur	UPN-505	A/HAN/B/1	Equus	Equus sp.	grazer	bone	bone	OxA-4936	11630	90	13745	13309	13488	NA	LGI	46.1238	15.4384	2.55983	3.48554		Fagnart, 1997	this study	UCL (AG)	SUERC
Harndrup	Denmark	55.46	9.99	ZMK 26/1944	74 BP		BosBison	Bison bonasus	grazer	bone	not given	not given	12000	600	15936	12775	14214	NA	LGI	39.4	13.9	3.5	3.3	outlier	Bocherens et al., 2015a	Bocherens et al., 2015a
Herne West	Germany	51.5	6.7		OxA-15798		Coelodonta	Coelodonta antiquitatis	grazer	bone	not given	OxA-15798	40500	450	44375	42933	43630	NA	EOIS3	NA	NA	4.8	3.2	outlier	Lorenzen et al., 2011	Rey-Iglesia et al., 2021
Hijenska	Croatia	45.41	13.66	CROA MG-02	OxA-23787		Megaloceros	Megaloceros giganteus	mixed	bone	bone	OxA-23787	44400	2000	54792	44303	47634	NA	EOIS3	45.2286	16.0352	5.43465	3.29067		Lister and Stuart, 2019	this study	Pre-extracted collagen from ORAU	SUERC
Höhlefels	Germany	48.38	9.76	79 2542	TUB-80		Equus	Equus sp.	grazer	bone	"retouchoir"	KIA-16036	33090	260	38922	36940	37700	NA	LOIS3	37.7	13.7	6.2	3.2		Conard & Bolus, 2003	Bocherens et al., 2011a
Höhlefels	Germany	48.38	9.76	99 178	HFL-1		Rangifer	Rangifer tarandus	mixed	bone	mandible	NA	NA	NA	NA	NA	NA	GS-2.1a/b	LGT	41.82	15	1	3.2		NA	Bocherens et al., 2011a
Höhlefels	Germany	48.38	9.76	HF/65/100	HF-15		Megaloceros	Megaloceros giganteus	mixed	bone	metatarsus	MAMS-16557	12370	30	14829	14194	14429	NA	LGI	31.5	11.2	2.9	3.3		Immel et al., 2015	Immel et al., 2015
Höhlefels	Germany	48.38	9.76	98 1837	HF-1		Cervus elaphus	Cervus elaphus	mixed	bone	Ulna	NA	NA	NA	NA	NA	NA	early OIS 3	EOIS3	41	14.7	4.4	3.3		NA	Münzel et al., 2016
Höhlefels	Germany	48.38	9.76	55 1681	HF-2		Cervus elaphus	Cervus elaphus	mixed	bone	Carpale	NA	NA	NA	NA	NA	NA	early OIS 3	EOIS3	41.8	15	3.7	3.2		NA	Münzel et al., 2016
Höhlefels	Germany	48.38	9.76	79 2648	HF-3		Cervus elaphus	Cervus elaphus	mixed	bone	Metacarpus	NA	NA	NA	NA	NA	NA	late OIS 3	LOIS3	41.4	14.7	3.5	3.3		NA	Münzel et al., 2016
Höhlefels	Germany	48.38	9.76	30 1240	HF-10		Equus	Equus sp.	grazer	bone	Tibia	NA	NA	NA	NA	NA	NA	late OIS 3	LOIS3	41.6	14.9	6.5	3.2		NA	Münzel et al., 2016
Höhlefels	Germany	48.38	9.76	30 1204	HF-6		Equus	Equus sp.	grazer	bone	Rib	OxA-19780	31380	180	36154	35358	35761	NA	LOIS3	41	14.7	6.8	3.2		Münzel et al., 2016	Münzel et al., 2016
Höhlefels	Germany	48.38	9.76	10 946	HF-7		Equus	Equus sp.	grazer	bone	Tibia/radius	KIA-35464	31750	260	36645	35457	36094	NA	LOIS3	44.3	16.2	6.3	3.2		Münzel et al., 2016	Münzel et al., 2016
Höhlefels	Germany	48.38	9.76	24 1564	HF-8		Equus	Equus sp.	grazer	bone	Rib	KIA-35463	32030	280	37021	35776	36392	NA	LOIS3	44.2	15.7	6.2	3.3		Münzel et al., 2016	Münzel et al., 2016
Höhlefels	Germany	48.38	9.76	24 1604	HF-9		Equus	Equus sp.	grazer	bone	Radius	KIA-35459	32550	300	37730	36186	36904	NA	LOIS3	44	15.8	6.9	3.3		Münzel et al., 2016	Münzel et al., 2016
Höhlefels	Germany	48.38	9.76		KIA-35462		Rangifer	Rangifer tarandus	mixed	bone	Vertebra	KIA-35462	32090	350	37275	35647	36466	NA	LOIS3	44.6	14.7	4.8	3.5		Münzel et al., 2016	Münzel et al., 2016
Höhlefels	Germany	48.38	9.76		A/HF/B/4	OxA-4978, UPN-537	Equus	Equus sp.	grazer	bone	not given	OxA-4978	27150	600	32923	30158	31335	NA	NA	NA	NA	4.5	3.2	duplicate data/sample	Stevens & Hedges, 2004	Stevens & Hedges, 2004
Höhlefels	Germany	48.38	9.76		A/HF/B/3	OxA-4977, UPN-536	Rangifer	Rangifer tarandus	mixed	bone	not given	OxA-4977	13350	140	16489	15661	16064	NA	NA	NA	NA	3.33	3.21	duplicate data/sample	Stevens et al., 2008	Stevens et al., 2008
Höhlefels	Germany	48.38	9.76		UPN-537	A/HF/B/4, OxA-4978	Equus	Equus sp.	grazer	bone	not given	OxA-4978	27150	600	32923	30158	31335	NA	LOIS3	41.3399	14.8936	4.46559	3.2383		Stevens & Hedges, 2004	this study	RLAHA (method 2)	SUERC
Höhlefels	Germany	48.38	9.76		UPN-536	OxA-4977, A/HF/B/3	Rangifer	Rangifer tarandus	mixed	bone	not given	OxA-4977	13350	140	16489	15661	16064	NA	LGT	38.3907	14.3852	2.56776	3.11355		Stevens et al., 2008	this study	RLAHA (method 2)	SUERC
Höhlefels	Germany	48.38	9.76	HF_67565_89_1632_Va	JK2767		Coelodonta	Coelodonta antiquitatis	grazer	bone	Rib	OxA-19859	34570	260	40389	39252	39726	NA	LOIS3	41.19	14.6	6.9	3.3		Yates et al., 2017	Yates et al., 2017
Höhlefels	Germany	48.38	9.76	HF_38392_68_2399_IIe	HF-5		Equus	Equus sp.	grazer	bone	Pelvis	KIA-16040	30640	190	35392	34589	34995	NA	LOIS3	39.89	14.1	8.9	3.3		Yates et al., 2017	Yates et al., 2017
Hohlenstein-Stadel	Germany	48.55	10.17	not given	HST-8		Coelodonta	Coelodonta antiquitatis	grazer	tooth	tooth	NA	NA	NA	NA	NA	NA	late OIS 3	LOIS3	36.12	13.6	6.1	3.1		NA	Bocherens et al., 2011a
Hohlenstein-Stadel	Germany	48.55	10.17	ST/213/203/144	HST-28		Megaloceros	Megaloceros giganteus	mixed	bone	tibia	ETH-41223	12175	50	14308	13864	14080	NA	LGI	NA	22.5	2.2	3.4		Immel et al., 2015	Immel et al., 2015
Holmegård I	Denmark	55.24	11.87		AAR-8659-1/1922		Capreolus	Capreolus capreolus	browser	bone	not given	NA	NA	NA	NA	NA	NA	early Holocene	EH	45.3	15.7	3.8	3.4		NA	Fischer et al 2007
Holmegård I	Denmark	55.24	11.87		AAR-8659-2/1922		Capreolus	Capreolus capreolus	browser	bone	not given	NA	NA	NA	NA	NA	NA	early Holocene	EH	44.6	15.2	3.1	3.4		NA	Fischer et al 2007
Holmegård I	Denmark	55.24	11.87		AAR-8658-1/1922		Cervus elaphus	Cervus elaphus	mixed	bone	femur	NA	NA	NA	NA	NA	NA	early Holocene	EH	44.3	15.1	4.7	3.4		NA	Fischer et al 2007
Holmegård I	Denmark	55.24	11.87		AAR-8658-2/1922		Cervus elaphus	Cervus elaphus	mixed	bone	femur	NA	NA	NA	NA	NA	NA	early Holocene	EH	40.9	14.3	4.6	3.3		NA	Fischer et al 2007
Hungryside Bishopbriggs Dunbartonshire	UK	55.9	-4.23		OxA-X-2288-33		Coelodonta	Coelodonta antiquitatis	grazer	bone	Left metacarpal 2	OxA-X-2288-33	32250	700	39010	35369	36821	NA	LOIS3	45.2	NA	0.8	3.3		Jacobi et al., 2009	Jacobi et al., 2009
Hyaena Den	UK	51.23	-2.67		A/HY/B/3		Rangifer	Rangifer tarandus	mixed	bone	not given	OxA-5701	31450	550	36996	34677	35836	NA	NA	NA	10.4	1.8	3.2	fail: sample contamination suspected	Stevens et al., 2008	Stevens et al., 2008
Hyaena Den	UK	51.23	-2.67		A/HY/B/1		Cervus elaphus	Cervus elaphus	mixed	bone	not given	OxA-5700	11320	120	13465	12998	13221	NA	LGI	27.94	10.4	1.9	3.1		Hedges et al., 1996	Stevens, 2005	RLAHA (method 1)
Igue du Gral Cave, Sauliac-sur	France	44.5094	1.6856	MG.FR-24	OxA-21062		Megaloceros	Megaloceros giganteus	mixed	bone	skull fragment	OxA-21062	42400	700	46380	44075	45099	NA	EOIS3	44.5393	15.4481	8.72164	3.36368		Lister and Stuart, 2019	this study	Pre-extracted collagen from ORAU	SUERC
Irtysh River	Russia	58	29	915-782	OxA-13672		Equus	Equus sp.	grazer	bone	not given	OxA-13672	29700	190	34561	33861	34249	NA	LOIS3	NA	NA	6.7	3.1		Rabanus-Wallace et al., 2017	Rabanus-Wallace et al., 2017
Irtysh River	Russia	58	29	915/760	OxA-13863		Equus	Equus sp.	grazer	bone	not given	OxA-13863	30700	900	37481	33310	35243	NA	LOIS3	NA	NA	3.3	3.1		Rabanus-Wallace et al., 2017	Rabanus-Wallace et al., 2017
Irtysh River	Russia	58	29	915/760	OxA-13969		Equus	Equus sp.	grazer	bone	not given	OxA-13969	28120	150	32870	31705	32083	NA	LOIS3	NA	NA	3.8	3.1		Rabanus-Wallace et al., 2017	Rabanus-Wallace et al., 2017
Isle of Man	UK	54.3	-4.53	British Isles	OxA-11686		Megaloceros	Megaloceros giganteus	mixed	antler	shed antler	OxA-11686	11575	60	13580	13315	13435	NA	NA	45.42	15.683	4.97964	3.37882	antler	Lister and Stuart, 2019	this study	Pre-extracted collagen from ORAU	SUERC
Isle of Man	UK	54.3	-4.53	British Isles	OxA-11688		Megaloceros	Megaloceros giganteus	mixed	antler	shed antler	OxA-11688	12020	65	14056	13785	13913	NA	NA	44.6177	15.8812	2.89196	3.27771	antler	Lister and Stuart, 2019	this study	Pre-extracted collagen from ORAU	SUERC
Isturitz	France	43.37	-1.21	IstGD #1	OxA-26679		Rangifer	Rangifer tarandus	mixed	bone	bone	OxA-26679	13980	65	17306	16738	17005	NA	LGT	43.2	NA	5	3.2		Barshay-Szmidt et al., 2016	Barshay-Szmidt et al., 2016
Isturitz	France	43.37	-1.21		OxA-19837		Rangifer	Rangifer tarandus	mixed	antler	antler	OxA-19837	12245	60	14803	14031	14174	NA	NA	40.2	NA	5.1	3.3	antler	Pétillon et al., 2009	Pétillon et al., 2009
Isturitz	France	43.37	-1.21		OxA-19834		Rangifer	Rangifer tarandus	mixed	antler	antler	OxA-19834	12860	55	15576	15190	15370	NA	NA	38.9	NA	4	3.5	antler	Pétillon et al., 2009	Pétillon et al., 2009
Isturitz	France	43.37	-1.21		OxA-19833		Rangifer	Rangifer tarandus	mixed	antler	antler	OxA-19833	13095	55	15899	15511	15699	NA	NA	43.1	NA	3.3	3.4	antler	Pétillon et al., 2009	Pétillon et al., 2009
Isturitz	France	43.37	-1.21		OxA-19835		Rangifer	Rangifer tarandus	mixed	antler	antler	OxA-19835	13455	55	16385	16015	16211	NA	NA	43.4	NA	5.8	3.4	antler	Pétillon et al., 2009	Pétillon et al., 2009
Isturitz	France	43.37	-1.21		OxA-19832		Rangifer	Rangifer tarandus	mixed	antler	antler	OxA-19832	14075	60	17346	16995	17144	NA	NA	45	NA	4	3.5	antler	Pétillon et al., 2009	Pétillon et al., 2009
Isturitz	France	43.37	-1.21		OxA-19831		Rangifer	Rangifer tarandus	mixed	antler	antler	OxA-19831	14110	60	17355	17030	17183	NA	NA	44.1	NA	4.5	3.3	antler	Pétillon et al., 2009	Pétillon et al., 2009
Isturitz	France	43.37	-1.21		OxA-19836		Rangifer	Rangifer tarandus	mixed	antler	antler	OxA-19836	15130	110	18680	18234	18476	NA	NA	42.4	NA	2.9	3.2	antler	Pétillon et al., 2009	Pétillon et al., 2009
Isturitz	France	43.37	-1.21	Ist SI #1	OxA-19830		Rangifer	Rangifer tarandus	mixed	bone	scapula	OxA-19830	13910	70	17076	16636	16902	NA	LGT	45.9	NA	4.3	3.3		Pétillon et al., 2009	Pétillon et al., 2009
Jarmsted Mose	Denmark	57.12	9.46	ZMK 68/1944	75 BP		BosBison	Bison bonasus	grazer	bone	not given	AAR-4544	10000	80	11808	11250	11500	NA	EH	40.8	12.7	3.5	3.5		Bocherens et al., 2015a	Bocherens et al., 2015a
Jasna Cave	Poland	50.26	19.41		OxA-11159		Coelodonta	Coelodonta antiquitatis	grazer	bone	ulna	OxA-11159	16140	90	19805	19180	19474	NA	NA	NA	NA	4	3.1	duplicate data/sample	Stuart & Lister, 2012	Rey-Iglesia et al., 2021
Jasna Cave	Poland	50.26	19.41		OxA-11095		Coelodonta	Coelodonta antiquitatis	grazer	tooth	upper molar, cut root	OxA-11095	17880	100	22027	21406	21729	NA	NA	NA	NA	4.1	3.1	duplicate data/sample	Stuart & Lister, 2012	Rey-Iglesia et al., 2021
Jasna Cave	Poland	50.26	19.41		OxA-11159		Coelodonta	Coelodonta antiquitatis	grazer	bone	ulna	OxA-11159	16140	90	19805	19180	19474	NA	LGT	43.2938	15.0832	4.05531	3.34872	outlier	Stuart & Lister, 2012	this study	Pre-extracted collagen from ORAU	SUERC
Jasna Cave	Poland	50.26	19.41		OxA-11095		Coelodonta	Coelodonta antiquitatis	grazer	tooth	upper molar, cut root	OxA-11095	17880	100	22027	21406	21729	NA	LGM	44.1572	15.4273	4.21409	3.33931		Stuart & Lister, 2012	this study	Pre-extracted collagen from ORAU	SUERC
Karstein	Germany	50.55	6.66	1,1-9, is 1-1-7 on list	A/KRS/B/5	UPN-543	Rangifer	Rangifer tarandus	mixed	bone	not given	NA	NA	NA	NA	NA	NA	GS-1	NA	NA	NA	1.46	3.2	duplicate data/sample	NA	Stevens et al., 2008
Karstein	Germany	50.55	6.66		OxA-9031		Rangifer	Rangifer tarandus	mixed	bone	not given	OxA-9031	10220	75	12093	11745	11911	NA	YD	NA	NA	2.5	3.2		Stevens et al., 2008	Stevens et al., 2008
Karstein	Germany	50.55	6.66	1-48-71	A/KRS/B/1	UPN-542	Rangifer	Rangifer tarandus	mixed	bone	femur	NA	NA	NA	NA	NA	NA	GS-1	NA	NA	NA	2.8	3.4	duplicate data/sample	NA	Stevens et al., 2008
Karstein	Germany	50.55	6.66	1-20-36	A/KRS/B/3		Rangifer	Rangifer tarandus	mixed	bone	metacarpus	NA	NA	NA	NA	NA	NA	GS-1	YD	NA	NA	3.1	3.2		NA	Stevens et al., 2008
Karstein	Germany	50.55	6.66	1,8	A/KRS/B/4	OxA-15308	Equus	Equus sp.	grazer	bone	metacarpus	OxA-15308	10360	90	12606	11837	12219	NA	YD	NA	NA	3.8	3.4	duplicate data/sample	this study	Stevens, 2005	RLAHA (method 1)
Karstein	Germany	50.55	6.66	1,8	OxA-15308	A/KRS/B/4	Equus	Equus sp.	grazer	bone	metacarpus	OxA-15308	10360	90	12606	11837	12219	NA	YD	NA	NA	3.7	3.4		this study	Stevens, 2005	RLAHA (method 1)
Karstein	Germany	50.55	6.66	1,1-9, is 1-1-7 on list	UPN-543	A/KRS/B/5	Rangifer	Rangifer tarandus	mixed	bone	not given	NA	NA	NA	NA	NA	NA	GS-1	YD	41.2253	14.7404	2.167	3.26288		NA	this study	RLAHA (method 1)	SUERC
Karstein	Germany	50.55	6.66	1-48-71	UPN-542	A/KRS/B/1	Rangifer	Rangifer tarandus	mixed	bone	femur	NA	NA	NA	NA	NA	NA	GS-1	YD	34.174	11.8715	2.83053	3.35845		NA	this study	RLAHA (method 1)	SUERC
Kastelhöhle	Switzerland	47.43	7.57	Intermediate horizon (Badegoulian/Grubgrabian)	UPN-221	KA1 / RGZM 16, OxA-9737	Rangifer	Rangifer tarandus	mixed	bone	metatarsus	OxA-V-2793-57C	19140	80	23263	22910	23046	NA	LGM	43.81	15.6	3.2	3.3		Reade et al., 2020a	Reade et al., 2020a
Kastelhöhle	Switzerland	47.43	7.57	Intermediate horizon (Badegoulian/Grubgrabian)	UPN-222	KA2 / RGZM 17, OxA-9738	Rangifer	Rangifer tarandus	mixed	bone	tibia	OxA-V-2797-20C	19200	90	23683	22936	23109	NA	LGM	43.32	15.6	2.7	3.3		Reade et al., 2020a	Reade et al., 2020a
Kastelhöhle	Switzerland	47.43	7.57	Intermediate horizon (Badegoulian/Grubgrabian)	UPN-223	KA3 / RGZM 18, OxA-9739	Rangifer	Rangifer tarandus	mixed	bone	phalange I	OxA-V-3002-12C	19130	80	23246	22905	23038	NA	LGM	43.18	15.4	2.6	3.3		Reade et al., 2020a	Reade et al., 2020a
Kastelhöhle	Switzerland	47.43	7.57	Intermediate horizon (Badegoulian/Grubgrabian)	UPN-224		Rangifer	Rangifer tarandus	mixed	bone	pelvis	NA	NA	NA	NA	NA	NA	LGM	LGM	44.52	15.4	2.5	3.4		NA	Reade et al., 2020a
Kastelhöhle	Switzerland	47.43	7.57	Intermediate horizon (Badegoulian/Grubgrabian)	UPN-225		Rangifer	Rangifer tarandus	mixed	bone	tibia	NA	NA	NA	NA	NA	NA	LGM	LGM	43.06	15.2	3.1	3.3		NA	Reade et al., 2020a
Kastelhöhle	Switzerland	47.43	7.57	Intermediate horizon (Badegoulian/Grubgrabian)	UPN-226		Rangifer	Rangifer tarandus	mixed	bone	long bone fragment	NA	NA	NA	NA	NA	NA	LGM	LGM	43.21	15.1	3.8	3.4		NA	Reade et al., 2020a
Kastelhöhle	Switzerland	47.43	7.57	Intermediate horizon (Badegoulian/Grubgrabian)	UPN-227		Rangifer	Rangifer tarandus	mixed	bone	long bone fragment	NA	NA	NA	NA	NA	NA	LGM	LGM	42.92	15.3	3.4	3.3		NA	Reade et al., 2020a
Kastelhöhle	Switzerland	47.43	7.57	Intermediate horizon (Badegoulian/Grubgrabian)	UPN-228		Rangifer	Rangifer tarandus	mixed	bone	long bone fragment	NA	NA	NA	NA	NA	NA	LGM	LGM	43.02	15.4	3	3.3		NA	Reade et al., 2020a
Kastelhöhle	Switzerland	47.43	7.57	Intermediate horizon (Badegoulian/Grubgrabian)	UPN-229		Rangifer	Rangifer tarandus	mixed	bone	long bone fragment	NA	NA	NA	NA	NA	NA	LGM	LGM	42.78	14.8	3.9	3.4		NA	Reade et al., 2020a
Kastelhöhle	Switzerland	47.43	7.57	Intermediate horizon (Badegoulian/Grubgrabian)	UPN-230		Rangifer	Rangifer tarandus	mixed	bone	long bone fragment	NA	NA	NA	NA	NA	NA	LGM	LGM	43.72	15.3	3	3.3		NA	Reade et al., 2020a
Kastelhöhle	Switzerland	47.43	7.57	Upper horizon (Magdalenian)	UPN-232		BosBison	Bos/Bison	grazer	bone	metacarpus	OxA-V-2794-25C	13550	60	16567	16156	16351	NA	LGT	42.49	15.2	4	3.3	outlier	Reade et al., 2020b	Reade et al., 2020b
Kastelhöhle	Switzerland	47.43	7.57	Upper horizon (Magdalenian)	UPN-235		BosBison	Bos/Bison	grazer	bone	long bone	NA	NA	NA	NA	NA	NA	uncertain Late Pleisotcene age	NA	43.21	15.4	3.2	3.3	uncertain age	NA	Reade et al., 2020b
Kastelhöhle	Switzerland	47.43	7.57	Upper horizon (Magdalenian)	UPN-236		BosBison	Bos/Bison	grazer	bone	metacarpal	NA	NA	NA	NA	NA	NA	uncertain Late Pleisotcene age	NA	43.6	15.6	3.4	3.3	uncertain age	NA	Reade et al., 2020b
Kastelhöhle	Switzerland	47.43	7.57	Upper horizon (Magdalenian)	UPN-237		BosBison	Bos/Bison	grazer	bone	metatarsal	NA	NA	NA	NA	NA	NA	uncertain Late Pleisotcene age	NA	43.73	15.7	3.2	3.3	uncertain age	NA	Reade et al., 2020b
Kastelhöhle	Switzerland	47.43	7.57	Upper horizon (Magdalenian)	UPN-234		BosBison	Bos/Bison	grazer	bone	tibia	NA	NA	NA	NA	NA	NA	uncertain Late Pleisotcene age	NA	42.02	14.9	2.6	3.3	uncertain age	NA	Reade et al., 2020b
Kastelhöhle	Switzerland	47.43	7.57	Upper horizon (Magdalenian)	UPN-233		BosBison	Bos/Bison	grazer	bone	tibia	NA	NA	NA	NA	NA	NA	uncertain Late Pleisotcene age	NA	42.9	15.3	2.7	3.3	uncertain age	NA	Reade et al., 2020b
Kastelhöhle	Switzerland	47.43	7.57	Upper horizon (Magdalenian)	UPN-215		Equus	Equus sp.	grazer	bone	phalange I	NA	NA	NA	NA	NA	NA	uncertain Late Pleisotcene age	NA	42.2	15.3	2.3	3.2	uncertain age	NA	Reade et al., 2020b
Kastelhöhle	Switzerland	47.43	7.57	Upper horizon (Magdalenian)	UPN-216		Equus	Equus sp.	grazer	bone	seasamoid	NA	NA	NA	NA	NA	NA	uncertain Late Pleisotcene age	NA	43.58	15.3	0.7	3.3	uncertain age	NA	Reade et al., 2020b
Kastelhöhle	Switzerland	47.43	7.57	Upper horizon (Magdalenian)	UPN-217		Equus	Equus sp.	grazer	bone	talus	NA	NA	NA	NA	NA	NA	uncertain Late Pleisotcene age	NA	42.62	15.3	1.5	3.3	uncertain age	NA	Reade et al., 2020b
Kastelhöhle	Switzerland	47.43	7.57	Upper horizon (Magdalenian)	UPN-218		Equus	Equus sp.	grazer	bone	carpal	OxA-V-2748-25C	12560	50	15139	14530	14932	NA	LGT	43.46	15.4	1.5	3.3		Reade et al., 2020b	Reade et al., 2020b
Kastelhöhle	Switzerland	47.43	7.57	Upper horizon (Magdalenian)	UPN-214		Equus	Equus sp.	grazer	bone	phalange I	OxA-V-2754-48C	12880	50	15586	15230	15397	NA	LGT	43.99	15.9	1.8	3.2		Reade et al., 2020b	Reade et al., 2020b
Kastelhöhle	Switzerland	47.43	7.57	Upper horizon (Magdalenian)	UPN-211		Rangifer	Rangifer tarandus	mixed	bone	metapodial	NA	NA	NA	NA	NA	NA	uncertain Late Pleisotcene age	NA	43.81	15.8	2.9	3.2	uncertain age	NA	Reade et al., 2020b
Kastelhöhle	Switzerland	47.43	7.57	Upper horizon (Magdalenian)	UPN-207		Rangifer	Rangifer tarandus	mixed	bone	radius	NA	NA	NA	NA	NA	NA	uncertain Late Pleisotcene age	NA	43.7	15.6	3.3	3.3	uncertain age	NA	Reade et al., 2020b
Kastelhöhle	Switzerland	47.43	7.57	Upper horizon (Magdalenian)	UPN-206		Rangifer	Rangifer tarandus	mixed	bone	radius	NA	NA	NA	NA	NA	NA	uncertain Late Pleisotcene age	NA	44.73	15.8	3.5	3.3	uncertain age	NA	Reade et al., 2020b
Kastelhöhle	Switzerland	47.43	7.57	Upper horizon (Magdalenian)	UPN-209		Rangifer	Rangifer tarandus	mixed	bone	radius	NA	NA	NA	NA	NA	NA	uncertain Late Pleisotcene age	NA	43.33	15.4	2.9	3.3	uncertain age	NA	Reade et al., 2020b
Kastelhöhle	Switzerland	47.43	7.57	Upper horizon (Magdalenian)	UPN-205		Rangifer	Rangifer tarandus	mixed	bone	radius	NA	NA	NA	NA	NA	NA	uncertain Late Pleisotcene age	NA	43.59	15.3	3.1	3.3	uncertain age	NA	Reade et al., 2020b
Kastelhöhle	Switzerland	47.43	7.57	Upper horizon (Magdalenian)	UPN-210		Rangifer	Rangifer tarandus	mixed	bone	metapodial	NA	NA	NA	NA	NA	NA	uncertain Late Pleisotcene age	NA	44.54	15.2	2.3	3.4	uncertain age	NA	Reade et al., 2020b
Kastelhöhle	Switzerland	47.43	7.57	Upper horizon (Magdalenian)	UPN-208		Rangifer	Rangifer tarandus	mixed	bone	radius	NA	NA	NA	NA	NA	NA	uncertain Late Pleisotcene age	NA	45.77	14.7	2.3	3.6	uncertain age	NA	Reade et al., 2020b
Kastelhöhle	Switzerland	47.43	7.57	Upper horizon (Magdalenian)	UPN-213		Rangifer	Rangifer tarandus	mixed	bone	tibia	OxA-V-2793-56C	12200	50	14316	13887	14108	NA	LGI	43.98	15.6	2.3	3.3		Reade et al., 2020b	Reade et al., 2020b
Kastelhöhle	Switzerland	47.43	7.57	Upper horizon (Magdalenian)	UPN-204		Rangifer	Rangifer tarandus	mixed	bone	radius sin.	OxA-V-2793-54C	12270	60	14808	14050	14214	NA	LGI	44.37	15.8	2.3	3.3		Reade et al., 2020b	Reade et al., 2020b
Kastelhöhle	Switzerland	47.43	7.57	Upper horizon (Magdalenian)	UPN-212		Rangifer	Rangifer tarandus	mixed	bone	tibia	OxA-V-2793-55C	12380	50	14847	14178	14465	NA	LGI	42.34	15	2.8	3.3		Reade et al., 2020b	Reade et al., 2020b
Kastelhöhle	Switzerland	47.43	7.57	Intermediate horizon (Badegoulian/Grubgrabian)	OxA-9739	KA3 / RGZM 18, UPN-223, OxA-V-3002-12C	Rangifer	Rangifer tarandus	mixed	bone	phalange I	OxA-V-3002-12C	19130	80	23246	22905	23038	NA	NA	NA	NA	3.4	3.4	duplicate data/sample	Reade et al., 2020a	Stevens et al., 2008
Kastelhöhle	Switzerland	47.43	7.57	Intermediate horizon (Badegoulian/Grubgrabian)	OxA-9737	KA1 / RGZM 16, UPN-221, OxA-V-2793-57C	Rangifer	Rangifer tarandus	mixed	bone	metatarsus	OxA-V-2793-57C	19140	80	23263	22910	23046	NA	NA	NA	NA	2.9	3.1	duplicate data/sample	Reade et al., 2020a	Stevens et al., 2008
Kastelhöhle	Switzerland	47.43	7.57	Intermediate horizon (Badegoulian/Grubgrabian)	OxA-9738	KA2 / RGZM 17, UPN-222, OxA-V-2797-20C	Rangifer	Rangifer tarandus	mixed	bone	tibia	OxA-V-2797-20C	19200	90	23683	22936	23109	NA	NA	NA	NA	3.1	3.5	duplicate data/sample	Reade et al., 2020a	Stevens et al., 2008
Kendrick's Cave	UK	53.33	-3.83		OxA-17726	23	BosBison	Bos/Bison	grazer	bone	fragment of right humeral shaft with cut marks	OxA-17726	12410	100	14984	14123	14552	NA	LGI	41.3	NA	2.8	3.2		Jacobi & Higham, 2011a	Jacobi & Higham, 2011a
Kendrick's Cave	UK	53.33	-3.83	25	OxA-6146	A/KEN/B/1	BosBison	Bos/Bison	grazer	bone	not given	OxA-6146	12410	100	14984	14123	14552	NA	LGI	42.9	15.1	2.8	3.3		Richards et al., 2005	Richards et al., 2005
Kendrick's Cave	UK	53.33	-3.83	31	OxA-6116		Capreolus	Capreolus capreolus	browser	bone	not given	OxA-6116	11795	65	13789	13506	13659	NA	LGI	30.3	10.7	3.1	3.3		Richards et al., 2005	Richards et al., 2005
Kendrick's Cave	UK	53.33	-3.83	25	A/KEN/B/1	OxA-6146	BosBison	Bos/Bison	grazer	bone	not given	OxA-6146	12410	100	14984	14123	14552	NA	NA	34.1	12.4	2.3	3.2	duplicate data/sample	Richards et al., 2005	Stevens et al., 2010
Kent's Cavern	UK	50.47	-3.5		214257		BosBison	Bos sp.	grazer	tooth	M3	NA	NA	NA	NA	NA	NA	uncertain Late Pleisotcene age	NA	NA	NA	5.6	3.5	uncertain age	NA	Bocherens et al., 1995
Kent's Cavern	UK	50.47	-3.5		61377		Coelodonta	Coelodonta antiquitatis	grazer	bone	metapodial	NA	NA	NA	NA	NA	NA	uncertain Late Pleisotcene age	NA	NA	NA	6.6	3.8	fail: CN	NA	Bocherens et al., 1995
Kent's Cavern	UK	50.47	-3.5		25659		Coelodonta	Coelodonta antiquitatis	grazer	tooth	cement	NA	NA	NA	NA	NA	NA	uncertain Late Pleisotcene age	NA	NA	NA	8.2	NA	fail: no CN data	NA	Bocherens et al., 1995
Kent's Cavern	UK	50.47	-3.5		60/2104		Coelodonta	Coelodonta antiquitatis	grazer	tooth	tooth	NA	NA	NA	NA	NA	NA	uncertain Late Pleisotcene age	NA	NA	NA	9.1	NA	fail: no CN data	NA	Bocherens et al., 1995
Kent's Cavern	UK	50.47	-3.5		21425	ac38778-1	Coelodonta	Coelodonta antiquitatis	grazer	bone	long bone	NA	NA	NA	NA	NA	NA	early OIS 3	EOIS3	NA	NA	3.7	3.4	outlier	NA	Bocherens et al., 1995
Kent's Cavern	UK	50.47	-3.5		61374	35431	Coelodonta	Coelodonta antiquitatis	grazer	bone	astragalus	NA	NA	NA	NA	NA	NA	early OIS 3	EOIS3	NA	NA	4.4	3.3	outlier	NA	Bocherens et al., 1995
Kent's Cavern	UK	50.47	-3.5		61369		Coelodonta	Coelodonta antiquitatis	grazer	tooth	tooth	NA	NA	NA	NA	NA	NA	uncertain Late Pleisotcene age	NA	NA	NA	8.3	3.3	uncertain age	NA	Bocherens et al., 1995
Kent's Cavern	UK	50.47	-3.5		61378	21/3400	Coelodonta	Coelodonta antiquitatis	grazer	tooth	tooth	NA	NA	NA	NA	NA	NA	uncertain Late Pleisotcene age	NA	NA	NA	6	3.3	uncertain age	NA	Bocherens et al., 1995
Kent's Cavern	UK	50.47	-3.5	Smerdon's Passage	61377	32813	Coelodonta	Coelodonta antiquitatis	grazer	tooth	cement	NA	NA	NA	NA	NA	NA	uncertain Late Pleisotcene age	NA	NA	NA	4.7	3.4	uncertain age	NA	Bocherens et al., 1995
Kent's Cavern	UK	50.47	-3.5		61377	32813	Coelodonta	Coelodonta antiquitatis	grazer	tooth	dentin	NA	NA	NA	NA	NA	NA	uncertain Late Pleisotcene age	NA	NA	NA	4.3	3.4	uncertain age	NA	Bocherens et al., 1995
Kent's Cavern	UK	50.47	-3.5		61381	22433	Coelodonta	Coelodonta antiquitatis	grazer	tooth	tooth	NA	NA	NA	NA	NA	NA	uncertain Late Pleisotcene age	NA	NA	NA	4.4	3.4	uncertain age	NA	Bocherens et al., 1995
Kent's Cavern	UK	50.47	-3.5		61387	13271	Coelodonta	Coelodonta antiquitatis	grazer	tooth	tooth	NA	NA	NA	NA	NA	NA	uncertain Late Pleisotcene age	NA	NA	NA	5.7	3.4	uncertain age	NA	Bocherens et al., 1995
Kent's Cavern	UK	50.47	-3.5		25659		Coelodonta	Coelodonta antiquitatis	grazer	tooth	dentin	NA	NA	NA	NA	NA	NA	uncertain Late Pleisotcene age	NA	NA	NA	8	3.5	uncertain age	NA	Bocherens et al., 1995
Kent's Cavern	UK	50.47	-3.5	Smerdon's Passage	61376	24/5315	Coelodonta	Coelodonta antiquitatis	grazer	tooth	tooth	NA	NA	NA	NA	NA	NA	uncertain Late Pleisotcene age	NA	NA	NA	6.4	3.5	uncertain age	NA	Bocherens et al., 1995
Kent's Cavern	UK	50.47	-3.5		4860		Coelodonta	Coelodonta antiquitatis	grazer	bone	bone	NA	NA	NA	NA	NA	NA	early OIS 3	EOIS3	NA	NA	5.9	3.5		NA	Bocherens et al., 1995
Kent's Cavern	UK	50.47	-3.5	Smerdon's Passage	61381		Coelodonta	Coelodonta antiquitatis	grazer	bone	bone	NA	NA	NA	NA	NA	NA	early OIS 3	EOIS3	NA	NA	6.7	3.5		NA	Bocherens et al., 1995
Kent's Cavern	UK	50.47	-3.5		61376		Equus	Equus sp.	grazer	tooth	tooth	NA	NA	NA	NA	NA	NA	uncertain Late Pleisotcene age	NA	NA	NA	7.2	3.7	fail: CN	NA	Bocherens et al., 1995
Kent's Cavern	UK	50.47	-3.5		61370		Equus	Equus sp.	grazer	tooth	upper tooth	NA	NA	NA	NA	NA	NA	uncertain Late Pleisotcene age	NA	NA	NA	2.2	3.9	fail: CN	NA	Bocherens et al., 1995
Kent's Cavern	UK	50.47	-3.5	Smerdon's Passage	61376		Equus	Equus sp.	grazer	tooth	tooth	NA	NA	NA	NA	NA	NA	uncertain Late Pleisotcene age	NA	NA	NA	4.6	4	fail: CN	NA	Bocherens et al., 1995
Kent's Cavern	UK	50.47	-3.5	Smerdon's Passage	61375		Equus	Equus sp.	grazer	tooth	tooth	NA	NA	NA	NA	NA	NA	uncertain Late Pleisotcene age	NA	NA	NA	6.8	NA	fail: no CN data	NA	Bocherens et al., 1995
Kent's Cavern	UK	50.47	-3.5	Smerdon's Passage	13241		Equus	Equus sp.	grazer	tooth	tooth	NA	NA	NA	NA	NA	NA	uncertain Late Pleisotcene age	NA	NA	NA	5.4	3.4	uncertain age	NA	Bocherens et al., 1995
Kent's Cavern	UK	50.47	-3.5		61377		Equus	Equus sp.	grazer	tooth	upper tooth	NA	NA	NA	NA	NA	NA	uncertain Late Pleisotcene age	NA	NA	NA	6.9	3.4	uncertain age	NA	Bocherens et al., 1995
Kent's Cavern	UK	50.47	-3.5	n.d.	214262		Equus	Equus sp.	grazer	tooth	M3	NA	NA	NA	NA	NA	NA	uncertain Late Pleisotcene age	NA	NA	NA	4.4	3.4	uncertain age	NA	Bocherens et al., 1995
Kent's Cavern	UK	50.47	-3.5	Smerdon's Passage	61351		Equus	Equus sp.	grazer	tooth	tooth	NA	NA	NA	NA	NA	NA	uncertain Late Pleisotcene age	NA	NA	NA	7.8	3.5	uncertain age	NA	Bocherens et al., 1995
Kent's Cavern	UK	50.47	-3.5	Smerdon's Passage	61376		Equus	Equus sp.	grazer	tooth	tooth	NA	NA	NA	NA	NA	NA	uncertain Late Pleisotcene age	NA	NA	NA	7.7	3.5	uncertain age	NA	Bocherens et al., 1995
Kent's Cavern	UK	50.47	-3.5		61378		Equus	Equus sp.	grazer	tooth	tooth	NA	NA	NA	NA	NA	NA	uncertain Late Pleisotcene age	NA	NA	NA	6	3.5	uncertain age	NA	Bocherens et al., 1995
Kent's Cavern	UK	50.47	-3.5		61381		Equus	Equus sp.	grazer	tooth	tooth	NA	NA	NA	NA	NA	NA	uncertain Late Pleisotcene age	NA	NA	NA	3.3	3.5	uncertain age	NA	Bocherens et al., 1995
Kent's Cavern	UK	50.47	-3.5	Smerdon's Passage	61386		Equus	Equus sp.	grazer	tooth	lower tooth	NA	NA	NA	NA	NA	NA	uncertain Late Pleisotcene age	NA	NA	NA	8.5	3.6	uncertain age	NA	Bocherens et al., 1995
Kent's Cavern	UK	50.47	-3.5	North Sally Port	61372		Equus	Equus sp.	grazer	bone	metacarpal	NA	NA	NA	NA	NA	NA	early OIS 3	EOIS3	NA	NA	8.4	3.5		NA	Bocherens et al., 1995
Kent's Cavern	UK	50.47	-3.5	North Sally Port	61370	13/4849	uncertain large Cervid	Unidentified Cervid	NA	tooth	M2	NA	NA	NA	NA	NA	NA	uncertain Late Pleisotcene age	NA	NA	NA	8	3.7	fail: CN	NA	Bocherens et al., 1995
Kent's Cavern	UK	50.47	-3.5		214257		uncertain large Cervid	Unidentified Cervid	NA	bone	maxillary	NA	NA	NA	NA	NA	NA	uncertain Late Pleisotcene age	NA	NA	NA	5.1	NA	fail: no CN data	NA	Bocherens et al., 1995
Kent's Cavern	UK	50.47	-3.5	Smerdon's Passage	61378	36861	uncertain large Cervid	Unidentified Cervid	NA	tooth	tooth	NA	NA	NA	NA	NA	NA	uncertain Late Pleisotcene age	NA	NA	NA	7.3	3.4	species ID uncertain	NA	Bocherens et al., 1995
Kent's Cavern	UK	50.47	-3.5		214257		uncertain large Cervid	Unidentified Cervid	NA	tooth	M2	NA	NA	NA	NA	NA	NA	uncertain Late Pleisotcene age	NA	NA	NA	6.7	3.4	species ID uncertain	NA	Bocherens et al., 1995
Kent's Cavern	UK	50.47	-3.5		61371	15/4860	uncertain large Cervid	Unidentified Cervid	NA	bone	radius	NA	NA	NA	NA	NA	NA	uncertain Late Pleisotcene age	NA	NA	NA	5.3	3.5	species ID uncertain	NA	Bocherens et al., 1995
Kent's Cavern	UK	50.47	-3.5		61370	13/4849	uncertain large Cervid	Unidentified Cervid	NA	tooth	M3	NA	NA	NA	NA	NA	NA	uncertain Late Pleisotcene age	NA	NA	NA	7.4	3.5	species ID uncertain	NA	Bocherens et al., 1995
Kent's Cavern	UK	50.47	-3.5		61378	36831	uncertain large Cervid	Unidentified Cervid	NA	tooth	tooth	NA	NA	NA	NA	NA	NA	uncertain Late Pleisotcene age	NA	NA	NA	5	3.5	species ID uncertain	NA	Bocherens et al., 1995
Kent's Cavern	UK	50.47	-3.5		214257		uncertain large Cervid	Unidentified Cervid	NA	tooth	M3	NA	NA	NA	NA	NA	NA	uncertain Late Pleisotcene age	NA	NA	NA	6.4	3.5	species ID uncertain	NA	Bocherens et al., 1995
Kent's Cavern	UK	50.47	-3.5		61378	36647	uncertain large Cervid	Unidentified Cervid	NA	bone	astragalus	NA	NA	NA	NA	NA	NA	uncertain Late Pleisotcene age	NA	NA	NA	5.5	3.6	species ID uncertain	NA	Bocherens et al., 1995
Kent's Cavern	UK	50.47	-3.5		OxA-14701*		Coelodonta	Coelodonta antiquitatis	grazer	bone	Right metacarpal 4	OxA-14701*	35650	330	41346	40041	40791	NA	NA	43.7	NA	7.4	3.3	duplicate data/sample	Higham et al., 2006	Higham et al., 2006
Kent's Cavern	UK	50.47	-3.5		OxA-14201*		Coelodonta	Coelodonta antiquitatis	grazer	bone	Right metacarpal 4	OxA-14210	36370	320	41935	40901	41392	NA	NA	44.3	NA	5.7	3.3	duplicate data/sample	Higham et al., 2006	Higham et al., 2006
Kent's Cavern	UK	50.47	-3.5		OxA-14761		Coelodonta	Coelodonta antiquitatis	grazer	bone	Left unciform	OxA-14761	45000	2200	54958	44649	48337	NA	EOIS3	42	NA	6.4	3.4		Higham et al., 2006	Higham et al., 2006
Kent's Cavern	UK	50.47	-3.5	m556	OxA-13888		Rangifer	Rangifer tarandus	mixed	tooth	left dentary	OxA-13888	40000	700	44409	42534	43376	NA	NA	41.9	NA	2.8	3.3	cervid tooth	Higham et al., 2006	Higham et al., 2006
Kent's Cavern	UK	50.47	-3.5	7739 black band Pengelly 1957			Rangifer	Rangifer tarandus	mixed	tooth	left dentary	OxA-13589	37900	1000	43865	41020	42228	NA	NA	41.4	NA	1.5	3.1	cervid tooth. duplicate data/sample	Higham et al., 2006	Higham et al., 2006
Kent's Cavern	UK	50.47	-3.5	Pengelly 2277. TORNH A6215	OxA-17544		BosBison	Bos primigenius	grazer	tooth	cut fragment of left dentary	OxA-17544	12425	45	14910	14279	14555	NA	LGI	47.2	NA	4.6	3.3		Jacobi & Higham, 2009b	Jacobi & Higham, 2009b
Kent's Cavern	UK	50.47	-3.5	M.557 (found at NHM 07/0617)	OxA-14825	UPN-705	Rangifer	Rangifer tarandus	mixed	bone	1st phalanx	OxA-14825	10255	45	12436	11759	11955	NA	NA	NA	NA	5.1	3.2	duplicate data/sample	Jacobi & Higham, 2009b	Jacobi & Higham, 2009b
Kent's Cavern	UK	50.47	-3.5	M.556 (found at NHM 07/0617)	OxA-14826	UPN-703	Rangifer	Rangifer tarandus	mixed	bone	astralagus, left	OxA-14826	14395	60	17823	17351	17560	NA	NA	42.1	NA	4.7	3.2	duplicate data/sample	Jacobi & Higham, 2009b	Jacobi & Higham, 2009b
Kent's Cavern	UK	50.47	-3.5	NHM 117. Pengelley 1855. (found at NHM 07/0617)	OxA-17723	A/KC/B/41, UPN-704, UPN-865	Equus	Equus ferus	grazer	bone	metacarpal, proximal right	OxA-17723	12315	50	14816	14085	14283	NA	NA	42.3	NA	1.7	3.2	duplicate data/sample	Jacobi & Higham, 2011a	Jacobi & Higham, 2011a
Kent's Cavern	UK	50.47	-3.5	8'-3"	OxA-14059		Coelodonta	Coelodonta antiquitatis	grazer	bone	right metacarpal 4	OxA-14059	35600	700	41900	39515	40704	NA	EOIS3	41.7	NA	11.5	3.2		Jacobi et al., 2006	Jacobi et al., 2006
Kent's Cavern	UK	50.47	-3.5	KCD 7,Trench C,15.0 TORNH P17640			Rangifer	Rangifer tarandus	mixed	antler	antler	OxA-30162	34850	600	41311	38770	40046	NA	NA	42.3	NA	3.2	3.4	antler	Proctor et al., 2017	Proctor et al., 2017
Kent's Cavern	UK	50.47	-3.5	os calcis noted in diary ^ KC3 cave earth Vestibule 3'/17 3'/ 1L (2024)			Rangifer	Rangifer tarandus	mixed	antler	antler	OxA-30272	35100	650	41565	39110	40267	NA	NA	39.2	NA	-0.7	3.3	antler	Proctor et al., 2017	Proctor et al., 2017
Kent's Cavern	UK	50.47	-3.5	2/3536 (tuross collagen)	A/KC/B/13		Equus	Equus ferus	grazer	tooth	not given	OxA-4831	27640	400	32892	31084	31673	NA	NA	40.3	13.9	6.4	3.4	fail: date is problematic (Hedges et al., 1995)	Stevens & Hedges, 2004	Stevens & Hedges, 2004
Kent's Cavern	UK	50.47	-3.5	not given	OxA-8003		Equus	Equus sp.	grazer	bone	not given	OxA-8003	11800	180	14065	13315	13680	NA	NA	NA	NA	1	3.1	fail: sample contamination suspected	Stevens & Hedges, 2004	Stevens & Hedges, 2004
Kent's Cavern	UK	50.47	-3.5	KC I: BM (NH) Coll. M117; 1855 (M100401)	OxA-5692	OxA-17723, A/KC/B/41, UPN-704, UPN-865	Equus	Equus ferus	grazer	bone	3rd metacarpal	OxA-5692	12250	110	14851	13818	14257	NA	NA	NA	NA	2	2.9	duplicate data/sample	Stevens & Hedges, 2004	Stevens & Hedges, 2004
Kent's Cavern	UK	50.47	-3.5	KC I: BM (NH) Coll. M117; 1855 (M100401)	A/KC/B/41	UPN-704, UPN-865, OxA-17723, OxA-5692	Equus	Equus ferus	grazer	bone	metacarpal, proximal right	OxA-17723	12315	50	14816	14085	14283	NA	NA	36.64	13.25	2	2.9	duplicate data/sample	Jacobi & Higham, 2011a	Stevens & Hedges, 2004
Kent's Cavern	UK	50.47	-3.5	black band	A/KC/B/11		Equus	Equus ferus	grazer	tooth	not given	NA	NA	NA	NA	NA	NA	uncertain Late Pleisotcene age	NA	23.11	8.3	1.1	3.2	uncertain age	NA	Stevens & Hedges, 2004
Kent's Cavern	UK	50.47	-3.5	black band	A/KC/B/2		Equus	Equus ferus	grazer	tooth	not given	NA	NA	NA	NA	NA	NA	uncertain Late Pleisotcene age	NA	21.88	7.8	4.3	3.3	uncertain age	NA	Stevens & Hedges, 2004
Kent's Cavern	UK	50.47	-3.5	1871 black band 20/12/1866 vestibule 3/2/1'/5L	A/KC/B/4		Equus	Equus ferus	grazer	tooth	right upper dp2	NA	NA	NA	NA	NA	NA	uncertain Late Pleisotcene age	NA	36.48	13.1	4.3	3.3	uncertain age	NA	Stevens & Hedges, 2004
Kent's Cavern	UK	50.47	-3.5	3S/6P/Blackband/SL	OxA-8002 (in Stevens & Hedges for d15N data)	OxA-17545	Equus	Equus ferus	grazer	tooth	M1/M2	OxA-17545	12500	60	15056	14323	14695	NA	LGT	NA	NA	0.8	3.3		Jacobi & Higham, 2009b	Stevens & Hedges, 2004
Kent's Cavern	UK	50.47	-3.5		A/KC/B/38		Rangifer	Rangifer tarandus	mixed	bone	not given	NA	NA	NA	NA	NA	NA	uncertain Late Pleisotcene age	NA	24.5	8.8	3.2	3.2	uncertain age	NA	Stevens et al., 2008
Kent's Cavern	UK	50.47	-3.5	KCD11 19'.0-20'.0 NHM M82730	A/KC/B/29		Rangifer	Rangifer tarandus	mixed	bone	right calcaneum	OxA-5694	28880	440	34279	32004	33252	NA	NA	25.79	9.2	1.9	3.3	fail: problem with date chemistry	Stevens et al., 2008	Stevens et al., 2008
Kent's Cavern	UK	50.47	-3.5		A/KC/B/23		Rangifer	Rangifer tarandus	mixed	bone	First Phalange	NA	NA	NA	NA	NA	NA	uncertain Late Pleisotcene age	NA	41.19	14.95	2	3.22	uncertain age	NA	Stevens et al., 2008
Kent's Cavern	UK	50.47	-3.5	no: 7741 pengelly 1921 vertebra	A/KC/B/24	UPN-722	BosBison	Bos/Bison	grazer	bone	fragment from proximal articulation of axis vertebra	NA	NA	NA	NA	NA	NA	uncertain Late Pleisotcene age	NA	40.15	14.8	2.5	3.2	duplicate data/sample	NA	Stevens et al., 2010
Kent's Cavern	UK	50.47	-3.5	vestibule 2/57 blackband 1/L no 7740	A/KC/B/33		BosBison	Bos/Bison	grazer	bone	not given	NA	NA	NA	NA	NA	NA	uncertain Late Pleisotcene age	NA	40.7	14.6	2.4	3.2	uncertain age	NA	Stevens et al., 2010
Kent's Cavern	UK	50.47	-3.5	no 7746 black band	A/KC/B/25	UPN-715	Cervus elaphus	Cervus elaphus	mixed	tooth	right lower P4	NA	NA	NA	NA	NA	NA	GI-1	NA	40.83	14.1	3.7	3.4	cervid tooth	NA	Stevens et al., 2010
Kent's Cavern	UK	50.47	-3.5	M566	A/KC/B/42	UPN-300	Equus	Equus ferus	grazer	bone	left maxilla (isotope on bone, date on tooth M2)	OxA-6669	12330	90	14857	14070	14399	NA	NA	40.87	14.55	1.01	3.28	duplicate data/sample	Kaagan, 2000	Stevens et al., 2010
Kent's Cavern	UK	50.47	-3.5	2233 black band	A/KC/B/3	UPN-721	Equus	Equus ferus	grazer	tooth	Right upper M1/M2	NA	NA	NA	NA	NA	NA	uncertain Late Pleisotcene age	NA	26.74	9.46	0.2	3.3	duplicate data/sample	NA	Stevens et al., 2010
Kent's Cavern	UK	50.47	-3.5	black band, 1943(a) 3/9/1’/6L 9 Jan 1867	A/KC/B/1		Equus	Equus ferus	grazer	tooth	R lower M1/M2	NA	NA	NA	NA	NA	NA	uncertain Late Pleisotcene age	NA	32.77	11.7	1.1	3.3	uncertain age	NA	Stevens et al., 2010
Kent's Cavern	UK	50.47	-3.5	1943a^ black band Vestibule 9th Jan 1867 3/9/1'/6L	A/KC/B/10		Equus	Equus ferus	grazer	tooth	Right lower M1/M2	NA	NA	NA	NA	NA	NA	uncertain Late Pleisotcene age	NA	30.82	11.1	2.4	3.3	uncertain age	NA	Stevens et al., 2010
Kent's Cavern	UK	50.47	-3.5	1932 black band Vestibule 3s/7p/1'/6L 4th jan 1867	A/KC/B/5		Equus	Equus ferus	grazer	tooth	Right upper M1/M2	NA	NA	NA	NA	NA	NA	uncertain Late Pleisotcene age	NA	28.3	10.1	1.2	3.3	uncertain age	NA	Stevens et al., 2010
Kent's Cavern	UK	50.47	-3.5	2203^ black band 7th march 1867 vestibule 5/1/1'1L	A/KC/B/7		Equus	Equus ferus	grazer	tooth	Left upper dp2	NA	NA	NA	NA	NA	NA	uncertain Late Pleisotcene age	NA	24.47	8.6	2.6	3.3	uncertain age	NA	Stevens et al., 2010
Kent's Cavern	UK	50.47	-3.5	I(a)1	A/KC/B/12		Alces	Alces alces	browser	bone	bone	OxA-1029	31100	800	37585	34100	35590	NA	LOIS3	44.39	16.1	3.1	3.2		Hedges et al., 1987	Stevens, 2005	Pre-extracted collagen from ORAU
Kent's Cavern	UK	50.47	-3.5	p5519 4ft4 to 4ft 8 trench C	A/KC/B/19		Cervus elaphus	Cervus elaphus	mixed	tooth	Left upper M1	OxA-21106	30000	180	34773	34131	34456	NA	NA	40.61	14.6	4.1	3.3	cervid tooth	Currant & Jacobi, 2011	Stevens, 2005	RLAHA (method 3)
Kent's Cavern	UK	50.47	-3.5	2063 4th feb 1867 Vestibule 3s/20p/1'/6L (5 flint flakes)	A/KC/B/9	UPN-723	Cervus elaphus	Cervus elaphus	mixed	bone	Metatarsal	NA	NA	NA	NA	NA	NA	uncertain Late Pleisotcene age	NA	42.08	14.7	2.8	3.4	duplicate data/sample	NA	Stevens, 2005	RLAHA (method 1)
Kent's Cavern	UK	50.47	-3.5	no 40, trench C 8ft 3''	A/KC/B/31	OxA-13921, OxA-3450	Coelodonta	Coelodonta antiquitatis	grazer	bone	right metacarpal	OxA-3450	34620	820	41382	37562	39746	NA	NA	37.84	13.9	6.9	3.2	duplicate data/sample	Hedges et al., 1996	Stevens, 2005	RLAHA (method 4)
Kent's Cavern	UK	50.47	-3.5	4/3470 (tuross collagen)	A/KC/B/15		Coelodonta	Coelodonta antiquitatis	grazer	bone	bone	OxA-4829	40600	1700	48194	42075	44170	NA	EOIS3	42	15.3	8.3	3.2		Hedges et al., 1995	Stevens, 2005	Pre-extracted collagen from ORAU
Kent's Cavern	UK	50.47	-3.5	29 20/12 1926 trench C 8'3''	A/KC/B/22		Coelodonta	Coelodonta antiquitatis	grazer	bone	right metacarpal	OxA-14210	36370	320	41935	40901	41392	NA	EOIS3	43.94	16	5.5	3.2		Higham et al., 2006	Stevens, 2005	RLAHA (method 4)
Kent's Cavern	UK	50.47	-3.5	trench c below flow stone 14.3.1927	A/KC/B/30		Coelodonta	Coelodonta antiquitatis	grazer	bone	cranial fragment	OxA-13965	37200	550	42398	41197	41868	NA	EOIS3	26.77	11.1	6.1	3.2		Jacobi et al., 2009	Stevens, 2005	RLAHA (method 4)
Kent's Cavern	UK	50.47	-3.5	left upper m2 4/3900 southwest chamber cave earth 9s/7P/1'3/R 25/07/1868 with font robert point	A/KC/B/18		Equus	Equus ferus	grazer	tooth	Upper right M2	NA	NA	NA	NA	NA	NA	uncertain Late Pleisotcene age	NA	18.06	6.4	5.7	3.3	uncertain age	NA	Stevens, 2005	RLAHA (method 3)
Kent's Cavern	UK	50.47	-3.5	jaw with 4 teeth with p2-mt within range of majority of artefacts 20/12 1926 Tranch C 7ft 3'	A/KC/B/34		uncertain Cervid	?Rangifer taradus/Cervus elaphus	mixed	bone	mandible	OxA-13457	35550	750	41927	39409	40657	NA	NA	39.85	14.3	3.7	3.3	species ID uncertain: NOTE THIS IS LISTED AS RED DEER IN STEVENS 2005 AND HIGHAM ET AL., 2011, HOWEVER WE SUSPECT IS IS REINDEER BASED ON D13C OF -19.3 PER MIL PUBLISHED IN HIGHAM ET AL., 2011	Higham et al., 2011	Stevens, 2005	RLAHA (method 3)
Kent's Cavern	UK	50.47	-3.5	M100402	UPN-708		BosBison	Bos primegenius	grazer	bone	Atlas	NA	NA	NA	NA	NA	NA	uncertain Late Pleisotcene age	NA	45.4322	15.9371	6.37553	3.32583	uncertain age	NA	this study	UCL (AG)	SUERC
Kent's Cavern	UK	50.47	-3.5	M551	UPN-706	A/KC/B/36	BosBison	Bos primegenius	grazer	bone	Mandible and teeth	OxA-V-2776-24C	12340	50	14829	14103	14363	NA	LGI	43.3689	15.5881	3.50279	3.24588		this study	this study	UCL (AF)	SUERC
Kent's Cavern	UK	50.47	-3.5	P14287. Pengelly 1873	UPN-729		BosBison	Bos sp.	grazer	bone	2nd phalanx	OxA-V-2776-25C	12410	50	14895	14231	14526	NA	LGI	42.1293	15.3536	2.6687	3.20127		this study	this study	UCL (AF)	SUERC
Kent's Cavern	UK	50.47	-3.5	P7741 Black band 1921	UPN-722	A/KC/B/24	BosBison	Bos/Bison	grazer	bone	Axis vertebrae	NA	NA	NA	NA	NA	NA	uncertain Late Pleisotcene age	NA	42.3286	15.3855	2.8431	3.20973	uncertain age	NA	this study	UCL (AG)	SUERC
Kent's Cavern	UK	50.47	-3.5	2063 3s/20p/1'/6L Vestibule 4 February 1867	UPN-723	A/KC/B/9	Cervus elaphus	Cervus elaphus	mixed	bone	Metatarsal	NA	NA	NA	NA	NA	NA	uncertain Late Pleisotcene age	NA	46.0678	16.2776	2.5458	3.30182	uncertain age	NA	this study	UCL (AG)	SUERC
Kent's Cavern	UK	50.47	-3.5	no 40, trench C 8ft 3''	OxA-13921	A/KC/B/31, OxA-13921, OxA-3450	Coelodonta	Coelodonta antiquitatis	grazer	bone	right metacarpal 3	OxA-13921	36040	330	41761	40556	41120	NA	EOIS3	45.421	16.2865	6.82574	3.25368		Higham et al., 2011	this study	Pre-extracted collagen from ORAU	SUERC
Kent's Cavern	UK	50.47	-3.5		OxA-14715		Coelodonta	Coelodonta antiquitatis	grazer	bone	distal right tibia	OxA-14715	35150	330	40988	39632	40303	NA	EOIS3	44.1163	16.2376	5.60743	3.16974		Higham et al., 2011	this study	Pre-extracted collagen from ORAU	SUERC
Kent's Cavern	UK	50.47	-3.5	2233 black band	UPN-721	A/KC/B/3	Equus	Equus sp.	grazer	tooth	Right upper M1/M2	NA	NA	NA	NA	NA	NA	uncertain Late Pleisotcene age	NA	39.9091	14.0255	2.65257	3.31972	uncertain age	NA	this study	RLAHA (method 1)	SUERC
Kent's Cavern	UK	50.47	-3.5	KC I: BM (NH) Coll. M117; 1855 (M100401)	UPN-704	OxA-17723, UPN-865, A/KC/B/41	Equus	Equus ferus	grazer	bone	metacarpal, proximal right	OxA-17723	12315	50	14816	14085	14283	NA	NA	44.5908	15.8923	2.16242	3.27345	duplicate data/sample	Jacobi & Higham, 2011a	this study	Pre-extracted collagen from ORAU	SUERC
Kent's Cavern	UK	50.47	-3.5	KC I: BM (NH) Coll. M117; 1855 (M100401)	UPN-865	A/KC/B/41, UPN-704, OxA-17723	Equus	Equus sp.	grazer	bone	metacarpal, proximal right	OxA-17723	12315	50	14816	14085	14283	NA	LGI	42.0261	14.7128	1.82483	3.33251		Jacobi & Higham, 2011a	this study	RLAHA (method 4)	SUERC
Kent's Cavern	UK	50.47	-3.5	M100404 (18304B)	UPN-709		Equus	Equus ferus	grazer	tooth	Lower P3/4?	OxA-V-3138-15C	28800	140	33790	32309	33251	NA	LOIS3	40.2162	14.2343	2.32295	3.29619		this study	this study	UCL (AG)	SUERC
Kent's Cavern	UK	50.47	-3.5	M100405 (18304B)	UPN-710		Equus	Equus ferus	grazer	tooth	Lower P3/4?	OxA-V-3138-16C	29260	160	34250	33341	33853	NA	LOIS3	42.9848	15.3819	3.64921	3.26026		this study	this study	UCL (AG)	SUERC
Kent's Cavern	UK	50.47	-3.5	M566	UPN-300	A/KC/B/42	Equus	Equus caballus	grazer	bone	left maxilla (isotope on bone, date on tooth)	OxA-6669	12330	90	14857	14070	14399	NA	LGI	44.6401	15.9233	3.06849	3.2707		Kaagan, 2000	this study	UCL (AG)	SUERC
Kent's Cavern	UK	50.47	-3.5	P14286. Pengelly 1873 black band	UPN-728		Equus	Equus ferus	grazer	bone	Right tibia (fragment of shaft)	NA	NA	NA	NA	NA	NA	uncertain Late Pleisotcene age	NA	43.4804	15.5774	3.32642	3.25645	uncertain age	NA	this study	UCL (AG)	SUERC
Kent's Cavern	UK	50.47	-3.5	M100403 (18304B)	UPN-711		Rangifer	Rangifer tarandus	mixed	bone	humerus	OxA-V-3138-17C	10316	26	12450	11941	12076	NA	YD	39.4608	13.8191	3.44529	3.33144		this study	this study	UCL (AG)	SUERC
Kent's Cavern	UK	50.47	-3.5	M556	UPN-705	OxA-14825	Rangifer	Rangifer tarandus	mixed	bone	astragalus	OxA-14826	14395	60	17823	17351	17560	NA	LGT	41.2539	14.5901	3.50809	3.29879	outlier	Jacobi & Higham, 2009b	this study	Pre-extracted collagen from ORAU	SUERC
Kent's Cavern	UK	50.47	-3.5	M557	UPN-703	OxA-14826	Rangifer	Rangifer tarandus	mixed	bone	phalanx	OxA-14825	10255	45	12436	11759	11955	NA	YD	42.308	15.3718	4.38637	3.21103		Jacobi & Higham, 2009b	this study	Pre-extracted collagen from ORAU	SUERC
Kesslerloch	Switzerland	47.75	8.69	M001:152	KSL-11		BosBison	Bison sp.	grazer	bone	carpus L	NA	NA	NA	NA	NA	NA	GS-2.1a/b	LGT	37.9	13.3	2.4	3.3		NA	Bocherens et al., 2011a
Kesslerloch	Switzerland	47.75	8.69	M001:271	KSL-45		Cervus elaphus	Cervus elaphus	mixed	bone	right calcaneus	KIA-33351	12335	45	14822	14106	14335	NA	LGI	44.4	15.4	2	3.4		Napierala, 2008	Bocherens et al., 2011a
Kesslerloch	Switzerland	47.75	8.69	M001:307	KSL-7		Coelodonta	Coelodonta antiquitatis	grazer	bone	phalanx 2 ant	OxA-10238	14330	110	17835	17104	17467	NA	LGT	45.3	16.1	2.1	3.3		Bocherens et al., 2011a	Bocherens et al., 2011a
Kesslerloch	Switzerland	47.75	8.69	MEQ1:253	KSL-2		Equus	Equus ferus	grazer	bone	metacarpus L	KIA-11826	12502	52	15044	14339	14705	NA	LGT	45.3	15.5	1.6	3.4		Napierala, 2008	Bocherens et al., 2011a
Kesslerloch	Switzerland	47.75	8.69	NESH:232	KSL-1		Equus	Equus ferus	grazer	bone	phalanx 1 ant	KIA-11825	12774	54	15468	15065	15236	NA	LGT	45.3	15.5	1.3	3.4		Napierala, 2008	Bocherens et al., 2011a
Kesslerloch	Switzerland	47.75	8.69	HE33:24	KSL-5		Equus	Equus ferus	grazer	bone	metacarpus L	KIA-11829	12897	53	15605	15243	15418	NA	LGT	43	14.9	1.7	3.4		Napierala, 2008	Bocherens et al., 2011a
Kesslerloch	Switzerland	47.75	8.69	HE12/10	KSL-3		Equus	Equus ferus	grazer	bone	metacarpus R	KIA-11827	13052	53	15824	15422	15643	NA	LGT	43.7	15	2.3	3.4		Napierala, 2008	Bocherens et al., 2011a
Kesslerloch	Switzerland	47.75	8.69	HE21:13	KSL-4		Equus	Equus ferus	grazer	bone	radius R	KIA-11828	13858	55	17020	16619	16837	NA	LGT	46.3	15.7	0.6	3.4		Napierala, 2008	Bocherens et al., 2011a
Kesslerloch	Switzerland	47.75	8.69		RA-KSL-620		Rangifer	Rangifer tarandus	mixed	bone	metacarpus	NA	NA	NA	NA	NA	NA	GS-2.1a/b	LGT	34.37	12.1	2.4	3.3		NA	Drucker et al., 2011b
Kesslerloch	Switzerland	47.75	8.69		RA-KSL-628		Rangifer	Rangifer tarandus	mixed	bone	tibia R	NA	NA	NA	NA	NA	NA	GS-2.1a/b	LGT	43.68	15	2.6	3.4		NA	Drucker et al., 2011b
Kesslerloch	Switzerland	47.75	8.69		RA-KSL-632		Rangifer	Rangifer tarandus	mixed	bone	humerus R	NA	NA	NA	NA	NA	NA	GS-2.1a/b	LGT	38.95	13.4	2.7	3.4		NA	Drucker et al., 2011b
Kesslerloch	Switzerland	47.75	8.69		RA-KSL-633		Rangifer	Rangifer tarandus	mixed	bone	humerus R	NA	NA	NA	NA	NA	NA	GS-2.1a/b	LGT	36.81	13.1	3	3.3		NA	Drucker et al., 2011b
Kesslerloch	Switzerland	47.75	8.69		RA-KSL-635		Rangifer	Rangifer tarandus	mixed	bone	humerus L	NA	NA	NA	NA	NA	NA	GS-2.1a/b	LGT	34.46	12.2	2.8	3.3		NA	Drucker et al., 2011b
Kesslerloch	Switzerland	47.75	8.69	M001:144	KSL-10		BosBison	Bison sp.	grazer	bone	metacarpus R	NA	NA	NA	NA	NA	NA	GS-2.1a/b	LGT	41.6	14.4	2.2	3.4		NA	Grocke et al., 2017
Kesslerloch	Switzerland	47.75	8.69	HE26:33	KSL-42		Capreolus	Capreolus capreolus	browser	bone	metacarpus	NA	NA	NA	NA	NA	NA	GS-2.1a/b	LGT	41.4	14.1	4.3	3.4	outlier	NA	Grocke et al., 2017
Kesslerloch	Switzerland	47.75	8.7		OxA-10238		Coelodonta	Coelodonta antiquitatis	grazer	bone	phalanx	OxA-10238	14330	110	17835	17104	17467	NA	NA	NA	NA	2.6	3.1	duplicate data/sample	Stuart & Lister, 2012	Rey-Iglesia et al., 2021
Kettig	Germany	50.4	7.47	38/36 12	A/KET/B/5	UPN-1001	BosBison	Bos/Bison	grazer	bone	humerus	NA	NA	NA	NA	NA	NA	GI-1	NA	27.7	10	3.3	3.2	duplicate data/sample	NA	Stevens et al., 2009a
Kettig	Germany	50.4	7.47	37/33 4	A/KET/B/4	UPN-1000	BosBison	Bos/Bison	grazer	bone	metacarpal	NA	NA	NA	NA	NA	NA	GI-1	NA	33.4	11.9	2.8	3.3	duplicate data/sample	NA	Stevens et al., 2009a
Kettig	Germany	50.4	7.47	41/41 4	A/KET/B/1	UPN-1002	Cervus elaphus	Cervus elaphus	mixed	bone	astragalus	OxA-V-3138-11C	11519	31	13460	13315	13389	NA	NA	33.9	12.3	2.6	3.2	duplicate data/sample	NA	Stevens et al., 2009a
Kettig	Germany	50.4	7.47	45/31 17	A/KET/B/7		Equus	Equus sp.	grazer	bone	metatarsus	NA	NA	NA	NA	NA	NA	GI-1	NA	34.6	12.8	4.79	3.1	duplicate data/sample	NA	Stevens et al., 2009a
Kettig	Germany	50.4	7.47	37/33 4	UPN-1000	A/KET/B/4	BosBison	Bos/Bison	grazer	bone	humerus, sin	NA	NA	NA	NA	NA	NA	GI-1	LGI	43.4	15.6	3	3.2		NA	this study	UCL (AF*)	SUERC
Kettig	Germany	50.4	7.47	38/36 12	UPN-1001	A/KET/B/5	BosBison	Bos/Bison	grazer	bone	metacarpus, dext	NA	NA	NA	NA	NA	NA	GI-1	LGI	43.7836	15.2986	3.5329	3.33892		NA	this study	UCL (AF*)	SUERC
Kettig	Germany	50.4	7.47	41/41 4	UPN-1002	A/KET/B/1	Cervus elaphus	Cervus elaphus	mixed	bone	astragalus, dext	OxA-V-3138-11C	11519	31	13460	13315	13389	NA	LGI	43.1	15.5	2.6	3.2		this study	this study	UCL (AF*)	SUERC
Kettig	Germany	50.4	7.47	45/31 17	UPN-544	A/KET/B/7	Equus	Equus sp.	grazer	bone	metatarsus	NA	NA	NA	NA	NA	NA	GI-1	LGI	39.7245	14.5579	5.05753	3.18351		NA	this study	RLAHA (method 1)	SUERC
Killavullen Cave	Ireland	52.1486	-8.5158	IG W655998 , F32305	11481		Megaloceros	Megaloceros giganteus	mixed	bone	astragalus	NA	NA	NA	NA	NA	NA	uncertain Late Pleistocene/early Holocene age	NA	41.8	14.4	3.7	3.4	uncertain age	NA	Guiry et al., 2018
Killavullen Cave	Ireland	52.1486	-8.5158	IG W655998 , F32302	11478		Megaloceros	Megaloceros giganteus	mixed	bone	astragalus	NA	NA	NA	NA	NA	NA	uncertain Late Pleistocene/early Holocene age	NA	41.9	14.2	4.5	3.4	uncertain age	NA	Guiry et al., 2018
Killavullen Cave	Ireland	52.1486	-8.5158	IG W655998 , F32301	11477		Megaloceros	Megaloceros giganteus	mixed	bone	astragalus	NA	NA	NA	NA	NA	NA	uncertain Late Pleistocene/early Holocene age	NA	41.4	13.3	4.8	3.6	uncertain age	NA	Guiry et al., 2018
King Arthur's Cave	UK	51.84	-2.66	W2.20/187	OxA-19159		Cervus elaphus	Cervus elaphus	mixed	bone	not given	OxA-19160	12055	55	14054	13800	13921	NA	LGI	NA	NA	2.8	3.2		Jacobi & Higham, 2011a	Jacobi & Higham, 2011a
King Arthur's Cave	UK	51.84	-2.66	W2.20/123	OxA-19160		Cervus elaphus	Cervus elaphus	mixed	bone	not given	OxA-19159	12140	50	14158	13811	14042	NA	LGI	NA	NA	1.7	3.2		Jacobi & Higham, 2011a	Jacobi & Higham, 2011a
King Arthur's Cave	UK	51.84	-2.66	W2.20.185	OxA-34191		Equus	Equus ferus	grazer	bone	not given	OxA-34191	12505	65	15080	14323	14705	NA	NA	NA	NA	2.4	3.3	duplicate data/sample	Marr, 2017	Marr, 2017
King Arthur's Cave	UK	51.84	-2.66	W2.21/285 1st hearth 1926-1927 (box 162)	A/KAC/B/12	UPN-276, OxA-6732, OxA-V-2797-24C	Equus	Equus sp.	grazer	tooth	Left upper M3	OxA-6732	12150	100	14799	13787	14058	NA	NA	31.64	11.15	1.2	3.32	duplicate data/sample	Kaagan, 2000	Stevens & Hedges, 2004
King Arthur's Cave	UK	51.84	-2.66	W.2.21/1123 Mammoth layer 1927	A/KAC/B/10	UPN-275	Equus	Equus sp.	grazer	tooth	Left Lower M3	NA	NA	NA	NA	NA	NA	uncertain Late Pleisotcene age	NA	22.41	7.97	1.6	3.28	duplicate data/sample	NA	Stevens & Hedges, 2004
King Arthur's Cave	UK	51.84	-2.66	W.2.21/725 Mammoth layer 1927	A/KAC/B/11		Equus	Equus sp.	grazer	tooth	Right lower P3/P4	NA	NA	NA	NA	NA	NA	uncertain Late Pleisotcene age	NA	25.49	9.2	1	3.3	uncertain age	NA	Stevens & Hedges, 2004
King Arthur's Cave	UK	51.84	-2.66	W2.21/283 1st hearth 1926-1927 (box162) Enamel sample code TKA10	A/KAC/B/25	TKA10	Equus	Equus sp.	grazer	tooth	Right lower M3	NA	NA	NA	NA	NA	NA	uncertain Late Pleisotcene age	NA	42.65	15.3	1.9	3.3	uncertain age	NA	Stevens & Hedges, 2004
King Arthur's Cave	UK	51.84	-2.66	W2.21/726 Mammoth layer 1927	A/KAC/B/6		Equus	Equus sp.	grazer	tooth	Left upper P3/P4	NA	NA	NA	NA	NA	NA	uncertain Late Pleisotcene age	NA	32.32	11	0.6	3.4	uncertain age	NA	Stevens & Hedges, 2004
King Arthur's Cave	UK	51.84	-2.66	W2.21/451 (BOX161) platform lower 1/2 yellow rubble 1927 Enamel sample code TKA4,	A/KAC/B/7	TKA4, OxA-6631, OxA-19165	Equus	Equus sp.	grazer	tooth	Left upper P3/P4	OxA-19165	12450	60	14971	14285	14612	NA	LGI	27.54	9.6	1.4	3.3		this study	Stevens & Hedges, 2004
King Arthur's Cave	UK	51.84	-2.66	W2.21/485 Upper 1/2 yellow rubble 1927; Enamel code TKA6	A/KAC/B/8	TKA6	Equus	Equus sp.	grazer	tooth	Right lower P2	OxA-19161	12490	60	15028	14315	14677	NA	LGT	25.38	9.2	1.1	3.2		Jacobi & Higham, 2011a	Stevens & Hedges, 2004
King Arthur's Cave	UK	51.84	-2.66	W2.21/484 Upper 1/2 yellow rubble 1927 Enamel code TKA9	A/KAC/B/9	TKA9 OxA-6733, OxA-19166	Equus	Equus sp.	grazer	tooth	Right lower M1/M2	OxA-19166	12565	80	15200	14356	14903	NA	LGT	26.44	9.5	0.2	3.3		Jacobi & Higham, 2011a	Stevens & Hedges, 2004
King Arthur's Cave	UK	51.84	-2.66	W2.21/524 2nd Hearth 1926-1927 Enamel sample code TKA7	A/KAC/B/15	TKA7, OxA-6734, OxA-17725	Equus	Equus sp.	grazer	tooth	Left lower M1/M2	OxA-17725	12610	55	15220	14610	15024	NA	LGT	22.64	7.9	-0.3	3.3		Jacobi & Higham, 2009a	Stevens & Hedges, 2004
King Arthur's Cave	UK	51.84	-2.66	W2.21/343 1st hearth 1926-1927 Enamel sample code TKA3	A/KAC/B/24	TKA3	Equus	Equus sp.	grazer	tooth	Right Lower P2 (top half of tooth)	OxA-x-2300-43	12640	90	15335	14509	15046	NA	LGT	28.53	10.2	0.9	3.3		Jacobi & Higham, 2011a	Stevens & Hedges, 2004
King Arthur's Cave	UK	51.84	-2.66	W2.21/560 Mammoth layer 1927 Enamel sample code TKA5,	A/KAC/B/13	TKA5	Equus	Equus sp.	grazer	tooth	Right lower M1/M2	OxA-X-2280-9	12720	90	15517	14898	15169	NA	LGT	33.69	10.8	1.2	3.4		Jacobi & Higham, 2011a	Stevens & Hedges, 2004
King Arthur's Cave	UK	51.84	-2.66	KAC 854	A/KAC/B/40		Cervus elaphus	Cervus elaphus	mixed	bone	not given	OxA-6844	12250	100	14844	13863	14243	NA	NA	NA	NA	6	2.8	fail: CN	Bronk Ramsey et al., 2002	Stevens, 2005	RLAHA (method 1)
King Arthur's Cave	UK	51.84	-2.66	W.2.21 468 cave rubblet Enamel sample code TKA1	A/KAC/B/28	TKA1	Cervus elaphus	Cervus elaphus	mixed	tooth	Molar	OxA-1562	12120	120	14804	13615	14024	NA	NA	42.14	15.1	2.7	3.3	cervid tooth	Hedges et al., 1989	Stevens, 2005	RLAHA (method 1)
King Arthur's Cave	UK	51.84	-2.66	W.2.21/115 Enamel sample code TKA2	A/KAC/B/29	TKA2	Cervus elaphus	Cervus elaphus	mixed	tooth	?Molar	OxA-1563	12210	120	14835	13798	14188	NA	NA	31.71	11.4	4.3	3.2	cervid tooth	Hedges et al., 1989	Stevens, 2005	RLAHA (method 1)
King Arthur's Cave	UK	51.84	-2.66	W2.20/340 2nd hearth 1926-1927	A/KAC/B/18	UPN-255	Cervus elaphus	Cervus elaphus	mixed	bone	Proximal left metatarsal, posterior shaft fragment	NA	NA	NA	NA	NA	NA	GI-1	NA	37.85	13.7	1.7	3.2	duplicate data/sample	NA	Stevens, 2005	RLAHA (method 1)
King Arthur's Cave	UK	51.84	-2.66	W2.20/289 2nd hearth 1926-1927	A/KAC/B/20	UPN-251	Cervus elaphus	Cervus elaphus	mixed	bone	Proximal left metatarsal, posterior shaft fragment	NA	NA	NA	NA	NA	NA	GI-1	NA	35.19	12.9	1.7	3.2	duplicate data/sample	NA	Stevens, 2005	RLAHA (method 1)
King Arthur's Cave	UK	51.84	-2.66	W2.20/238 2nd hearth 1926	A/KAC/B/4	UPN-281	Cervus elaphus	Cervus elaphus	mixed	bone	Proximal 1st Phalange	NA	NA	NA	NA	NA	NA	GI-1	NA	36.23	13.1	2.9	3.2	duplicate data/sample	NA	Stevens, 2005	RLAHA (method 1)
King Arthur's Cave	UK	51.84	-2.66	W2.20/234 2nd hearth 1926	A/KAC/B/1	UPN-249	Cervus elaphus	Cervus elaphus	mixed	bone	Distal right tibia	NA	NA	NA	NA	NA	NA	GI-1	NA	42.54	15.2	2.6	3.3	duplicate data/sample	NA	Stevens, 2005	RLAHA (method 1)
King Arthur's Cave	UK	51.84	-2.66	W2.20/338 2nd hearth, 1926-1927	A/KAC/B/17	UPN-253	Cervus elaphus	Cervus elaphus	mixed	bone	Proximal right metatarsal, anterior fragment	NA	NA	NA	NA	NA	NA	GI-1	NA	29.87	10.7	2.4	3.3	duplicate data/sample	NA	Stevens, 2005	RLAHA (method 1)
King Arthur's Cave	UK	51.84	-2.66	W2.20/341 2nd hearth 1926-1927	A/KAC/B/26	UPN-252	Cervus elaphus	Cervus elaphus	mixed	bone	Distal left metacarpal	NA	NA	NA	NA	NA	NA	GI-1	NA	33.77	12.2	4	3.3	duplicate data/sample	NA	Stevens, 2005	RLAHA (method 1)
King Arthur's Cave	UK	51.84	-2.66	W2.20/342 2nd hearth 1926-1927	A/KAC/B/27	UPN-247	Cervus elaphus	Cervus elaphus	mixed	bone	Distal left tibia	NA	NA	NA	NA	NA	NA	GI-1	NA	35.34	12.6	2.3	3.3	duplicate data/sample	NA	Stevens, 2005	RLAHA (method 1)
King Arthur's Cave	UK	51.84	-2.66	W2.20/285 2nd hearth 1926-1927	A/KAC/B/19		Cervus elaphus	Cervus elaphus	mixed	bone	Distal metacarpal	NA	NA	NA	NA	NA	NA	GI-1	LGI	40.75	14.8	2.4	3.2		NA	Stevens, 2005	RLAHA (method 1)
King Arthur's Cave	UK	51.84	-2.66	W2.20/229 2nd hearth 1926	A/KAC/B/2		Cervus elaphus	Cervus elaphus	mixed	bone	Proximal 1st Phalange	NA	NA	NA	NA	NA	NA	GI-1	LGI	28.11	10	2	3.3		NA	Stevens, 2005	RLAHA (method 1)
King Arthur's Cave	UK	51.84	-2.66	W2.20/271 2nd hearth 1926-1927	A/KAC/B/23		Cervus elaphus	Cervus elaphus	mixed	bone	Distal 1st Phalange	NA	NA	NA	NA	NA	NA	GI-1	LGI	30.33	10.9	2.3	3.2		NA	Stevens, 2005	RLAHA (method 1)
King Arthur's Cave	UK	51.84	-2.66	W2.20/263 2nd hearth 1926-1927	A/KAC/B/3		Cervus elaphus	Cervus elaphus	mixed	bone	Distal 1st Phalange	NA	NA	NA	NA	NA	NA	GI-1	LGI	32.33	11.8	2.8	3.2		NA	Stevens, 2005	RLAHA (method 1)
King Arthur's Cave	UK	51.84	-2.66	W2.20/305 2nd hearth 1926-1927	A/KAC/B/5		Cervus elaphus	Cervus elaphus	mixed	bone	Proximal 1st Phalange	NA	NA	NA	NA	NA	NA	GI-1	LGI	36.39	13.3	2.5	3.2		NA	Stevens, 2005	RLAHA (method 1)
King Arthur's Cave	UK	51.84	-2.66	W2.21/723 Mammoth layer 1927	A/KAC/B/14	UPN-272	Equus	Equus sp.	grazer	tooth	Left lower M1/M2	NA	NA	NA	NA	NA	NA	uncertain Late Pleisotcene age	NA	27.46	9.83	1.44	3.26	duplicate data/sample	NA	Stevens, 2005	RLAHA (method 1)
King Arthur's Cave	UK	51.84	-2.66	W2.21/559 Mammoth layer 1927 Enamel sample code TKA 8	A/KAC/B/16	TKA8	Equus	Equus sp.	grazer	bone	Partial left lower cheek tooth	OxA-X-2280-8	12680	90	15433	14591	15110	NA	LGT	37.47	13.3	0.9	3.3		Jacobi & Higham, 2011a	Stevens, 2005	RLAHA (method 1)
King Arthur's Cave	UK	51.84	-2.66	W2.20/229 2nd hearth platform	UPN-271	n/a	Cervus elaphus	cervus elaphus	mixed	bone	metapodial	NA	NA	NA	NA	NA	NA	GI-1	LGI	43.8211	15.1342	2.14567	3.37808		NA	this study	UCL (AG)	SUERC
King Arthur's Cave	UK	51.84	-2.66	W2.20/231 2nd hearth 1926	UPN-246	A/KAC/B/21	Cervus elaphus	Cervus elaphus	mixed	bone	Proximal left metatarsal, posterior shaft fragment	OxA-V-3134-36C	11735	27	13496	NA	13551	NA	LGI	45	16.1	2.1	3.26087		this study	this study	UCL (AG for isotopes, collagen later ultrafiltered for dating)	SUERC
King Arthur's Cave	UK	51.84	-2.66	W2.20/234 2nd hearth 1926	UPN-249	A/KAC/B/1	Cervus elaphus	Cervus elaphus	mixed	bone	Distal right tibia	NA	NA	NA	NA	NA	NA	GI-1	LGI	45.7881	16.298	2.50102	3.27766		NA	this study	UCL (AG)	SUERC
King Arthur's Cave	UK	51.84	-2.66	W2.20/235 2nd hearth platform	UPN-254	A/KAC/B/22	Cervus elaphus	Cervus elaphus	mixed	bone	metapodial	OxA-V-3134-19C	11852	27	13606	NA	13691	NA	LGI	44.9483	16.2423	1.79583	3.22859		this study	this study	UCL (AG for isotopes, collagen later ultrafiltered for dating)	SUERC
King Arthur's Cave	UK	51.84	-2.66	W2.20/238 2nd hearth platform	UPN-281	A/KAC/B/4	Cervus elaphus	Cervus elaphus	mixed	bone	Proximal 1st Phalange	NA	NA	NA	NA	NA	NA	GI-1	LGI	43.5228	15.1354	2.56665	3.35483		NA	this study	UCL (AG)	SUERC
King Arthur's Cave	UK	51.84	-2.66	W2.20/263 2nd hearth platform	UPN-268	n/a	Cervus elaphus	Cervus elaphus	mixed	bone	metapodial	OxA-V-3136-35C	12183	29	14165	14025	14080	NA	LGI	45.1443	16.4785	2.8636	3.19618		this study	this study	UCL (AG)	SUERC
King Arthur's Cave	UK	51.84	-2.66	W2.20/271 2nd hearth platform	UPN-269	n/a	Cervus elaphus	Cervus elaphus	mixed	bone	metapodial	OxA-V-3136-36C	12410	30	14848	14280	14503	NA	LGI	44.6622	16.1296	2.3316	3.23045		this study	this study	UCL (AG)	SUERC
King Arthur's Cave	UK	51.84	-2.66	W2.20/285 2nd hearth 1926-1927	UPN-245	n/a	Cervus elaphus	Cervus elaphus	mixed	bone	Distal metacarpal	OxA-V-3134-35C	11918	27	13608	NA	13781	NA	LGI	45.35	16.35	2.3	3.23598		this study	this study	UCL (AG for isotopes, collagen later ultrafiltered for dating)	SUERC
King Arthur's Cave	UK	51.84	-2.66	W2.20/289 2nd hearth 1926-1927	UPN-251	A/KAC/B/20	Cervus elaphus	Cervus elaphus	mixed	bone	Proximal left metatarsal, posterior shaft fragment	NA	NA	NA	NA	NA	NA	GI-1	LGI	44.8662	16.5184	1.65015	3.16883		NA	this study	UCL (AG)	SUERC
King Arthur's Cave	UK	51.84	-2.66	W2.20/305 2nd hearth platform	UPN-270	n/a	Cervus elaphus	Cervus elaphus	mixed	bone	metapodial	NA	NA	NA	NA	NA	NA	GI-1	LGI	44.9931	15.9243	2.60243	3.29635		NA	this study	UCL (AG)	SUERC
King Arthur's Cave	UK	51.84	-2.66	W2.20/338 2nd hearth, 1926-1927	UPN-253	A/KAC/B/17	Cervus elaphus	Cervus elaphus	mixed	bone	Proximal right metatarsal, anterior fragment	NA	NA	NA	NA	NA	NA	GI-1	LGI	45.091	16.3962	2.69796	3.20844		NA	this study	UCL (AG)	SUERC
King Arthur's Cave	UK	51.84	-2.66	W2.20/340 3rd hearth platform	UPN-255	A/KAC/B/18	Cervus elaphus	Cervus elaphus	mixed	bone	Proximal left metatarsal, posterior shaft fragment	OxA-V-3134-34C	12230	29	14055	NA	14126	NA	LGI	44.613	16.1411	1.78882	3.2246		this study	this study	UCL (AG for isotopes, collagen later ultrafiltered for dating)	SUERC
King Arthur's Cave	UK	51.84	-2.66	W2.20/341 2nd hearth 1926-1927	UPN-252	A/KAC/B/26	Cervus elaphus	Cervus elaphus	mixed	bone	Distal left metacarpal	OxA-V-3134-38C	10984	25	12780	NA	12883	NA	LGI	44.3768	16.3585	4.21409	3.16489	outlier	this study	this study	UCL (AG for isotopes, collagen later ultrafiltered for dating)	SUERC
King Arthur's Cave	UK	51.84	-2.66	W2.20/342 2nd hearth 1926-1927	UPN-247	A/KAC/B/27	Cervus elaphus	Cervus elaphus	mixed	bone	Distal left tibia	OxA-V-3134-37C	12204	27	14039	NA	14097	NA	LGI	45.1	16.5	2.5	3.18889		this study	this study	UCL (AG for isotopes, collagen later ultrafiltered for dating)	SUERC
King Arthur's Cave	UK	51.84	-2.66	W2.20/708 No level	UPN-282	n/a	Cervus elaphus	Cervus elaphus	mixed	bone	bone	OxA-V-3137-8C	12382	28	14834	14220	14449	NA	LGI	43.8453	15.3036	2.87043	3.34253		this study	this study	UCL (AG for isotopes, collagen later ultrafiltered for dating)	SUERC
King Arthur's Cave	UK	51.84	-2.66	W2.21/112 2nd hearth platform 2nd hearth platform	UPN-283	n/a	Cervus elaphus	Cervus elaphus	mixed	tooth	lower right M3	NA	NA	NA	NA	NA	NA	GI-1	NA	43.3228	14.8645	4.03283	3.40027	cervid tooth. uncertain age	NA	this study	UCL (AG for isotopes, collagen later ultrafiltered for dating)	SUERC
King Arthur's Cave	UK	51.84	-2.66	W2.21/118 (or 113?) 2nd hearth platform 2nd hearth platform	UPN-284	n/a	Cervus elaphus	Cervus elaphus	mixed	tooth	lower left M3	NA	NA	NA	NA	NA	NA	GI-1	NA	36.5942	12.7027	3.94573	3.36097	cervid tooth	NA	this study	UCL (AG)	SUERC
King Arthur's Cave	UK	51.84	-2.66	W2.21/497 2nd hearth platform 2nd hearth platform	UPN-285	n/a	Cervus elaphus	Cervus elaphus	mixed	bone	Mandible w/ L M2 + M3	NA	NA	NA	NA	NA	NA	GI-1	LGI	44.3681	15.2185	2.01449	3.40132		NA	this study	UCL (AG)	SUERC
King Arthur's Cave	UK	51.84	-2.66	W2.21/515 2nd hearth platform 2nd hearth platform	UPN-287	n/a	Cervus elaphus	Cervus elaphus	mixed	tooth	lower left M3	NA	NA	NA	NA	NA	NA	GI-1	NA	43.9375	14.949	4.53015	3.42901	cervid tooth	NA	this study	UCL (AG)	SUERC
King Arthur's Cave	UK	51.84	-2.66	W2.21/516 2nd hearth platform 2nd hearth platform	UPN-286	n/a	Cervus elaphus	Cervus elaphus	mixed	tooth	lower right M3	NA	NA	NA	NA	NA	NA	GI-1	NA	44.97	15.3415	3.35109	3.41981	cervid tooth	NA	this study	UCL (AG)	SUERC
King Arthur's Cave	UK	51.84	-2.66	W.2.21/1182 ? intact red clay, 2D	UPN-250		Equus	Equus sp.	grazer	tooth	Cheek tooth	NA	NA	NA	NA	NA	NA	uncertain Late Pleisotcene age	NA	41.0927	14.6676	6.12788	3.26854	uncertain age	NA	this study	UCL (AG)	SUERC
King Arthur's Cave	UK	51.84	-2.66	W.2.21/723 ?Mammoth layer. 7.9.27	UPN-272	A/KAC/B/14	Equus	Equus ferus	grazer	tooth	Left lower M1/M2	NA	NA	NA	NA	NA	NA	uncertain Late Pleisotcene age	NA	42.1641	15.1497	1.04554	3.24703	uncertain age	NA	this study	UCL (AG)	SUERC
King Arthur's Cave	UK	51.84	-2.66	W2.20.185	UPN-851		Equus	Equus sp.	grazer	bone	not given	OxA-34191	12505	65	15080	14323	14705	NA	NA	41.3893	14.6436	2.62361	3.29752	duplicate data/sample	Marr, 2017	this study	Pre-extracted collagen from ORAU	SUERC
King Arthur's Cave	UK	51.84	-2.66	W2.20.299a	UPN-870	Melissa Marr sample MM021	Equus	Equus ferus	grazer	bone	metacarpal	OxA-V-3148-33C	10733	30	12750	12695	12727	NA	YD	44.9042	15.6682	4.23245	3.3436		this study	this study	UCL (AG for isotopes, collagen later ultrafiltered for dating)	SUERC
King Arthur's Cave	UK	51.84	-2.66	W2.20.701	UPN-869	Melissa Marr sample MM014	Equus	Equus ferus	grazer	bone	phalanx	OxA-V-3148-32C	9889	29	11394	11230	11276	NA	EH	46.0073	16.1133	2.74789	3.33111		this study	this study	UCL (AG for isotopes, collagen later ultrafiltered for dating)	SUERC
King Arthur's Cave	UK	51.84	-2.66	W2.20/1012 ? Not in catalogue	UPN-248		Equus	Equus sp.	grazer	bone	?Femur	OxA-V-2797-23C	27950	190	32851	31375	31888	NA	LOIS3	43.1218	15.443	8.63975	3.25771		this study	this study	UCL (AG for isotopes, collagen later ultrafiltered for dating)	SUERC
King Arthur's Cave	UK	51.84	-2.66	W2.20/147 Platform, Yellow rubble, lower half (2D), 1927	UPN-277		Equus	Equus ferus	grazer	bone	oesamoid	OxA-V-2797-25C	10810	50	12832	12717	12752	NA	YD	42.8821	15.0744	3.68599	3.31882		this study	this study	UCL (AG for isotopes, collagen later ultrafiltered for dating)	SUERC
King Arthur's Cave	UK	51.84	-2.66	W2.20/148 Platform, Yellow rubble, lower half (2D), 1927	UPN-278		Equus	Equus ferus	grazer	bone	oesamoid	OxA-V-3058-28C	12507	31	15015	14492	14827	NA	LGT	43.5297	15.4256	1.22519	3.29223		this study	this study	UCL (AG for isotopes, collagen later ultrafiltered for dating)	SUERC
King Arthur's Cave	UK	51.84	-2.66	W2.20/152 Yellow rubble, lower half (2D)	UPN-274		Equus	Equus ferus	grazer	bone	bone	OxA-V-3137-7C	12319	27	14807	14111	14258	NA	LGI	43.101	15.3488	1.40396	3.27611		this study	this study	UCL (AG for isotopes, collagen later ultrafiltered for dating)	SUERC
King Arthur's Cave	UK	51.84	-2.66	W2.20/185 Yellow rubble, upper half (2D)	UPN-273		Equus	Equus ferus	grazer	bone	1st phalanx	OxA-34191	12505	65	15080	14323	14705	NA	LGT	43.7022	15.6975	2.97911	3.24804		Marr, 2017	this study	UCL (AG)	SUERC
King Arthur's Cave	UK	51.84	-2.66	W2.21/1123 ?Mammoth layer. 23.6.29	UPN-275	A/KAC/B/10	Equus	Equus ferus	grazer	tooth	Left lower M3	NA	NA	NA	NA	NA	NA	uncertain Late Pleisotcene age	NA	42.5924	15.5186	1.78293	3.20203	uncertain age	NA	this study	UCL (AG)	SUERC
King Arthur's Cave	UK	51.84	-2.66	W2.21/285 1st hearth	UPN-276	A/KAC/B/12, OxA-6732, OxA-V-2797-24C	Equus	Equus ferus	grazer	tooth	?Left upper M3	OxA-V-2797-24C	12410	50	14895	14231	14526	NA	LGI	43.0789	15.3647	1.70938	3.27105		this study	this study	UCL (AG for isotopes, collagen later ultrafiltered for dating)	SUERC
King Arthur's Cave	UK	51.84	-2.66	W2.21/526 ? Unknown	UPN-279		Equus	Equus ferus	grazer	tooth	lower cheek tooth (P3-M2)	OxA-V-3079-20C	12475	37	14977	14345	14658	NA	LGT	37.1819	13.2845	1.56229	3.26539		this study	this study	UCL (AG for isotopes, collagen later ultrafiltered for dating)	SUERC
King Arthur's Cave	UK	51.84	-2.66	W2.21/726 ?Mammoth layer. 7.9.27	UPN-280	A/KAC/B/6	Equus	Equus ferus	grazer	tooth	Left upper P3/P4	OxA-V-2754-50C	12450	50	14953	14306	14610	NA	LGI	42.6528	15.3008	0.759095	3.25223		this study	this study	UCL (AG for isotopes, collagen later ultrafiltered for dating)	SUERC
King Arthur's Cave	UK	51.84	-2.66	KAC 624a	UPN-920	A/KAC/B/35	Rangifer	Rangifer tarandus	mixed	bone	mandible	OxA-21425	10010	45	11729	11277	11497	NA	EH	43.5806	15.7842	3.99575	3.22119		this study	this study	Pre-extracted collagen from ORAU	SUERC
Kinsey Cave	UK	54.09	-2.3	*	OxA-11154		Rangifer	Rangifer tarandus	mixed	bone	antler	OxA-11154	11465	75	13472	13179	13341	NA	NA	NA	NA	0.71	3.1	duplicate data/sample	Stevens et al., 2008	Stevens et al., 2008
Kinsey Cave	UK	54.09	-2.3	1538	UPN-337		Rangifer	Rangifer tarandus	mixed	antler	antler	OxA-11154	11465	75	13472	13179	13341	NA	NA	43.6973	15.3337	1.09904	3.32472	antler	Lord, 2013	this study	UCL (AG)	SUERC
Kinsey Cave	UK	54.09	-2.3		UPN-916		Rangifer	Rangifer tarandus	mixed	antler	antler	OxA-20694	11450	55	13453	13182	13325	NA	NA	43.9036	15.6489	2.03294	3.27313	antler	Stevens et al., 2008	this study	Pre-extracted collagen from ORAU	SUERC
Kiputz IX	Spain	43.27	-2.41		K-117		BosBison	Bison priscus	grazer	bone	Radius	NA	NA	NA	NA	NA	NA	GS-2.1a/b	LGT	40.5	13.9	2.2	3.4	outlier	NA	Castaños et al., 2014
Kiputz IX	Spain	43.27	-2.41		K-119		BosBison	Bison priscus	grazer	bone	Phalanx I	NA	NA	NA	NA	NA	NA	LGM	LGM	40.2	13.6	5.7	3.4		NA	Castaños et al., 2014
Kiputz IX	Spain	43.27	-2.41		K-21		BosBison	Bison priscus	grazer	bone	astragalus	NA	NA	NA	NA	NA	NA	LGM	LGM	25.6	8.2	5.7	3.6		NA	Castaños et al., 2014
Kiputz IX	Spain	43.27	-2.41		K-25		BosBison	Bison priscus	grazer	bone	Tibia	NA	NA	NA	NA	NA	NA	GS-2.1a/b	LGT	35.4	12	8	3.4		NA	Castaños et al., 2014
Kiputz IX	Spain	43.27	-2.41		K-14		Cervus elaphus	Cervus elaphus	mixed	bone	Metacarpal	NA	NA	NA	NA	NA	NA	GS-2.1a/b	LGT	41.3	14.3	2.7	3.4	outlier	NA	Castaños et al., 2014
Kiputz IX	Spain	43.27	-2.41		K-91		Cervus elaphus	Cervus elaphus	mixed	bone	Metapodial	NA	NA	NA	NA	NA	NA	GS-2.1a/b	LGT	43.4	15.1	2.4	3.4	outlier	NA	Castaños et al., 2014
Kiputz IX	Spain	43.27	-2.41		K-18		Cervus elaphus	Cervus elaphus	mixed	bone	Metatarsal	BETA-233768	11750	60	13760	13492	13603	NA	LGI	39.3	13.4	2.8	3.4		Castaños et al., 2014	Castaños et al., 2014
Kiputz IX	Spain	43.27	-2.41		K-88		Cervus elaphus	Cervus elaphus	mixed	bone	Metatarsal	NA	NA	NA	NA	NA	NA	GI-1	LGI	50.2	16.9	3.2	3.5		NA	Castaños et al., 2014
Kiputz IX	Spain	43.27	-2.41		K-89		Cervus elaphus	Cervus elaphus	mixed	bone	Phalanx II	NA	NA	NA	NA	NA	NA	GI-1	LGI	40.8	13.9	3.5	3.4		NA	Castaños et al., 2014
Kiputz IX	Spain	43.27	-2.41		K-90		Cervus elaphus	Cervus elaphus	mixed	bone	Tibia	NA	NA	NA	NA	NA	NA	GI-1	LGI	38	13.1	3	3.4		NA	Castaños et al., 2014
Kiputz IX	Spain	43.27	-2.41		K-10		Cervus elaphus	Cervus elaphus	mixed	bone	Humerus	BETA-355781	18850	80	22972	22526	22764	NA	LGM	41	13.7	3.6	3.5		Castaños et al., 2014	Castaños et al., 2014
Kiputz IX	Spain	43.27	-2.41		K-105		Cervus elaphus	Cervus elaphus	mixed	bone	Metatarsal	NA	NA	NA	NA	NA	NA	LGM	LGM	35.1	12	2.5	3.4		NA	Castaños et al., 2014
Kiputz IX	Spain	43.27	-2.41		K-11		Cervus elaphus	Cervus elaphus	mixed	bone	Tibia	NA	NA	NA	NA	NA	NA	LGM	LGM	41.1	14.1	2.5	3.4		NA	Castaños et al., 2014
Kiputz IX	Spain	43.27	-2.41		K-15		Cervus elaphus	Cervus elaphus	mixed	bone	Phalanx I	NA	NA	NA	NA	NA	NA	LGM	LGM	43.4	15	5.4	3.4		NA	Castaños et al., 2014
Kiputz IX	Spain	43.27	-2.41		K-16		Cervus elaphus	Cervus elaphus	mixed	bone	Metacarpal	BETA-233767	18210	90	22365	21975	22170	NA	LGM	40.9	13.7	2.8	3.5		Castaños et al., 2014	Castaños et al., 2014
Kiputz IX	Spain	43.27	-2.41		K-2		Cervus elaphus	Cervus elaphus	mixed	bone	Metacarpal	GrN-29575	19870	150	24260	23414	23921	NA	LGM	42.6	14.3	3.8	3.5		Castaños et al., 2014	Castaños et al., 2014
Kiputz IX	Spain	43.27	-2.41		K-26		Cervus elaphus	Cervus elaphus	mixed	bone	Phalanx I	NA	NA	NA	NA	NA	NA	LGM	LGM	40.6	14	3.4	3.4		NA	Castaños et al., 2014
Kiputz IX	Spain	43.27	-2.41		K-27		Cervus elaphus	Cervus elaphus	mixed	bone	Phalanx I	NA	NA	NA	NA	NA	NA	LGM	LGM	41.4	14.2	3.4	3.4		NA	Castaños et al., 2014
Kiputz IX	Spain	43.27	-2.41		K-28		Cervus elaphus	Cervus elaphus	mixed	bone	Phalanx I	NA	NA	NA	NA	NA	NA	LGM	LGM	34.7	11.9	3.5	3.4		NA	Castaños et al., 2014
Kiputz IX	Spain	43.27	-2.41		K-29		Cervus elaphus	Cervus elaphus	mixed	bone	Phalanx I	NA	NA	NA	NA	NA	NA	LGM	LGM	35.9	11.6	4.4	3.6		NA	Castaños et al., 2014
Kiputz IX	Spain	43.27	-2.41		K-31		Cervus elaphus	Cervus elaphus	mixed	bone	Rib	NA	NA	NA	NA	NA	NA	LGM	LGM	42.5	15.3	3.3	3.2		NA	Castaños et al., 2014
Kiputz IX	Spain	43.27	-2.41		K-70		Cervus elaphus	Cervus elaphus	mixed	bone	Metatarsal	NA	NA	NA	NA	NA	NA	LGM	LGM	42.8	14.8	3.6	3.4		NA	Castaños et al., 2014
Kiputz IX	Spain	43.27	-2.41		K-75		Cervus elaphus	Cervus elaphus	mixed	bone	Metacarpal	NA	NA	NA	NA	NA	NA	LGM	LGM	37.5	12.2	2.5	3.6		NA	Castaños et al., 2014
Kiputz IX	Spain	43.27	-2.41		K-8		Cervus elaphus	Cervus elaphus	mixed	bone	Phalanx II	NA	NA	NA	NA	NA	NA	LGM	LGM	43.2	14.6	4.8	3.4		NA	Castaños et al., 2014
Kiputz IX	Spain	43.27	-2.41		K-81		Cervus elaphus	Cervus elaphus	mixed	bone	Metacarpal	NA	NA	NA	NA	NA	NA	LGM	LGM	43	14.8	4.6	3.4		NA	Castaños et al., 2014
Kiputz IX	Spain	43.27	-2.41		K-84		Cervus elaphus	Cervus elaphus	mixed	bone	Metapodial	NA	NA	NA	NA	NA	NA	LGM	LGM	36.6	12.4	4.8	3.4		NA	Castaños et al., 2014
Kiputz IX	Spain	43.27	-2.41		K-98		Cervus elaphus	Cervus elaphus	mixed	bone	Phalanx II	NA	NA	NA	NA	NA	NA	LGM	LGM	45.7	16	4.2	3.3		NA	Castaños et al., 2014
Kiputz IX	Spain	43.27	-2.41		K-1		Cervus elaphus	Cervus elaphus	mixed	bone	Metacarpal	BETA-215546	15590	50	18958	18784	18865	NA	LGT	41.6	14	5.5	3.5		Castaños et al., 2014	Castaños et al., 2014
Kiputz IX	Spain	43.27	-2.41		K-13		Cervus elaphus	Cervus elaphus	mixed	bone	Humerus	NA	NA	NA	NA	NA	NA	GS-2.1a/b	LGT	35.4	12	4.1	3.4		NA	Castaños et al., 2014
Kiputz IX	Spain	43.27	-2.41		K-17		Cervus elaphus	Cervus elaphus	mixed	bone	Metatarsal	NA	NA	NA	NA	NA	NA	GS-2.1a/b	LGT	37	12.6	3.5	3.4		NA	Castaños et al., 2014
Kiputz IX	Spain	43.27	-2.41		K-64		Cervus elaphus	Cervus elaphus	mixed	bone	Metatarsal	NA	NA	NA	NA	NA	NA	GS-2.1a/b	LGT	41.8	13.8	3.7	3.5		NA	Castaños et al., 2014
Kiputz IX	Spain	43.27	-2.41		K-66		Cervus elaphus	Cervus elaphus	mixed	bone	Metatarsal	NA	NA	NA	NA	NA	NA	GS-2.1a/b	LGT	33	11.1	5.5	3.5		NA	Castaños et al., 2014
Kiputz IX	Spain	43.27	-2.41		K-99		Cervus elaphus	Cervus elaphus	mixed	bone	Phalanx I	NA	NA	NA	NA	NA	NA	GS-2.1a/b	LGT	33.8	11.7	3.5	3.4		NA	Castaños et al., 2014
Kiputz IX	Spain	43.27	-2.41		K-34		Rangifer	Rangifer tarandus	mixed	bone	Metacarpal	NA	NA	NA	NA	NA	NA	GI-1	LGI	40.9	13.3	3.8	3.3		NA	Castaños et al., 2014
Kiputz IX	Spain	43.27	-2.41		K-113		Rangifer	Rangifer tarandus	mixed	bone	Metapodial	NA	NA	NA	NA	NA	NA	LGM	LGM	42.1	14.5	4.9	3.4		NA	Castaños et al., 2014
Kiputz IX	Spain	43.27	-2.41		K-116		Rangifer	Rangifer tarandus	mixed	bone	Metacarpal	NA	NA	NA	NA	NA	NA	LGM	LGM	38.7	14.3	5.4	3.4		NA	Castaños et al., 2014
Kiputz IX	Spain	43.27	-2.41		K-20		Rangifer	Rangifer tarandus	mixed	bone	Metacarpal	NA	NA	NA	NA	NA	NA	LGM	LGM	40	13.7	4.7	3.4		NA	Castaños et al., 2014
Kiputz IX	Spain	43.27	-2.41		K-33		Rangifer	Rangifer tarandus	mixed	bone	Phalanx I	NA	NA	NA	NA	NA	NA	LGM	LGM	36.8	12.5	8	3.4		NA	Castaños et al., 2014
Kiputz IX	Spain	43.27	-2.41		K-35		Rangifer	Rangifer tarandus	mixed	bone	Humerus	NA	NA	NA	NA	NA	NA	LGM	LGM	42.2	14.5	6.1	3.4		NA	Castaños et al., 2014
Kiputz IX	Spain	43.27	-2.41		K-37		Rangifer	Rangifer tarandus	mixed	bone	Tibia	NA	NA	NA	NA	NA	NA	LGM	LGM	40.4	14	5.3	3.4		NA	Castaños et al., 2014
Kiputz IX	Spain	43.27	-2.41		K-36		Rangifer	Rangifer tarandus	mixed	bone	Phalanx I	GrN-28798	14380	130	17930	17105	17558	NA	LGT	41.4	14.5	5.5	3.3		Castaños et al., 2014	Castaños et al., 2014
Kiputz IX	Spain	43.27	-2.41		K-23		Rangifer	Rangifer tarandus	mixed	bone	Tibia	NA	NA	NA	NA	NA	NA	GS-2.1a/b	LGT	42.2	14.4	7.2	3.4		NA	Castaños et al., 2014
Knabberup	Denmark	55.71	9.46		Lab. No. 1072		BosBison	Bos primigenius	grazer	bone	astragalus	not given	8985	40	10239	9917	10177	NA	EH	NA	NA	7.2	3.1		Noe-Nygaard et al., 2005	Noe-Nygaard et al., 2005
Knapstrupgård	Denmark	55.67	11.54		Lab. No. 1059		BosBison	Bos primigenius	grazer	bone	femur	not given	9920	45	11608	11230	11324	NA	EH	NA	NA	4.3	3.1		Noe-Nygaard et al., 2005	Noe-Nygaard et al., 2005
Kniegrotte	Germany	50.69	11.64		OxA-4848		Equus	Equus sp.	grazer	bone	not given	OxA-4848	13150	130	16171	15361	15781	NA	LGT	NA	NA	2.7	3		Stevens & Hedges, 2004	Stevens & Hedges, 2004
Kniegrotte	Germany	50.69	11.64		OxA-4846		Equus	Equus sp.	grazer	bone	not given	OxA-4846	13190	130	16247	15445	15839	NA	LGT	NA	NA	1.7	3		Stevens & Hedges, 2004	Stevens & Hedges, 2004
Kniegrotte	Germany	50.69	11.64		OxA-4852		Equus	Equus sp.	grazer	bone	not given	OxA-4852	13520	130	16748	15891	16311	NA	LGT	NA	NA	0.6	3.1		Stevens & Hedges, 2004	Stevens & Hedges, 2004
Kniegrotte	Germany	50.69	11.64	Oxford 1	UPN-963	OxA-4832	Rangifer	Rangifer tarandus	mixed	bone	scapula sin.	OxA-V-2794-38C	13060	60	15850	15410	15653	NA	LGT	43.7095	15.3367	1.2146	3.32499		this study	this study	UCL (AF)	SUERC
Kniegrotte	Germany	50.69	11.64	12/X (=VIII with a circle)	UPN-967		Saiga	Saiga tatarica	mixed	bone	bone	OxA-4853	13090	130	16072	15286	15692	NA	LGT	43.489	15.0226	3.22528	3.37738		Hedges et al., 1998a	this study	UCL (AF)	SUERC
Kniegrotte	Germany	50.69	11.64	4/X(=VIII with a square)	UPN-964		Saiga	Saiga tatarica	mixed	bone	bone	NA	NA	NA	NA	NA	NA	GS-2.1a/b	NA	47.582	15.0264	5.92299	3.69431	fail: CN	NA	this study	UCL (AG)	SUERC
Kniegrotte	Germany	50.69	11.64	7/X(=VIII with a triangle)	UPN-965		Saiga	Saiga tatarica	mixed	bone	bone	OxA-4849	13130	120	16109	15350	15751	NA	NA	47.6282	14.6847	4.59543	3.78394	fail: CN	Hedges et al., 1998a	this study	UCL (AG)	SUERC
Kniegrotte	Germany	50.69	11.64	8/X(=VIII with a triangle)	UPN-966		Saiga	Saiga tatarica	mixed	bone	bone	NA	NA	NA	NA	NA	NA	GS-2.1a/b	NA	44.435	14.1113	4.12202	3.67372	fail: CN	NA	this study	UCL (AG)	SUERC
Koblenz-Metternich	Germany	50.37	7.55		OxA-10893		Coelodonta	Coelodonta antiquitatis	grazer	tooth	upper premolar	OxA-10893	44700	900	49288	45370	47123	NA	NA	NA	NA	3.6	3.1	duplicate data/sample	Stuart & Lister, 2012	Rey-Iglesia et al., 2021
Koblenz-Metternich	Germany	50.37	7.55	RGZM7/2RLMB/S37X	OxA-10493		Equus	Equus sp.	grazer	bone	not given	OxA-10493	13185	80	16080	15586	15828	NA	NA	NA	NA	0.7	3.1	duplicate data/sample (sample is actually from Andernach)	Bronk Ramsey et al., 2002	Stevens & Hedges, 2004
Koblenz-Metternich	Germany	50.37	7.55	RGZM8/3RLMB/S378	OxA-10651		Equus	Equus sp.	grazer	bone	not given	OxA-10651	13270	180	16501	15409	15955	NA	LGT	NA	NA	1.9	3.4		Bronk Ramsey et al., 2002	Stevens & Hedges, 2004
Koblenz-Metternich	Germany	50.37	7.55	RCZM6/1 RLMB/S378	OxA-10492		Equus	Equus sp.	grazer	bone	not given	OxA-10492	13500	90	16570	15995	16276	NA	LGT	NA	NA	-0.9	3.2		Bronk Ramsey et al., 2002	Stevens & Hedges, 2004
Koblenz-Metternich	Germany	50.37	7.55		OxA-10893		Coelodonta	Coelodonta antiquitatis	grazer	tooth	upper premolar	OxA-10893	44700	900	49288	45370	47123	NA	EOIS3	44.9848	15.3966	3.86878	3.40869		Stuart & Lister, 2012	this study	Pre-extracted collagen from ORAU	SUERC
Køge Bugt	Denmark	55.6	12.3	KÃ¸ge Bugt - underwater in sea	OxA-10234		Megaloceros	Megaloceros giganteus	mixed	bone	left mandible with m2	OxA-10234	12005	65	14052	13766	13907	NA	LGI	42.0435	14.2734	1.04488	3.43652		Lister and Stuart, 2019	this study	Pre-extracted collagen from ORAU	SUERC
Komarowa Cave	Poland	50.75	19.27	Layer 13D	OxA-11098		Megaloceros	Megaloceros giganteus	mixed	tooth	L upper premolar 4	OxA-11098	37500	450	42445	41471	42057	NA	NA	45.6744	15.6606	6.03695	3.40259	cervid tooth	Stuart et al., 2004	this study	Pre-extracted collagen from ORAU	SUERC
Komarowa Cave	Poland	50.75	19.27	Layer 13E	OxA-11097		Megaloceros	Megaloceros giganteus	mixed	tooth	upper molar	OxA-11097	43900	1000	48566	44691	46448	NA	NA	44.9863	15.6612	7.01913	3.3512	cervid tooth	Stuart et al., 2004	this study	Pre-extracted collagen from ORAU	SUERC
Kongsted	Denmark	55.24	12.03		Lab. No. 1057		BosBison	Bos primigenius	grazer	bone	metacarpus dex.	not given	7630	90	8597	8207	8433	NA	EH	NA	NA	5.9	3.1		Noe-Nygaard et al., 2005	Noe-Nygaard et al., 2005
Koslar	Germany	51.01	6.56	KS-1	OxA-1392 (NOTE: THIS WAS INCORRECTLY PUBLISHED AS OxA-78 IN STEVENS & HEDGES, 2004)		Equus	Equus sp.	grazer	bone	not given	OxA-1392	10380	140	12690	11752	12230	NA	YD	NA	NA	3.3	3.2		Hedges et al., 1989	Stevens & Hedges, 2004
Kůlna	Czech Republic	49.41	16.74	Layer 4 sektor D, II/ E-F, found 1962	UPN-067		Alces	Alces alces	browser	tooth	M3, lower	NA	NA	NA	NA	NA	NA	GI-1	NA	42.15	15	4.5	3.3	cervid tooth	NA	Reade et al., 2021
Kůlna	Czech Republic	49.41	16.74	Layer 4 sektor D, III/ K, L, M, N, O, depth 165-185 cm	UPN-059		Alces	Alces alces	browser	tooth	molar, upper	NA	NA	NA	NA	NA	NA	GI-1	NA	42.34	14.9	4.5	3.3	cervid tooth	NA	Reade et al., 2021
Kůlna	Czech Republic	49.41	16.74	Layer 5 sector D, I, II/ C-G, found 1962	UPN-121		Alces	Alces alces	browser	tooth	premolar, upper	NA	NA	NA	NA	NA	NA	uncertain GS-2.1 or GI-1 age	NA	35.15	12.7	4.9	3.2	cervid tooth. uncertain age	NA	Reade et al., 2021
Kůlna	Czech Republic	49.41	16.74	Layer 4 sektor D, I, II / A+ pod skalou, found 1962	UPN-068		Alces	Alces alces	browser	bone	mandibula with molars	NA	NA	NA	NA	NA	NA	GI-1	LGI	38.8	13.6	2.8	3.3	outlier	NA	Reade et al., 2021
Kůlna	Czech Republic	49.41	16.74	Layer 5 sector A, pruh 2, found 1961	UPN-109		Alces	Alces alces	browser	bone	maxilla with M2	NA	NA	NA	NA	NA	NA	uncertain GS-2.1 or GI-1 age	NA	43.25	15.3	4.6	3.3	uncertain age	NA	Reade et al., 2021
Kůlna	Czech Republic	49.41	16.74	Layer 4 K2011004	UPN-163		Alces	Alces alces	browser	bone	metatarsus	OxA-25285	11770	55	13765	13501	13636	NA	LGI	15.7	5.8	4	3.2		Nerudová & Neruda, 2014	Reade et al., 2021
Kůlna	Czech Republic	49.41	16.74	Layer 4 K2011003	UPN-162		Alces	Alces alces	browser	bone	metatarsus	OxA-25284	11820	50	13790	13520	13679	NA	LGI	26.44	9.4	4.5	3.3		Nerudová & Neruda, 2014	Reade et al., 2021
Kůlna	Czech Republic	49.41	16.74	Layer 4 sektor D, I, II / F, G, found 1962	UPN-049		Alces	Alces alces	browser	bone	metatarsus	NA	NA	NA	NA	NA	NA	GI-1	LGI	42.43	15	3.4	3.3		NA	Reade et al., 2021
Kůlna	Czech Republic	49.41	16.74	Layer 4 87/61	UPN-158		Alces	Alces alces	browser	bone	metatarsus dex	NA	NA	NA	NA	NA	NA	GI-1	LGI	24.1	8.7	4.3	3.2		NA	Reade et al., 2021
Kůlna	Czech Republic	49.41	16.74	Layer 4 sektor A, 8g, found 1961	UPN-084		BosBison	Bos primigenius	grazer	bone	scapula	NA	NA	NA	NA	NA	NA	GI-1	LGI	37.47	13.8	2.4	3.2	outlier	NA	Reade et al., 2021
Kůlna	Czech Republic	49.41	16.74	Layer 6 sektor A, 6f, found 1961	UPN-094		BosBison	Bos primigenius	grazer	bone	metacarpus, distal	NA	NA	NA	NA	NA	NA	GS-2.1a/b	LGT	42.09	15.4	5.7	3.2	outlier	NA	Reade et al., 2021
Kůlna	Czech Republic	49.41	16.74	Layer 5 sector D, III, IV / S, depth 180-190, found 1962	UPN-126		BosBison	Bos primigenius	grazer	bone	metacarpal	NA	NA	NA	NA	NA	NA	uncertain GS-2.1 or GI-1 age	NA	43.29	15.6	6.5	3.2	uncertain age	NA	Reade et al., 2021
Kůlna	Czech Republic	49.41	16.74	Layer 5 sector D, II, III / P, R, depth 180.190 cm	UPN-133		BosBison	Bos primigenius	grazer	bone	metacarpus	NA	NA	NA	NA	NA	NA	uncertain GS-2.1 or GI-1 age	NA	42.96	15.2	5.3	3.3	uncertain age	NA	Reade et al., 2021
Kůlna	Czech Republic	49.41	16.74	Layer 5 sector A, 4c, found 1961	UPN-105		BosBison	Bos primigenius	grazer	bone	phalange 2	NA	NA	NA	NA	NA	NA	uncertain GS-2.1 or GI-1 age	NA	42.3	15.1	4.9	3.3	uncertain age	NA	Reade et al., 2021
Kůlna	Czech Republic	49.41	16.74	Layer 5 sektor A, 9f, found 1961	UPN-100		BosBison	Bos primigenius	grazer	bone	phalange 3	NA	NA	NA	NA	NA	NA	uncertain GS-2.1 or GI-1 age	NA	40.81	14.6	4.9	3.3	uncertain age	NA	Reade et al., 2021
Kůlna	Czech Republic	49.41	16.74	Layer 5 sector A, 3a, found 1961	UPN-110		BosBison	Bos primigenius	grazer	bone	talus	NA	NA	NA	NA	NA	NA	uncertain GS-2.1 or GI-1 age	NA	39.74	14.2	5.4	3.3	uncertain age	NA	Reade et al., 2021
Kůlna	Czech Republic	49.41	16.74	Layer 5 sector D, I, II/G, F	UPN-137		BosBison	Bos primigenius	grazer	bone	metatarsus	NA	NA	NA	NA	NA	NA	uncertain GS-2.1 or GI-1 age	NA	39.78	13.9	4.4	3.4	uncertain age	NA	Reade et al., 2021
Kůlna	Czech Republic	49.41	16.74	Layer 5 sector A, 6f, found 1961	UPN-116		BosBison	Bos primigenius	grazer	bone	phalange 1, proximal	NA	NA	NA	NA	NA	NA	uncertain GS-2.1 or GI-1 age	NA	24.63	8.5	4.9	3.4	uncertain age	NA	Reade et al., 2021
Kůlna	Czech Republic	49.41	16.74	Layer 5 sector A, 4c, found 1961	UPN-106		BosBison	Bos primigenius	grazer	bone	carpal	OxA-V-3079-13C	11133	33	13153	12926	13077	NA	LGI	39.66	14.2	5.4	3.3		Reade et al., 2021	Reade et al., 2021
Kůlna	Czech Republic	49.41	16.74	Layer 4 sektor D, 1/M, N, found 1962	UPN-046		BosBison	Bos primigenius	grazer	bone	phalange	NA	NA	NA	NA	NA	NA	GI-1	LGI	39.58	14.3	4.7	3.2		NA	Reade et al., 2021
Kůlna	Czech Republic	49.41	16.74	Layer 4 sektor D, II, III, IV/ P, R, P, S, found 1962	UPN-071		BosBison	Bos primigenius	grazer	bone	phalange 2 fragment	NA	NA	NA	NA	NA	NA	GI-1	LGI	41.06	15.2	4.9	3.2		NA	Reade et al., 2021
Kůlna	Czech Republic	49.41	16.74	Layer 4 sektor D, II, III, IV/ P, R, P, S, found 1962	UPN-072		BosBison	Bos primigenius	grazer	bone	metatarsus, proximal, short fragment	NA	NA	NA	NA	NA	NA	GI-1	LGI	43.21	15.9	5.6	3.2		NA	Reade et al., 2021
Kůlna	Czech Republic	49.41	16.74	Layer 4 sektor D, II, III, IV/ P, R, P, S, found 1962	UPN-073		BosBison	Bos primigenius	grazer	bone	metatarsus, proximal, long fragment	NA	NA	NA	NA	NA	NA	GI-1	LGI	42.47	15.3	4.8	3.2		NA	Reade et al., 2021
Kůlna	Czech Republic	49.41	16.74	Layer 4 sektor D, II, III, IV/ P, R, P, S, found 1962	UPN-074		BosBison	Bos primigenius	grazer	bone	metacarpal, distal	NA	NA	NA	NA	NA	NA	GI-1	LGI	40.39	14.8	4.9	3.2		NA	Reade et al., 2021
Kůlna	Czech Republic	49.41	16.74	Layer 4 sektor A, 9e, found 1961	UPN-079		BosBison	Bos primigenius	grazer	bone	humerus, distal fragment	NA	NA	NA	NA	NA	NA	GI-1	LGI	37.47	13.3	5.8	3.3		NA	Reade et al., 2021
Kůlna	Czech Republic	49.41	16.74	Layer 4 sektor A, 9f, found 1961	UPN-081		BosBison	Bos primigenius	grazer	bone	metacarpus	NA	NA	NA	NA	NA	NA	GI-1	LGI	39.1	14	3.2	3.3		NA	Reade et al., 2021
Kůlna	Czech Republic	49.41	16.74	Layer 4 sektor A, 9f, found 1961	UPN-083		BosBison	Bos primigenius	grazer	bone	phalange 1	NA	NA	NA	NA	NA	NA	GI-1	LGI	42.19	15.6	5.1	3.2		NA	Reade et al., 2021
Kůlna	Czech Republic	49.41	16.74	Layer 4 sektor A, 8f, found 1961	UPN-086		BosBison	Bos primigenius	grazer	bone	tarsal, central	NA	NA	NA	NA	NA	NA	GI-1	LGI	42.7	15.8	4.8	3.2		NA	Reade et al., 2021
Kůlna	Czech Republic	49.41	16.74	Layer 6 sektor A, 6f, found 1961	UPN-093		BosBison	Bos primigenius	grazer	bone	phalange	NA	NA	NA	NA	NA	NA	GS-2.1a/b	LGT	24.82	8.9	3.3	3.3		NA	Reade et al., 2021
Kůlna	Czech Republic	49.41	16.74	Layer 6 sector G1, 38/L-O, depth 155/175 cm, found 1968	UPN-149		BosBison	Bos primigenius	grazer	bone	phalange	NA	NA	NA	NA	NA	NA	GS-2.1a/b	LGT	38.89	14.4	2.3	3.2		NA	Reade et al., 2021
Kůlna	Czech Republic	49.41	16.74	Layer 6 sector G1, 37, 38/ I, J, depth 0-50, OK 094961, found 1966	UPN-152		BosBison	Bos primigenius	grazer	bone	phalange 1	NA	NA	NA	NA	NA	NA	GS-2.1a/b	LGT	45.67	17	2.1	3.1		NA	Reade et al., 2021
Kůlna	Czech Republic	49.41	16.74	Layer 5 sector A, 7a, found 1961	UPN-115		Cervus elaphus	Cervus elaphus	mixed	antler	cranium with antler	NA	NA	NA	NA	NA	NA	uncertain GS-2.1 or GI-1 age	NA	30.46	10.7	4.1	3.3	antler	NA	Reade et al., 2021
Kůlna	Czech Republic	49.41	16.74	Layer 4 sektor A, 6f, found 1961	UPN-089		Cervus elaphus	Cervus elaphus	mixed	tooth	M2, upper	NA	NA	NA	NA	NA	NA	GI-1	NA	40.96	14.8	5.5	3.2	cervid tooth	NA	Reade et al., 2021
[truncated: 1,835 more rows]

## Sheet: Supplmentary data references
Short ref	Full reference
[truncated: 178 more rows]
