# Supplementary material for: Nitrogen palaeo-isoscapes: Changing spatial gradients of faunal δ15N in late Pleistocene and early Holocene Europe
Source: PLoS One. 2023 Feb 6;18(2):e0268607. doi: 10.1371/journal.pone.0268607 (PMC9901814; doi:10.1371/journal.pone.0268607)
Supplement: S2 File — (ZIP) [file pone.0268607.s004.zip]

Archive with 92 entries (92 files):
- S4 Base maps for figures/iceEH.cpg
- S4 Base maps for figures/iceEH.dbf
- S4 Base maps for figures/iceEH.prj
- S4 Base maps for figures/iceEH.sbn
- S4 Base maps for figures/iceEH.sbx
- S4 Base maps for figures/iceEH.shp
- S4 Base maps for figures/iceEH.shp.xml
- S4 Base maps for figures/iceEH.shx
- S4 Base maps for figures/iceEOIS3.cpg
- S4 Base maps for figures/iceEOIS3.dbf
- S4 Base maps for figures/iceEOIS3.prj
- S4 Base maps for figures/iceEOIS3.sbn
- S4 Base maps for figures/iceEOIS3.sbx
- S4 Base maps for figures/iceEOIS3.shp
- S4 Base maps for figures/iceEOIS3.shp.xml
- S4 Base maps for figures/iceEOIS3.shx
- S4 Base maps for figures/iceGI1.cpg
- S4 Base maps for figures/iceGI1.dbf
- S4 Base maps for figures/iceGI1.prj
- S4 Base maps for figures/iceGI1.sbn
- S4 Base maps for figures/iceGI1.sbx
- S4 Base maps for figures/iceGI1.shp
- S4 Base maps for figures/iceGI1.shp.xml
- S4 Base maps for figures/iceGI1.shx
- S4 Base maps for figures/iceGS1.cpg
- S4 Base maps for figures/iceGS1.dbf
- S4 Base maps for figures/iceGS1.prj
- S4 Base maps for figures/iceGS1.sbn
- S4 Base maps for figures/iceGS1.sbx
- S4 Base maps for figures/iceGS1.shp
- S4 Base maps for figures/iceGS1.shp.xml
- S4 Base maps for figures/iceGS1.shx
- S4 Base maps for figures/iceGS2.cpg
- S4 Base maps for figures/iceGS2.dbf
- S4 Base maps for figures/iceGS2.prj
- S4 Base maps for figures/iceGS2.sbn
- S4 Base maps for figures/iceGS2.sbx
- S4 Base maps for figures/iceGS2.shp
- S4 Base maps for figures/iceGS2.shp.xml
- S4 Base maps for figures/iceGS2.shx
- S4 Base maps for figures/iceLGM.cpg
- S4 Base maps for figures/iceLGM.dbf
- S4 Base maps for figures/iceLGM.prj
- S4 Base maps for figures/iceLGM.sbn
- S4 Base maps for figures/iceLGM.sbx
- S4 Base maps for figures/iceLGM.shp
- S4 Base maps for figures/iceLGM.shp.xml
- S4 Base maps for figures/iceLGM.shx
- S4 Base maps for figures/iceLOIS3.cpg
- S4 Base maps for figures/iceLOIS3.dbf
- S4 Base maps for figures/iceLOIS3.prj
- S4 Base maps for figures/iceLOIS3.sbn
- S4 Base maps for figures/iceLOIS3.sbx
- S4 Base maps for figures/iceLOIS3.shp
- S4 Base maps for figures/iceLOIS3.shp.xml
- S4 Base maps for figures/iceLOIS3.shx
- S4 Base maps for figures/ne_10m_coastline.cpg
- S4 Base maps for figures/ne_10m_coastline.dbf
- S4 Base maps for figures/ne_10m_coastline.prj
- S4 Base maps for figures/ne_10m_coastline.README.html
- S4 Base maps for figures/ne_10m_coastline.shp
- S4 Base maps for figures/ne_10m_coastline.shx
- S4 Base maps for figures/ne_10m_coastline.VERSION.txt
- S4 Base maps for figures/pcoastEH.simp.shp.dbf
- S4 Base maps for figures/pcoastEH.simp.shp.prj
- S4 Base maps for figures/pcoastEH.simp.shp.shp
- S4 Base maps for figures/pcoastEH.simp.shp.shx
- S4 Base maps for figures/pcoastEOIS3.simp.shp.dbf
- S4 Base maps for figures/pcoastEOIS3.simp.shp.prj
- S4 Base maps for figures/pcoastEOIS3.simp.shp.shp
- S4 Base maps for figures/pcoastEOIS3.simp.shp.shx
- S4 Base maps for figures/pcoastGI1.simp.shp.dbf
- S4 Base maps for figures/pcoastGI1.simp.shp.prj
- S4 Base maps for figures/pcoastGI1.simp.shp.shp
- S4 Base maps for figures/pcoastGI1.simp.shp.shx
- S4 Base maps for figures/pcoastGS1.simp.shp.dbf
- S4 Base maps for figures/pcoastGS1.simp.shp.prj
- S4 Base maps for figures/pcoastGS1.simp.shp.shp
- S4 Base maps for figures/pcoastGS1.simp.shp.shx
- S4 Base maps for figures/pcoastGS2.simp.shp.dbf
- S4 Base maps for figures/pcoastGS2.simp.shp.prj
- S4 Base maps for figures/pcoastGS2.simp.shp.shp
- S4 Base maps for figures/pcoastGS2.simp.shp.shx
- S4 Base maps for figures/pcoastLGM.simp.shp.dbf
- S4 Base maps for figures/pcoastLGM.simp.shp.prj
- S4 Base maps for figures/pcoastLGM.simp.shp.shp
- S4 Base maps for figures/pcoastLGM.simp.shp.shx
- S4 Base maps for figures/pcoastLOIS3.simp.shp.dbf
- S4 Base maps for figures/pcoastLOIS3.simp.shp.prj
- S4 Base maps for figures/pcoastLOIS3.simp.shp.shp
- S4 Base maps for figures/pcoastLOIS3.simp.shp.shx
- S4 Base maps for figures/S4 Base maps README.txt
